# Supplementary material for: Comparative machine learning to predict acute kidney injury in traumatic brain injury: a MIMIC-IV cohort with SHAP interpretation
Source: Front Med (Lausanne). 2026 Mar 3;13:1712221. doi: 10.3389/fmed.2026.1712221 (PMC12992226; doi:10.3389/fmed.2026.1712221)
Supplement: Supplementary file 2 [file Table_1.XLSX]

## Sheet: 0.rawdata
sex	age	los_hospital_day	los_icu_day	TBI	survival_days_7	status_01_7	status_yn_7	survival_days_28	status_01_28	status_yn_28	aki_stage	AKI	weight	heart_rate	SBP	DBP	MBP	Respiratory_rate	Temperature	Myocardial_infarction	Congestive_heart_failure	Chronic_pulmonary_disease	diabetes	Malignant_cancer	Hemoglobin	Platelet	rdw	WBC	Anion_Gap	Bicarbonate	bun	total_calcium	creatinine	Glucose	Sodium	Potassium	INR	PT	APTT	Charlson_comorbidity_index	sapsii	sofa	GCS	Vasopressin	Norepinephrine	Dobutamine	Milrinone	urineoutput	CRRT
Male	85.0592	14.1576	10.6362	yes	7	0	alive	10.6362	0	alive	3	yes	76	74.0357	133	48	67	28	37.06	no	yes	no	no	no	8.6	170	16.8	23.2	17	20	66	8.22	2.3	169.6	129	4.7	1.4	16.2	33.6	5	65	15	9	no	yes	no	no	197	no
Female	28.9949	12.3854	9.36205	yes	7	0	alive	9.36205	0	alive	3	yes	120	95.1935	148	83	106	28	38.11	no	no	no	no	no	10.1	215	14.2	11.7	10	25	8	8	0.7	101	141	4.1	1.1	12.3	25.7	0	24	4	9	no	no	no	no	1308	no
Male	42.8286	61.8014	11.7613	yes	7	0	alive	11.7613	0	alive	3	yes	76.2	74.7037	142	69	97	20.5	37.5	no	no	no	no	no	10.74	88	13.4	9.36	11.6	23.6	11.2	7.96	0.72	140	148	4.26	1.3	14.7	29	3	24	3	15	no	no	no	no	1710	no
Male	88.0245	13.6701	1.64688	yes	1.64688	0	alive	1.64688	0	alive	1	yes	55	56.48	131	61	75	21	37.94	no	no	no	no	no	8.4	194	18.4	25.9	11.2	22	23	8.2	1.06	160.6	138	5.42	1.2	13.6	24.7	5	54	5	10	no	no	no	no	865	no
Male	61.3412	9.03056	5.2895	yes	5.2895	0	alive	5.2895	0	alive	1	yes	75.4	77.3462	135	75	90	25	37.39	no	no	no	yes	yes	8.9	226	14.9	7.2	12	30	8	9	0.5	135	145	3.7	1.5	16.5	26.3	9	43	1	15	no	no	no	no	2215	no
Male	71.4267	8.84375	5.80858	yes	5.80858	0	alive	5.80858	0	alive	2	yes	86.7	72.9655	154	91	103	25	36.94	no	no	no	no	no	12.6	212.4	15.32	11.22	13.2	24.2	13.4	8.1	0.84	124.8	141.4	4.2	1.2	14.2	27.3	3	25	1	14	no	no	no	no	1370	no
Female	87.1067	9.77431	5.04323	yes	5.04323	0	alive	5.04323	0	alive	2	yes	54.5	72.6818	150	84	99	21	37.33	no	no	no	no	no	10.4	176	12.7	7.4	16	29	9	8.4	0.5	113	144	2.8	1.2	13	25.2	10	45	2	12	no	no	no	no	1575	no
Male	83.5775	5.81389	1.94122	yes	1.94122	0	alive	1.94122	0	alive	2	yes	88.2333	73.8857	203	87	113	27	37.67	no	no	no	no	no	11.64	195.2	16.18	9.16	13	25.2	16.6	8.34	1.08	137.2	138.4	3.8	1.32	13.66	27.4	4	30	4	14	no	no	no	no	1450	no
Male	91.7696	3.60556	1.49089	yes	1.49089	0	alive	1.49089	0	alive	2	yes	79.4	66.3077	157	92	102	18	36.67	no	no	no	no	no	7.8	191	12.3	8.8	15	17	57	8.3	5.1	88	139	4.3	1.1	11.9	30.3	6	42	6	14	no	no	no	no	1197	no
Female	65.1236	8.9875	3.06668	yes	3.06668	0	alive	3.06668	0	alive	1	yes	47.55	94.5333	136	93	104	29	36.89	no	no	no	no	no	8	149	22	9.5	15	21	8	7.8	0.6	163	140	4.1	1.2	13.1	27.6	3	40	5	13	no	no	no	no	830	no
Female	86.6426	7.02361	4.00331	yes	4.00331	0	alive	4.00331	0	alive	1	yes	66.6	62.5	163	56	83	23	37.11	no	no	no	no	no	10.4	231	16.4	8.2	9	23	20	8.9	1	71	132	4.1	1.9	20.3	33.6	4	37	1	15	no	no	no	no	750	no
Male	79.2004	9.31042	10.4168	yes	7	0	alive	10.2729	1	death	3	yes	76.7	81.5455	143	80	105	28.5	38.78	yes	yes	no	yes	no	15.8	183	15	16	17	22	21	7.9	1.3	168	143	4.2	1.1	12.1	32.8	10	31	3	15	no	yes	no	yes	2775	no
Male	34.6941	13.0062	5.3552	yes	5.3552	0	alive	5.3552	0	alive	2	yes	123.3	108.4	162	82	118	38	38.56	no	no	no	yes	no	13.2	171	13.3	13.7	15	22	8	8	0.7	163	143	3.5	1.3	15	26.5	1	29	4	15	no	no	no	no	2448	no
Male	70.4911	12.9354	5.02248	yes	5.02248	0	alive	5.02248	0	alive	2	yes	90.2	87.0588	166	81	106	22	37.06	no	no	no	no	no	11.3	248	17.7	6.7	15	22	16	9.5	0.7	76	140	4.2	1.28	13.36	29.4	3	34	4	14	no	no	no	no	400	no
Male	53.6703	7.71944	1.83494	yes	1.83494	0	alive	1.83494	0	alive	1	yes	78	61.25	144	82	105	20	37.28	no	no	no	no	no	12.12	156	14.34	9.98	13	23.8	12.6	8.52	0.82	124	138.4	4.04	1.1	11.8	24.7	1	30	1	13	no	no	no	no	2290	no
Male	82.9756	9.33403	4.21843	yes	4.21843	0	alive	4.21843	0	alive	2	yes	79	68.7273	160	79	108	24	37.56	no	no	no	no	no	11.2	90	14.1	5.5	14	25	15	8.1	0.7	129	139	4	1.6	18	30.4	4	51	7	12	no	no	no	no	2065	no
Male	89.2436	3.24861	3.31086	yes	3.20903	1	death	3.20903	1	death	2	yes	73.6	74.8214	138	99	109	24	38	no	yes	no	no	no	10.98	175.2	17.2	10.48	13.6	23.6	26	8.5	0.96	126	141.4	4.82	1.7	18.3	34	5	43	0	15	no	no	no	no	750	no
Male	31.1893	19.5181	19.1417	yes	7	0	alive	19.1417	0	alive	2	yes	79.4	99.5417	151	113	124	22	37.11	no	no	yes	no	no	12.6	215	14.4	6.3	12	28	8	8.9	0.7	105	141	3.6	1.2	12.6	26.2	2	12	1	14	no	no	no	no	1350	no
Female	82.6489	9.64653	1.4535	yes	1.4535	0	alive	1.4535	0	alive	0	no	47	83.8696	146	105	116	23	37.06	no	no	no	no	no	10.04	188.6	14.86	14.6	12.2	22	50.4	8.9	2.64	102.2	137.6	4.92	1.2	13	27.5	7	42	1	13	no	no	no	no	650	no
Female	55.9569	46.9618	19.2002	yes	7	0	alive	19.2002	0	alive	2	yes	82.8333	104.897	165	89	115	23.5	39.17	no	no	no	yes	no	9.1	207	14.7	13.5	16	21	9	8.3	0.8	195	144	4.3	1.4	14.9	150	2	31	4	15	no	no	no	no	1300	no
Male	60.0326	10.7431	2.74596	yes	2.74596	0	alive	2.74596	0	alive	2	yes	105	67.3333	134	77	91	26	37.22	no	no	no	yes	no	12.96	209.4	14.36	8.88	12	24.4	15.8	8.28	0.92	129.2	136.6	4.08	1.3	14.2	31.3	8	27	2	14	no	no	no	no	1475	no
Male	59.9925	5.32083	1.16319	yes	1.16319	0	alive	1.16319	0	alive	0	no	114	88.8182	144	91	94	19	37.72	no	no	no	yes	no	11	151	18.7	6.3	18	19	17	8.5	1.2	175	138	9.9	1.4	15.1	34.7	5	19	6	14	no	no	no	no	2325	no
Female	91.5107	2.29931	1.20089	yes	1.20089	0	alive	1.20089	0	alive	0	no	57.1	76.1304	165	88	96	24	37.06	no	no	no	no	no	9.2	218	14.4	8.9	14	22	8	8.9	0.7	77	131	4.4	1	10.3	25.3	4	40	1	15	no	no	no	no	750	no
Female	91.5469	3.96597	1.90883	yes	1.90883	0	alive	1.90883	0	alive	0	no	56.8	80.8667	152	84	94	25	37.06	no	no	no	no	no	9.6	331	14.7	11.8	13	26	10	9	0.8	89	134	4	1	10.6	27	4	31	2	13	no	no	no	no	1650	no
Female	91.3911	8.73889	5.80339	yes	5.80339	0	alive	5.80339	0	alive	3	yes	43.6	68.5	177	90	114	18	37.06	no	yes	no	yes	no	10.3	200	15.1	7.9	25	26	70	9.2	9.9	77	142	5.6	1.4	14.8	30.9	10	49	7	10	no	no	no	no	849	no
Female	56.8373	11.9382	2.96108	yes	2.96108	0	alive	2.96108	0	alive	0	no	78.5	121.821	207	101	136	39	39.17	no	no	no	no	no	9.6	174	15.6	16.2	8	20	10	7	0.4	132	140	3.5	1.2	13	24.2	1	32	3	15	no	no	no	no	1235	no
Male	83.8758	4.69028	1.81003	yes	1.81003	0	alive	1.81003	0	alive	1	yes	59.2	64.4138	173	84	97	30	37.78	no	no	yes	no	no	12.04	196.6	12.86	9.3	10.6	24.6	16.8	8.46	0.74	133	135	4.14	1.2	14.2	27.6	7	33	3	11	no	no	no	no	1745	no
Female	85.3928	6.15417	6.14065	yes	6.14065	0	alive	6.14065	0	alive	2	yes	26.95	69.2083	157	79	94	22	38	no	no	no	no	no	12.2	203	12.8	13.8	15	24	14	9	0.7	180	142	4.2	1.1	11.8	24.5	5	50	4	6	no	no	no	no	583	no
Female	57.1343	9.58681	3.31185	yes	3.31185	0	alive	3.31185	0	alive	0	no	72.9	89.1304	151	93	110	24	38.17	no	no	no	no	no	11.6	245	14.3	7	14	21	9	8.7	0.7	115	142	3.4	1.1	12.1	31.4	1	17	4	15	no	no	no	no	900	no
Male	57.8247	53.4333	6.45991	yes	6.45991	0	alive	6.45991	0	alive	2	yes	84.4	79	144	91	97	19	37.67	no	no	no	no	no	13.7	139	13.3	6.7	15	23	5	7.8	0.6	94	137	3.9	1.26	12.56	29.54	2	34	5	7	no	no	no	no	1526	no
Male	74.219	14.5521	5.45557	yes	5.45557	0	alive	5.45557	0	alive	2	yes	67.7	97.4074	153	119	126	33	39.44	no	no	no	no	no	11.74	212.8	13.58	11.08	13.6	21	20.6	8.64	1.04	136.4	142.8	4.24	1	10.8	21.5	4	45	4	11	no	no	no	no	2625	no
Male	27.9201	3.67083	2.76992	yes	2.76992	0	alive	2.76992	0	alive	0	no	56.65	75	133	76	89	31	37.56	no	no	no	no	no	12.96	183.4	12.98	9.34	13	22.8	9.4	8.4	0.84	117.4	140.4	3.98	1.1	11.6	30.6	0	13	2	14	no	no	no	no	1405	no
Female	91.5721	3.675	2.65794	yes	2.65794	0	alive	2.65794	0	alive	2	yes	74	81.3846	141	69	85	25	37.17	no	no	yes	no	no	10.2	244.8	13.84	9.76	11	21	17	6.4	0.6	105	140	5.6	1.2	13	31.8	7	50	2	14	no	no	no	no	1435	no
Male	74.3753	5.18681	2.25147	yes	2.25147	0	alive	2.25147	0	alive	1	yes	83.0667	89.5306	191	113	122	24	38.56	yes	yes	yes	no	no	9.8	151	15	9	13	25	21	7.9	1.5	177	141	4.7	1.2	13.8	28.3	9	56	9	6	no	no	no	no	2625	no
Female	66.1122	1.76667	1.71216	yes	1.71216	0	alive	1.71216	0	alive	1	yes	64.9	70.32	140	92	102	22	36.94	no	no	no	no	no	11.8	190	13.5	10.4	10	25	18	7.8	0.6	133	138	4.1	1.1	11.5	35.3	2	46	6	8	no	no	no	no	2215	no
Male	63.5201	16.8021	1.76404	yes	1.76404	0	alive	1.76404	0	alive	0	no	81.93	99.48	160	94	108	31	37.11	no	no	yes	no	no	12.54	193.6	13.04	11	13.4	22.2	20.8	8.6	1	129.4	140	4.4	1	10.6	29.62	3	20	2	14	no	no	no	no	1900	no
Female	61.6219	7.63333	1.17263	yes	1.17263	0	alive	1.17263	0	alive	2	yes	100.3	93.3235	156	134	138	26	38.44	no	no	no	no	no	11.08	152.6	13.56	8.38	13.2	23.4	14.2	8.42	0.8	130	138.4	3.94	1.2	13.7	23.4	2	18	0	15	no	no	no	no	1445	no
Female	85.2134	8.75417	8.76888	yes	7	0	alive	8.76888	0	alive	3	yes	85	67.5	147	66	91	24	36.83	no	no	no	no	no	12.9	272	13.8	8.2	12	23	22	9.4	0.7	93	139	4.4	1.2	12.8	28.7	5	37	3	12	no	no	no	no	700	no
Female	85.1774	1.87014	1.83296	yes	1.83296	0	alive	1.83296	0	alive	0	no	74.7	74.1026	141	95	108	25	36.89	no	no	yes	no	no	12.3	220	14	8.9	10	25	15	8.9	0.7	87	143	3.8	1.2	12.8	29	5	32	2	14	no	no	no	no	650	no
Female	85.3769	18.9507	4.24422	yes	4.24422	0	alive	4.24422	0	alive	2	yes	57.3	89.8846	175	91	117	27	37.78	no	yes	yes	no	no	12.4	110	13.3	9.8	15	30	18	9.4	1	104	143	4.5	1.4	14.7	26	7	38	5	9	no	no	no	no	1010	no
Female	84.264	4.67917	2.81062	yes	2.81062	0	alive	2.81062	0	alive	2	yes	53.8	65.1923	145	133	136	19	37.06	no	no	no	no	no	10	205.4	15.08	6.82	14.2	22.8	14	8.88	0.8	117.4	136.2	4.22	1.1	12.4	43.5	4	32	2	14	no	no	no	no	550	no
Male	23.7997	10.6118	10.6137	yes	7	0	alive	10.6137	0	alive	1	yes	74.6	86.5789	155	101	116	28	38.06	no	no	no	no	no	12.7	153	12.9	16.9	11	26	9	8.9	0.7	117	145	4.1	1.3	13.9	25.5	0	24	4	12	no	no	no	no	1447	no
Male	59.7336	22.8132	12.9467	yes	7	0	alive	12.9467	0	alive	3	yes	87.3	103.64	166	106	120	28	38.39	no	no	no	no	no	11.1	142	14.1	9.2	23	26	9	8.3	0.8	185	144	3.8	1.2	12.6	27.2	1	27	4	14	no	no	no	no	2693	no
Male	22.734	11.4479	1.63076	yes	1.63076	0	alive	1.63076	0	alive	0	no	76.5	94.3333	144	77	93	26	37.28	no	no	yes	no	no	12.94	195.4	13.02	13.06	14	24.2	8.6	8.64	0.84	114.2	135.8	4.04	1.2	13.06	29.88	1	12	2	14	no	no	no	no	2275	no
Female	63.6765	43.0354	2.21515	yes	2.21515	0	alive	2.21515	0	alive	1	yes	91.3	102.29	149	96	110	33	38.61	no	yes	no	no	yes	7.2	19	17.2	0.1	12	19	54	8.6	1.3	189	148	3.8	1.5	15.9	34	5	54	5	15	no	no	no	no	1600	no
Male	66.1583	18.7854	4.04277	yes	4.04277	0	alive	4.04277	0	alive	2	yes	113.8	71.8519	139	72	94	26	38.61	no	no	no	yes	no	11.8	193.2	14.62	8.9	9	28	21	7.7	0.9	113	141	3.1	1	11.9	24.5	3	40	4	15	no	no	no	no	1555	no
Male	64.0132	1.55	1.41804	yes	1.41804	0	alive	1.41804	0	alive	2	yes	94	94.4783	142	99	108	24	37.83	no	no	no	no	no	12.9	177	13.6	13.2	13.8	25.2	14	8.3	0.82	119	140	4.12	1.1	11.6	27.8	2	18	4	15	no	no	no	no	1515	no
Male	26.3043	1.28056	1.35183	yes	1.35183	0	alive	1.35183	0	alive	0	no	74.5	83.9583	131	105	109	28	38.11	no	no	no	no	no	11.2	32	14.5	5.1	10	28	17	8.5	0.9	80	141	4.3	1.5	16.6	35.5	1	24	8	12	no	no	no	no	1060	no
Male	26.3088	2.82986	1.41572	yes	1.41572	0	alive	1.41572	0	alive	0	no	76.7	73.5769	127	84	93	20	37.33	no	no	no	no	no	12.18	101	14.04	9.38	11.8	25.8	10	8.5	0.9	105.4	134.8	4	1.6	17.4	33.9	1	18	5	13	no	no	no	no	1600	no
Female	84.4314	6.12361	5.17248	yes	5.17248	0	alive	5.17248	0	alive	2	yes	58	81	170	144	146	21	37.39	no	no	no	yes	no	9.7	290	13.7	11.2	14	22	9	8.7	0.7	152	133	3.4	1	10.8	24.4	5	41	2	15	no	no	no	no	2490	no
Male	46.4739	2.27847	2.23755	yes	2.23755	0	alive	2.23755	0	alive	0	no	100.1	50.2609	148	100	109	22	37	no	no	no	no	no	11.66	232.4	12.94	10.16	12.8	24.6	15.2	8.58	0.92	98.6	136.8	4	1.1	12.3	28	0	21	1	15	no	no	no	no	750	no
Female	88.4219	10.0403	11.0388	yes	7	0	alive	10.79	1	death	2	yes	51.45	88	139	87	104	26	37.61	no	no	no	no	no	9.6	186	13.1	13.6	14	26	17	9.1	0.8	173	155	4.3	1.2	12.6	29.3	4	40	3	15	no	yes	no	no	2385	no
Male	22.3267	3.37639	1.39512	yes	1.39512	0	alive	1.39512	0	alive	0	no	67.6	89.84	133	89	98	25	37.06	no	no	no	no	no	14.6	174	13.4	10	14	25	7	8.5	0.7	117	140	4	1.16	12.6	28.82	0	10	2	15	no	no	no	no	2183	no
Male	27.7508	3.52986	1.49972	yes	1.49972	0	alive	1.49972	0	alive	0	no	74.5	110.304	148	93	109	32	37.72	no	no	no	no	no	12.9	177	13.1	10.8	12	21	8	7.8	0.8	148	143	4.1	1.3	12.86	30.14	0	19	2	13	no	no	no	no	2820	no
Male	73.8526	5.19028	2.36566	yes	2.36566	0	alive	2.36566	0	alive	2	yes	108.3	64	139	93	102	28	38.06	no	yes	no	no	no	11.2	111	14.1	6	14	23	10	7.5	0.8	122	142	3.6	2.2	24.6	36	5	38	5	15	no	no	no	no	1620	no
Female	89.9007	18.4465	4.95464	yes	4.95464	0	alive	4.95464	0	alive	1	yes	70.5	70.8148	148	83	90	32	37.83	no	no	no	yes	no	8.6	125	15.2	9	13	26	15	8.6	1	202	137	4	1.1	11.9	26	8	39	3	13	no	no	no	no	2425	no
Male	86.7289	6.47569	1.4773	yes	1.4773	0	alive	1.4773	0	alive	0	no	67.7	66	142	98	103	24	37.11	no	no	no	no	no	12.52	191.2	13.38	7.84	13	24.4	13.6	8.5	0.84	113	140.8	4.06	1.1	11.9	25.9	4	28	2	15	no	no	no	no	1050	no
Male	91.198	7.22708	4.37721	yes	4.37721	0	alive	4.37721	0	alive	3	yes	62.4	75.2941	155	86	100	29	36.61	no	yes	no	yes	no	11.6	135	16.6	5.9	15	21	16	9.2	1.1	122	141	4.2	1.7	18	31.3	6	49	7	13	no	no	no	no	180	no
Female	91.597	3.64722	3.59413	yes	3.59413	0	alive	3.59413	0	alive	2	yes	49.35	102.077	175	112	119	33	37.94	no	no	no	no	no	12.28	241.6	14.02	9.36	13	23	15.6	8.82	0.62	118.2	138.8	4.34	1.26	13.98	27.98	5	37	4	9	no	no	no	no	1392	no
Female	47.9436	2.94167	1.20431	yes	1.20431	0	alive	1.20431	0	alive	2	yes	73	110.769	160	128	136	30	37.33	no	no	no	no	no	13.4	124	13.3	8.1	17	22	6	8.1	0.4	110	137	2.9	0.9	10.1	26.1	0	22	1	15	no	no	no	no	1000	no
Male	31.0426	3.33542	3.37291	yes	3.32292	1	death	3.32292	1	death	1	yes	68	77.6452	166	88	116	29	38.28	no	no	no	no	no	10.5	204	12.6	15.8	11	25	12	8	1.1	144	142	4	1.2	13.5	28.2	0	35	4	6	no	yes	no	no	3510	no
Male	47.2622	16.8438	6.11069	yes	6.11069	0	alive	6.11069	0	alive	2	yes	88	76.16	149	88	104	31	39.11	no	no	no	no	no	12.3	193	14.1	11.9	11	26	10	8.3	0.7	132	142	3.8	1.1	11.8	27	0	20	4	15	no	no	no	no	2430	no
Female	87.7282	7.84514	2.16985	yes	2.16985	0	alive	2.16985	0	alive	2	yes	63	94.4138	189	95	108	24	37.56	no	no	no	no	no	10.2	197	13.2	7.8	13	28	10	9	0.6	93	143	3.7	1.1	12.2	25.8	4	24	0	15	no	no	no	no	1030	no
Male	40.3563	16.2889	4.50921	yes	4.50921	0	alive	4.50921	0	alive	3	yes	143	81.5217	124	66	81	30	37.67	no	no	no	no	no	15.3	126	15	13	17	22	26	10	1.8	112	146	5.1	1.2	12.8	29.2	0	42	4	15	no	no	no	no	1290	no
Male	60.6298	5.50833	2.83766	yes	2.83766	0	alive	2.83766	0	alive	1	yes	103.35	77.5	176	127	132	25	37.17	no	no	no	no	no	12.74	196.4	13.82	8.1	13.6	23	15.4	8.88	0.96	132.8	134.8	3.88	1.5	16.4	33.1	2	25	1	13	no	no	no	no	2525	no
Male	68.0848	7.74583	1.59134	yes	1.59134	0	alive	1.59134	0	alive	2	yes	99	84.7778	177	94	113	22	36.56	no	no	yes	no	no	12.4	210.8	13.4	7.16	12.2	26.2	15.8	8.74	0.86	125.6	135	3.84	1.22	11.82	30.14	3	20	3	14	no	no	no	no	2750	no
Male	32.6519	5.54097	1.31034	yes	1.31034	0	alive	1.31034	0	alive	0	no	100	86.9375	199	106	163	23	38.22	no	no	no	no	no	9.1	150	13.5	7.8	11	27	12	7.8	1	149	139	3.9	1.2	13.2	23.7	0	8	1	15	no	no	no	no	3385	no
Male	64.7369	5.18472	3.79454	yes	3.79454	0	alive	3.79454	0	alive	3	yes	76.3	43.25	167	76	101	21	37.17	yes	no	no	no	no	12.9	187	13.4	7.8	11	24	14	9.5	1	92	138	5	1.1	12.2	32.2	3	38	1	15	no	no	no	no	600	no
Female	91.0677	12.5035	5.87992	yes	5.87992	0	alive	5.87992	0	alive	3	yes	53.2	92.2653	186	118	123	26	38.17	no	yes	no	no	no	12.6	391	16.4	15.9	16	22	18	9.7	0.8	258	143	4.5	1.3	15.3	34.6	5	37	1	15	no	no	no	no	2100	no
Male	46.4615	9.24236	3.89432	yes	3.89432	0	alive	3.89432	0	alive	0	no	86.8	106.097	148	84	105	33	37.44	no	no	no	no	no	12	110	14.1	8.3	18	26	12	7.5	0.9	123	140	5.4	1.2	13.6	150	0	40	6	15	no	no	no	no	2567	no
Male	62.3671	2.66667	2.65969	yes	2.65969	0	alive	2.65969	0	alive	1	yes	83.7	95.875	168	102	109	22	37.28	no	no	no	yes	no	11.4	126.8	14.86	9.58	13	23.2	12.8	8.24	0.88	160	139.4	3.92	1.2	12.8	26.8	6	20	4	14	no	no	no	no	2325	no
Female	55.5908	3.9125	2.07398	yes	2.07398	0	alive	2.07398	0	alive	1	yes	103	90.2917	175	86	109	22	38.22	no	no	no	yes	no	11.3	238	15.6	11.1	14	24	14	8.5	0.9	129	140	4	1.28	13.74	26.26	2	19	1	15	no	no	no	no	2835	no
Female	52.9617	25.2271	25.1984	yes	7	0	alive	25.1984	0	alive	2	yes	54	97.76	157	93	126	25	37	no	no	no	yes	no	12.2	193	12.5	11.7	11	30	21	8.8	0.8	107	141	4.4	0.9	10.3	32	2	15	2	14	no	no	no	no	1099	no
Male	75.3753	6.71181	6.69943	yes	6.69943	0	alive	6.69943	0	alive	3	yes	81	83.8846	180	150	161	29	37.22	no	no	no	no	no	13.5	121.2	13.2	8.7	10	24	9	8.3	1.1	122	144	3.7	1.9	20.4	31	6	50	6	7	no	no	no	no	1480	no
Male	47.6729	10.8938	1.9006	yes	1.9006	0	alive	1.9006	0	alive	0	no	60	75.1852	151	90	100	25	37.67	no	no	no	no	no	13.2	155	15	7.3	14	24	14	8.2	0.8	127	136	3.7	1.1	12.2	27.8	0	22	1	13	no	no	no	no	1905	no
Male	27.4746	17.134	13.5202	yes	7	0	alive	13.5202	0	alive	2	yes	98	105.431	155	89	110	24	38.67	no	no	no	no	no	13.4	180	17	10.9	14	25	22	7.9	1.5	109	142	4.4	1.4	16.2	30.5	0	17	6	15	no	yes	no	no	2510	no
Male	68.7043	5.29236	3.28285	yes	3.28285	0	alive	3.28285	0	alive	3	yes	90	72.1852	163	114	124	22	36.89	no	no	no	no	no	12.3	285	12.1	10.6	15	24	11	9.2	0.6	177	121	4.2	1.26	12.94	32.72	4	41	2	13	no	no	no	no	755	no
Female	23.4559	2.09653	1.11725	yes	1.11725	0	alive	1.11725	0	alive	1	yes	67.5	80.64	146	94	101	26	37.44	no	no	no	no	no	10.3	220	12.5	9.1	13	21	10	8.9	0.6	82	139	3.7	1.2	12.68	25.84	0	8	2	14	no	no	no	no	1170	no
Male	76.1776	8.82639	6.04811	yes	6.04811	0	alive	6.04811	0	alive	3	yes	80	82.3043	161	93	103	24	37.56	no	no	no	no	no	13.7	193	12.9	6.8	12	30	10	8.6	1	133	140	3.1	1.3	13.6	24	4	30	1	15	no	no	no	no	700	no
Male	70.4124	4.00278	1.26229	yes	1.26229	0	alive	1.26229	0	alive	1	yes	68.3	67.6	159	103	112	29	37.89	no	no	no	yes	yes	8.5	286	14.4	9.3	15	17	48	8.8	2.6	141	140	4.8	1.3	13.9	30.8	9	40	5	11	no	no	no	no	2350	no
Male	70.3638	9.90833	1.59686	yes	1.59686	0	alive	1.59686	0	alive	2	yes	74.2	61	168	94	104	20	36.89	no	no	no	yes	yes	11.26	177.4	13.5	9.08	12	24.4	23.8	8.56	1.12	190.2	134	4.14	1	11.2	32	9	34	3	15	no	no	no	no	1700	no
Male	70.4375	38.9847	5.71766	yes	5.71766	0	alive	5.71766	0	alive	1	yes	68	92.6296	173	89	109	19	37.06	no	no	no	yes	yes	9.2	420	15.1	13.5	20	16	51	8.9	3.1	169	142	5.4	1.2	14.66	53.16	9	46	4	10	no	no	no	no	1257	no
Male	60.8863	12.7604	7.89554	yes	7	0	alive	7.89554	0	alive	3	yes	70	97.3667	145	123	132	26	37.56	no	no	no	no	no	12.94	201.4	13.36	10.72	14.4	22.4	12.6	8.5	0.84	130	141.4	4.54	1.2	13.62	26.16	2	20	3	11	no	no	no	no	1600	no
Female	87.8486	3.78403	3.69889	yes	3.69514	1	death	3.69514	1	death	0	no	49.8	84.4074	174	129	137	42	37.61	no	no	no	no	no	10	229.4	17.44	10.96	14	28	10	9.5	0.6	126	137	3.7	1.4	15.6	27.2	5	50	3	8	no	no	no	no	2893	no
Female	77.7481	5.39167	1.37509	yes	1.37509	0	alive	1.37509	0	alive	0	no	62	69.6667	166	80	85	22	36.89	yes	no	no	no	no	10.3	162	12.4	14.1	10	29	18	8.9	0.9	137	140	4.4	1.1	12.4	26.8	4	29	2	14	no	no	no	no	1590	no
Male	58.4335	7.12014	2.31284	yes	2.31284	0	alive	2.31284	0	alive	1	yes	70	107.538	167	110	122	30	38.06	no	no	no	no	no	12	258	14	12.2	14	20	10	7.9	0.6	94	132	3.8	1.2	14	26.8	1	29	1	13	no	no	no	no	1845	no
Female	36.9923	12.4597	1.63822	yes	1.63822	0	alive	1.63822	0	alive	0	no	85.8	71.8696	144	80	95	22	37.22	no	no	no	no	no	9.5	173	13.1	6.3	10	25	11	9	0.8	128	139	3.5	1.28	12.72	29.32	0	13	1	15	no	no	no	no	2230	no
Male	22.4849	19.666	2.46668	yes	2.46668	0	alive	2.46668	0	alive	0	no	48.4	96.8077	141	80	95	34	38	no	no	no	no	no	9.4	117	14.7	8.1	12	25	11	7.9	0.8	124	138	4.2	1.6	17.6	28	0	22	5	15	no	no	no	no	1520	no
Female	57.8001	9.83333	2.0376	yes	2.0376	0	alive	2.0376	0	alive	2	yes	65	74.3448	164	69	92	25	37.94	no	no	no	yes	no	9.9	315	14.7	11.4	16	23	43	8.2	1.6	440	138	5	1.1	12.5	26.3	7	37	2	15	no	no	no	no	1620	no
Female	87.884	15.7083	7.69902	yes	7	0	alive	7.69902	0	alive	2	yes	63	83.5	190	86	124	30	38.11	no	no	no	no	no	11.2	162	13.7	8.5	17	21	28	8.6	1.5	134	145	4.4	1.4	14.6	29.6	4	50	6	15	no	no	no	no	1141	no
Male	31.3166	26.0278	7.04684	yes	7	0	alive	7.04684	0	alive	0	no	66	98.32	166	120	123	30	37.56	no	no	no	no	no	13.3	205	13.1	22.2	15	26	10	9.2	0.6	116	141	3.9	1.22	13.08	27.68	2	15	0	15	no	no	no	no	2920	no
Female	43.872	4.11806	2.12691	yes	2.12691	0	alive	2.12691	0	alive	1	yes	59	103.538	165	114	125	31	39.28	no	no	no	no	no	10	105	14.6	4.4	15	27	5	7.7	0.5	147	142	3.8	1	11.2	27	0	30	2	13	no	no	no	no	3010	no
Female	37.0318	8.92292	3.08072	yes	3.08072	0	alive	3.08072	0	alive	0	no	80.05	83.6154	129	76	84	20	38	no	no	no	no	no	12.1	264	13.5	10.6	10	27	7	8.3	0.7	121	136	4.2	1.26	14.1	28.44	0	6	1	15	no	no	no	no	2635	no
Male	62.3948	10.6326	7.51485	yes	7	0	alive	7.51485	0	alive	2	yes	93.1	75.625	142	88	101	27.5	37	yes	yes	yes	no	no	11.6	84	17.1	4.8	12	42	9	8.9	0.7	74	135	3.8	1.6	17.3	33.3	5	25	7	15	no	no	no	no	2155	no
Female	82.7593	2.5375	2.54274	yes	2.54274	0	alive	2.54274	0	alive	0	no	87.2	60.7059	148	63	85	23	36.67	no	no	no	yes	no	12	214	13.2	6.3	11	26	25	8.9	1.1	98	142	3.5	1.1	11.5	30.5	8	42	2	13	no	no	no	no	550	no
Female	23.2601	1.31875	2.81003	yes	2.81003	0	alive	2.81003	0	alive	2	yes	54.7	134.009	185	137	150	29	39.5	no	no	no	no	no	11.9	203	14.5	15.3	14	25	20	12.3	1.6	179	168	4.3	2.6	26.8	102.3	0	31	7	15	yes	yes	no	no	5325	no
Male	55.6389	8.39722	3.28368	yes	3.28368	0	alive	3.28368	0	alive	0	no	62.4	103.769	170	101	118	40	37.44	no	no	no	no	no	12.5	129	12.8	7.5	22	24	15	8.4	0.8	153	142	4	1.28	12.76	27.82	1	22	2	13	no	no	no	no	2837	no
Male	29.4307	3.32639	4.08267	yes	4.08267	0	alive	4.08267	0	alive	2	yes	85.8	119.815	158	99	118	48	39.67	no	no	no	no	no	13	166	13.5	22.1	16	19	24	7.6	1.2	135	145	5.6	1.6	17.6	34	0	37	6	15	yes	no	no	no	1875	no
Male	52.5301	18.1125	18.1553	yes	7	0	alive	18.1553	0	alive	2	yes	84.4	95.1111	143	97	115	18	38.44	yes	yes	yes	no	no	12.3	315	14.5	14.3	15	21	21	7.3	1.3	202	138	4.8	1.1	12.8	31.2	4	32	8	15	yes	yes	yes	no	1535	no
Male	29.6417	20.2368	14.5213	yes	7	0	alive	14.5213	0	alive	2	yes	99.9333	82.8718	133	79	89	32	38.56	no	no	no	no	no	11	156	13.9	10.4	16	24	23	8.4	1.2	157	141	5.1	1.3	14.5	29	0	25	8	15	no	yes	no	no	1665	no
Male	78.5482	9.44583	3.44985	yes	3.44985	0	alive	3.44985	0	alive	1	yes	82.1667	70.7027	148	76	91	24	38.39	no	no	no	no	no	9.9	224	13.3	12.4	12	23	9	8	0.8	99	134	4.4	1.2	13.5	30.1	4	32	2	15	no	no	no	no	3435	no
Male	34.2053	1.66111	1.63296	yes	1.63296	0	alive	1.63296	0	alive	2	yes	97.7	113.538	146	88	102	39	37.39	no	no	yes	no	no	12.66	223.8	13.38	10.96	13.2	25.4	9.4	8.32	0.62	126.6	138.6	4.16	1.24	12.78	30.2	1	18	2	15	no	no	no	no	1297	no
Male	26.9749	5.5	1.64103	yes	1.64103	0	alive	1.64103	0	alive	0	no	85.5	80.4231	154	80	93	24	37.22	no	no	yes	no	no	11.76	158	12.88	11.04	11.4	25.8	15.4	8.38	1.2	126	136	4.28	1.1	12.1	27.6	1	10	3	14	no	no	no	no	4105	no
Male	80.0172	17.8743	3.0625	yes	3.0625	0	alive	3.0625	0	alive	2	yes	69.1	74.5667	154	111	119	22	37.72	no	no	no	yes	no	10.1	197	11.9	6.7	18	23	17	9.7	1.3	99	142	4	1.1	12.3	28.2	7	38	2	13	no	no	no	no	1600	no
Male	79.9475	3.38542	1.88112	yes	1.88112	0	alive	1.88112	0	alive	1	yes	71.5	83.4074	144	95	147	24	37.17	no	no	no	yes	no	11.6	197.2	13.46	8.14	13.8	24.6	12	8.66	0.7	159	140.8	4.04	1.1	11.7	27.2	5	29	2	14	no	no	no	no	1975	no
Male	39.178	18.6875	15.6594	yes	7	0	alive	15.6594	0	alive	2	yes	78.95	106.684	139	87	105	21	37.67	no	no	no	no	no	9.5	144	14.9	6.9	12	26	12	8.6	0.8	136	146	4.5	1.6	17.6	58.9	0	22	4	15	no	no	no	no	828	no
Female	79.6503	8.17083	1.42395	yes	1.42395	0	alive	1.42395	0	alive	2	yes	59.8	69.0385	201	133	149	30	36.83	no	no	no	yes	no	10.5	131	14.8	8.9	11	20	10	9.4	0.8	109	129	3.6	1.2	12.6	36.1	7	30	1	15	no	no	no	no	900	no
Male	42.4781	21.2326	2.80479	yes	2.80479	0	alive	2.80479	0	alive	2	yes	81.5	74.04	148	78	104	20.5	38.06	no	no	no	no	no	12.7	182	13.7	8.3	14	19	15	7.9	0.9	128	138	3.9	1.2	13.1	25.4	0	33	0	15	no	no	no	no	865	no
Male	32.6285	2.01042	1.02156	yes	1.02156	0	alive	1.02156	0	alive	0	no	64.65	91.44	140	86	95	28	37.72	no	no	no	no	no	13.8	159	12.9	11.3	17	25	9	9	0.9	112	136	3.8	1.2	13.34	27.14	0	6	0	15	no	no	no	no	1935	no
Male	84.5752	2.97153	3.02716	yes	2.88542	1	death	2.88542	1	death	3	yes	66.1	91.84	146	85	103	22	37.67	no	no	no	no	no	10.76	130	13.84	15.24	14	23.4	32	8.34	1.88	96	142.6	4.9	1.6	17.1	27	7	57	7	5	no	no	no	no	905	no
Female	72.9795	22.6264	7.92641	yes	7	0	alive	7.92641	0	alive	2	yes	74.2	82.8889	156	109	118	27	38.28	yes	no	yes	yes	no	11.48	145	14.28	9.78	13	24.6	15.8	8.14	0.8	150.4	141	3.72	1.2	12.5	26	8	40	5	8	no	no	no	no	915	no
Male	75.6731	8.63681	3.65047	yes	3.65047	0	alive	3.65047	0	alive	2	yes	74.5	78.4167	217	125	137	22	37.72	no	no	no	yes	no	10.84	136.2	14.7	11.42	15.2	24	17	8.64	0.9	149.8	138.2	3.88	1	11.2	32.7	8	52	8	6	no	no	no	no	1195	no
Female	91.3572	1.20278	1.20248	yes	1.20248	0	alive	1.20248	0	alive	2	yes	55	90.875	107	68	76	27	36.72	no	yes	no	no	no	10.34	192.8	16.6	10.74	13.2	21.6	42.6	8.52	1.56	132.2	144.6	5.2	1.1	12.36	35.6	5	42	5	14	no	no	no	no	680	no
Female	65.6978	0.945833	1.0263	yes	0.877778	1	death	0.877778	1	death	2	yes	74.1	100.652	122	68	80	29	39.5	no	no	no	no	no	11.84	179.8	16.08	16.82	20	17	31	6.8	1.5	56	134	4.7	1.5	30.58	71.86	3	77	9	4	no	yes	no	no	1256	no
Female	91.6848	5.70417	4.06337	yes	4.06337	0	alive	4.06337	0	alive	0	no	59.3	84.5758	180	80	104	30	36.94	no	no	yes	no	yes	9.28	196.6	16.9	21.28	12.2	22.2	22.4	9	1.02	139.2	135.6	4.7	1.6	17.1	34.5	10	39	3	14	no	no	no	no	1393	no
Female	58.4924	6.77014	1.89375	yes	1.89375	0	alive	1.89375	0	alive	0	no	71	75.48	157	93	99	22	37.83	no	no	no	no	no	11.76	219	12.66	11.76	13.8	24.6	13.2	8.56	0.78	135.8	139.2	3.98	1.26	13.88	26.94	1	26	2	14	no	no	no	no	1520	no
Male	56.2457	3.5625	2.04167	yes	2.04167	0	alive	2.04167	0	alive	0	no	74.8	90.6667	146	131	137	30	37.67	no	no	no	no	no	11.5	252	12.1	4.9	9	27	11	8.6	0.7	230	135	4.7	1	10.7	28.9	2	15	0	15	no	no	no	no	2350	no
Male	85.2764	8.54514	1.81002	yes	1.81002	0	alive	1.81002	0	alive	2	yes	80.2	79.4894	167	102	107	29	37.28	no	yes	no	yes	yes	10.16	158.2	14.48	7.46	13.8	25.4	24.8	8.88	1.42	197	141.8	4.56	1.3	14	25.7	12	34	3	14	no	no	no	no	925	no
Female	91.4389	12.4632	8.36455	yes	7	0	alive	8.36455	0	alive	3	yes	57.4	71.0909	178	81	100	24	37.28	no	no	no	no	no	10.4	163	14.2	14.8	10	23	22	8.4	1	189	141	3.5	1.2	13	25.8	4	59	7	3	no	no	no	no	1650	no
Male	49.5314	4.54792	1.76645	yes	1.76645	0	alive	1.76645	0	alive	2	yes	86.9	66.0417	162	102	112	31	37.33	no	no	no	no	no	12	248	13	15.3	15	24	22	8.8	0.9	138	139	3.5	1.1	11.9	33.8	0	17	0	15	no	no	no	no	1075	no
Male	20.4105	4.80903	1.76691	yes	1.76691	0	alive	1.76691	0	alive	2	yes	85	88.6765	166	86	142	22	37.5	no	no	no	no	no	12.46	215.8	12.7	12.4	12.6	25.6	13	8.66	1.04	125.8	140	4.14	1.2	13.8	23.6	0	22	1	15	no	no	no	no	2125	no
Male	51.7037	5.3625	5.81957	yes	5.31597	1	death	5.31597	1	death	1	yes	51.3	97.7742	168	105	126	23	40.8	no	no	no	no	no	10.58	145	15.5	17.16	20	24	21	10	1.6	164	168	6.6	1.2	12.6	30.8	1	38	5	15	no	no	no	no	4460	no
Male	52.1614	14.7285	2.68205	yes	2.68205	0	alive	2.68205	0	alive	1	yes	65.45	62.9583	140	86	99	23	37.78	no	no	no	no	no	13.18	231	13	13.32	14.2	24.8	13.2	8.3	0.82	117	139.8	4.16	0.9	10	30.1	1	18	0	15	no	no	no	no	1360	no
Male	26.1271	3.37639	1.5162	yes	1.5162	0	alive	1.5162	0	alive	1	yes	81.7	57	141	79	93	16	37.33	no	no	no	no	no	8.5	122	14	9	14	22	10	8.3	0.8	96	136	3.8	1.24	13.92	28.36	0	24	6	15	no	no	no	no	1345	no
Female	58.3108	17.4479	3.71453	yes	3.71453	0	alive	3.71453	0	alive	2	yes	64.6	86.5106	148	119	127	33	37.22	yes	yes	no	no	no	8.3	463	17.2	16.6	12	29	18	8.7	0.7	103	140	4.4	1.3	15.14	32.98	9	43	4	14	no	no	no	no	700	no
Male	81.3145	10.9139	5.87618	yes	5.87618	0	alive	5.87618	0	alive	3	yes	105.2	81.68	172	116	128	20	37.11	yes	yes	no	yes	no	12	170	11.9	8.7	15.6	24.2	51.4	8.68	1.62	147	139.6	3.94	1.1	11.8	65.3	11	37	3	15	no	no	no	no	325	no
Male	64.7893	7.43264	7.39578	yes	7	0	alive	7.39578	0	alive	1	yes	96	90.3226	182	88	111	24	36.94	no	no	no	no	no	12.9	263	13.3	9.7	13	24	15	9	0.8	125	134	4	1	11.3	29	2	20	2	14	no	no	no	no	2400	no
Female	91.4669	21.0417	5.30955	yes	5.30955	0	alive	5.30955	0	alive	3	yes	56.6	91.9048	179	130	144	26	37.39	no	no	no	no	no	12.8	346	12.6	12.9	18	22	15	9	0.7	83	140	3.9	1	11.2	26.2	7	33	3	10	no	no	no	no	1450	no
Female	82.8602	9.11042	1.13853	yes	1.13853	0	alive	1.13853	0	alive	1	yes	59.6	81.8	114	75	85	28	37.17	no	no	no	no	no	11.4	158	14.7	13.4	12	19	11	7.4	0.5	129	139	4.2	1.2	13.2	27.2	4	41	1	15	no	no	no	no	1035	no
Male	22.1367	11.8014	1.60263	yes	1.60263	0	alive	1.60263	0	alive	2	yes	140	91.7037	126	69	81	27	38.22	no	no	no	no	no	11.5	153.8	12.7	12.32	11.4	25	13.8	8.5	1.26	130	141.8	3.9	1.1	11.4	26.5	0	26	7	7	no	no	no	no	3170	no
Male	74.2733	11.6875	2.65439	yes	2.65439	0	alive	2.65439	0	alive	1	yes	94.5667	83.9231	159	68	96	29	37.44	no	no	no	yes	no	10.5	403	14.7	16.6	11	24	38	9.4	1	199	138	3.9	1.2	13.4	32.2	7	40	5	9	no	no	no	no	1695	no
Male	89.8411	3.17639	3.15949	yes	3.15949	0	alive	3.15949	0	alive	2	yes	80	61.4091	145	77	85	22	37.22	no	no	no	yes	no	8.1	185	14.7	10.8	11	26	33	8.5	1.4	112	142	4.6	1.3	14	26	5	41	4	10	no	no	no	no	1300	no
Male	92.5422	10.8819	1.10081	yes	1.10081	0	alive	1.10081	0	alive	2	yes	93.8	93.1154	130	99	106	48	36.61	no	yes	no	no	no	12.3	169	18.3	11	18	21	28	9	2.8	51	141	3.2	1.5	16.2	30.7	7	41	3	14	no	no	no	no	650	no
Male	59.8972	6.05903	5.69417	yes	5.69417	0	alive	5.69417	0	alive	0	no	62.8	64.7455	170	70	91	29	39	no	no	no	no	no	11.5	180	12.6	13	17	22	13	8.7	0.9	138	137	3.8	1.2	13	27.5	2	25	2	13	no	no	no	no	1725	no
Male	24.0388	2.60972	1.59108	yes	1.59108	0	alive	1.59108	0	alive	2	yes	110	59.8929	170	95	111	33	38.06	no	no	yes	no	no	12.52	198.8	13.4	12.86	13.8	23.6	14.2	8.84	0.94	125.8	140.8	4.14	1.34	13.06	27	1	15	2	13	no	no	no	no	1520	no
Male	31.659	41.7049	2.30895	yes	2.30895	0	alive	2.30895	0	alive	1	yes	70.15	86.7037	158	110	113	27	36.44	no	no	no	no	no	10.5	182	13.7	19.4	11	18	11	8.24	0.6	131	136	4.5	1.3	14.2	32.1	1	46	6	3	no	no	no	no	2290	no
Female	79.6734	4.74861	2.1426	yes	2.1426	0	alive	2.1426	0	alive	0	no	55.3	63	129	87	94	25	37.11	no	no	no	no	no	11	259	12.8	11.5	8	24	15	9.4	0.7	101	143	4.5	1.1	11.5	27.7	3	31	1	15	no	no	no	no	1500	no
Male	81.5567	4.16181	1.1003	yes	1.1003	0	alive	1.1003	0	alive	0	no	59.05	57.48	150	99	107	29	36.94	no	yes	yes	yes	no	11	215	15.1	8.4	11	25	24	9	1.2	124	141	4.3	1.3	13.6	31.3	12	31	2	15	no	no	no	no	1325	no
Male	72.572	0.06875	1.03492	yes	0.93125	1	death	0.93125	1	death	1	yes	69	101.6	157	87	100	28	38.122	no	no	no	no	no	10.38	170.6	17.26	12.38	16.6	19.6	21.6	8.26	1.32	148.6	145.8	4.24	2.1	22.2	32.9	3	51	6	15	no	yes	no	no	1537	no
Female	89.9464	6.02847	3.96694	yes	3.96694	0	alive	3.96694	0	alive	0	no	60	91.6	152	80	107	23	37.78	no	no	no	no	no	10.1	175	13.3	16.2	13	19	19	6.8	0.5	135	139	4.7	1.12	12.48	26.06	4	43	4	13	no	no	no	no	1230	no
Male	91.8675	1.57292	1.34331	yes	1.34331	0	alive	1.34331	0	alive	2	yes	82	78.963	163	83	102	24	37.44	no	no	no	no	no	9.86	199	14.74	9.14	13	23	29.2	8.74	1.16	112.8	138.2	4.92	1.2	13.6	24.2	4	57	6	5	no	no	no	no	1288	no
Male	62.6907	7.42222	5.08428	yes	5.08428	0	alive	5.08428	0	alive	2	yes	71.7333	99.8571	153	80	99	29	37.72	no	no	no	no	no	10.06	240.8	14.48	9.78	13.4	25.4	15.8	8.18	1.04	121.2	138.4	4.34	1.32	13.88	29.02	2	33	4	14	no	no	no	no	250	no
Male	62.7147	2.53194	1.67142	yes	1.67142	0	alive	1.67142	0	alive	0	no	70.4	70.5455	164	94	112	26	36.94	no	no	no	no	no	11.6	216.6	13.2	10.22	13.8	25.6	16.6	8.36	0.98	123.4	137.2	4.26	1.34	13.84	28.32	3	32	2	13	no	no	no	no	1200	no
Male	63.3896	2.32361	1.38008	yes	1.38008	0	alive	1.38008	0	alive	1	yes	111	84.9333	163	96	111	33	37.33	no	yes	no	yes	no	11.6	178	13.4	9.9	15	25	14	8.5	0.7	253	139	4.6	1.6	17.5	29.1	4	18	4	14	no	no	no	no	2930	no
Female	90.9651	3.01042	2.10664	yes	2.10664	0	alive	2.10664	0	alive	0	no	37.8	69.2308	148	96	100	33	37.17	no	no	no	no	no	11.2	73	13.5	4.5	13	25	18	8.8	0.6	67	135	4.2	1.1	11.5	30	4	32	4	14	no	no	no	no	750	no
Male	66.7822	18.0604	1.94183	yes	1.94183	0	alive	1.94183	0	alive	0	no	1	77.5652	164	91	149	25	38	no	no	no	no	no	10	280	14.2	11.9	12	24	17	8.6	0.7	131	143	3.5	1	12.3	22.2	2	22	1	14	no	no	no	no	2695	no
Female	62.2079	71.6576	7.70456	yes	7	0	alive	7.70456	0	alive	3	yes	72.2	76.4783	164	54	93	35	39.28	yes	yes	no	yes	no	9.1	224	13.6	10.1	11	26	15	8.8	0.8	327	141	3.7	1.2	12.6	26.5	5	36	5	11	no	no	no	no	1210	no
Female	47.6375	5.95208	2.75954	yes	2.75954	0	alive	2.75954	0	alive	2	yes	108.4	88.8462	136	91	104	44	36.83	no	no	no	no	no	11.2	278	13.8	12.9	14	22.6	9.6	8.54	0.72	109.2	139.2	3.98	1.1	11.5	25.2	0	20	0	15	no	no	no	no	840	no
Male	53.3067	10.6847	8.73802	yes	7	0	alive	8.73802	0	alive	3	yes	159	87.2273	153	115	119	23	37	no	no	no	no	no	9	199	15	14.6	13	23	22	7.5	1.4	166	141	3.9	1.4	15.3	27.5	1	15	3	14	no	no	no	no	2000	no
Female	63.7014	28.4306	2.79597	yes	2.79597	0	alive	2.79597	0	alive	1	yes	75.25	77.6923	152	88	103	28	37.56	no	no	no	no	no	12.3	142	12.7	5.3	11	23	11	8.2	0.6	115	140	3	1.24	12.18	28.02	2	36	5	9	no	no	no	no	1750	no
Male	42.1025	34.0194	14.3515	yes	7	0	alive	14.3515	0	alive	2	yes	99.3	115.591	148	85	106	21	39.28	no	no	no	yes	no	12.2	114	13.6	12.6	18	24	8	7.7	0.7	113	138	3.7	1	10.6	26.6	1	33	4	15	no	no	no	no	3075	no
Male	54.229	82.9069	6.11062	yes	6.11062	0	alive	6.11062	0	alive	2	yes	82.4	92.25	169	120	135	28	37.67	no	no	no	no	no	13.1	245	14.9	11.7	17	27	13	8.1	0.6	130	144	4	1.1	12.3	24.6	1	18	3	15	no	no	no	no	2075	no
Male	65.7598	22.1229	3.10421	yes	3.10421	0	alive	3.10421	0	alive	0	no	90.6	76.2759	146.6	79.6	86	23	37	no	yes	no	no	no	7.8	269	14.3	5.7	15	32	33	9	1.4	111	140	3.8	2.1	22.5	35.1	8	24	2	15	no	no	no	no	3600	no
Male	24.8857	4.23681	4.20466	yes	4.20466	0	alive	4.20466	0	alive	0	no	67.4	71.1667	116	74	84	26	37.28	no	no	no	no	no	15.8	189	11.9	8.9	15	25	12	9.8	0.7	147	141	4.6	1.1	12	27	0	15	1	15	no	no	no	no	2325	no
Male	52.9089	50.6292	22.6813	yes	7	0	alive	22.6813	0	alive	2	yes	91	104.12	167	98	114	26	37.06	no	no	no	no	no	10.8	169	16.5	10.1	13	19	17	7.3	1.2	175	144	4.5	1.5	16.8	41.6	1	27	2	15	no	no	no	no	1042	no
Female	75.2809	4.03472	1.21471	yes	1.21471	0	alive	1.21471	0	alive	0	no	70.3	82.6923	129	66	77	27	37.44	no	no	no	no	yes	10	111	18.4	155.5	15	24	26	8.8	1	137	135	3.6	1.9	20	27.1	5	46	2	15	no	no	no	no	5320	no
Male	77.5884	6.30764	6.3709	yes	6.25903	1	death	6.25903	1	death	2	yes	72.3	49.32	151	67	89	26	37.2	no	no	no	no	no	9.6	246.4	19.2	11.76	14.2	22.4	25	8.14	0.94	109.8	141.8	5.34	1.3	14	30.8	3	50	4	15	no	no	no	no	650	no
Male	65.9052	22.8674	22.8671	yes	7	0	alive	22.8671	0	alive	3	yes	80.9	75.56	192	100	120	22.5	37.44	no	yes	no	yes	no	7.5	195	14.9	11.7	20	29	82	8.3	3.8	126	137	3.9	1.1	12.4	27.5	8	63	11	3	no	no	no	no	2180	yes
Male	62.2127	3.88056	2.02719	yes	2.02719	0	alive	2.02719	0	alive	0	no	96.1	62.6	137	125	128	23	37	yes	no	no	no	no	13.3	188	12.8	11.3	12	27	10	8.2	0.8	101	141	3.9	1.1	11.5	26.8	3	25	1	15	no	no	no	no	1350	no
Male	65.4166	12.584	5.60932	yes	5.60932	0	alive	5.60932	0	alive	0	no	88	75.3793	148	89	102	20	38.11	no	no	no	no	no	8.9	141	20.5	4.8	11	32	13	8.3	0.9	129	142	3.6	1.6	17.2	31.4	2	20	3	14	no	no	no	no	2810	no
Male	26.7151	1.43542	1.52544	yes	1.52544	0	alive	1.52544	0	alive	0	no	82	70.7419	157	88	103	22	37.67	no	no	no	no	no	12.24	212.6	13.24	10.16	11.2	25.8	9	8.26	0.92	99.4	139.6	3.94	1.26	12.76	28.22	0	13	2	14	no	no	no	no	2545	no
Male	53.4488	2.76042	2.74851	yes	2.74851	0	alive	2.74851	0	alive	0	no	83.4	79.6667	152	121	130	25	37.22	no	no	no	no	no	14.3	192	13.1	7.7	11	23	9	8.7	0.8	161	139	3.8	1.24	12.78	27.26	1	21	0	15	no	no	no	no	800	no
Female	91.994	2.48472	2.4322	yes	2.4322	0	alive	2.4322	0	alive	0	no	73	66.7692	178	90	104	26.8	37	no	no	yes	yes	no	11.8	269	14.32	7.74	11.8	22.8	15.8	8.92	0.92	134	139.2	4.44	1.1	12.1	44.8	8	29	1	15	no	no	no	no	1755	no
Male	76.2213	4.55625	2.31328	yes	2.31328	0	alive	2.31328	0	alive	2	yes	160	100.76	161	113	133	42	37.78	no	no	no	yes	no	8.9	180	17.9	9.1	16	25	28	8.7	1.3	146	143	4.2	1.8	19.9	38.2	5	40	3	11	no	no	no	no	2425	no
Male	58.928	9.65833	5.95515	yes	5.95515	0	alive	5.95515	0	alive	3	yes	97	69.3462	148	100	109	27.5	37.39	no	yes	no	no	no	11.06	211.4	14.8	11.56	12.6	26.6	22.8	8.22	1	125.6	140	4.14	1.24	13.34	30.76	2	20	1	14	no	no	no	no	1510	no
Male	77.3469	3.84444	1.88251	yes	1.88251	0	alive	1.88251	0	alive	2	yes	81.5	69.6522	133	70	83	26	37	no	no	no	no	no	13	105	15.9	8	13	25	12	8	0.9	186	137	4	1.3	14	28.9	4	24	4	15	no	no	no	no	1425	no
Male	62.1884	8.66181	8.63117	yes	7	0	alive	8.55208	1	death	1	yes	67.3	88.64	150	95	110	28	37.83	no	no	no	no	no	10.08	158.4	14.1	12.42	14.8	22.6	16.2	8.08	0.8	456.2	141	8	1.2	12.9	26.2	3	40	2	10	no	no	no	no	2015	no
Male	22.855	4.36458	1.57576	yes	1.57576	0	alive	1.57576	0	alive	1	yes	128.267	101.4	155	111	121	35	37.94	no	no	no	no	no	10.8	173	11.9	16	15	21	10	7.68	0.7	123	139	3.9	1.3	13.8	24.8	0	30	4	8	no	no	no	no	1810	no
Male	73.6613	28.066	8.97019	yes	7	0	alive	8.97019	0	alive	0	no	95.2	74.3929	133	95	83	28	38.06	no	no	no	no	no	12.7	148	13.2	11.1	7	27	14	8.2	0.7	97	139	3.7	1.1	12.3	26.5	4	30	3	14	no	no	no	no	2033	no
Male	74.3702	18.6451	5.89853	yes	5.89853	0	alive	5.89853	0	alive	2	yes	100.2	103.379	125	71	87	40	38	no	no	no	yes	yes	7.2	119	15.8	85.7	14.8	20	17.2	8.16	1.18	154.4	142.4	4.32	2.2	24.4	35.4	6	48	5	12	no	no	no	no	839	no
Male	74.796	9.92083	1.85022	yes	1.85022	0	alive	1.85022	0	alive	0	no	104	79.8462	157	83	95	29	37.28	no	yes	no	yes	no	11.96	167.6	14.64	9.16	14.4	25.8	23	8.38	1.04	157	136.2	4.08	1.18	14.82	50.42	7	42	4	14	no	no	no	no	2478	no
Female	36.9404	30.1111	8.57792	yes	7	0	alive	8.57792	0	alive	2	yes	69.65	78.96	137	89	101	28	38.5	no	no	no	no	no	11	226	13.7	10.6	12	26	7	8.1	0.7	111	144	4	1.1	12.1	33.6	0	22	3	15	no	no	no	no	3520	no
Female	66.4214	6.86875	2.47416	yes	2.47416	0	alive	2.47416	0	alive	0	no	48.2	102.828	152	98	112	24	37.39	no	no	no	no	no	11.04	180.8	14.26	8.46	12.2	23	14.2	8.34	0.74	134	140	3.92	1.1	12.2	31.6	2	55	4	3	no	no	no	no	1231	no
Male	28.2185	6.00486	4.88652	yes	4.88652	0	alive	4.88652	0	alive	2	yes	115	85.1463	151	77	95	36	36.72	no	no	yes	no	no	13.2	255	13.5	17	14	24	14	8.3	0.7	112	138	4.5	1.1	12.8	28.8	1	27	6	10	no	no	no	no	3260	no
Male	57.6492	59.4549	26.7358	yes	7	0	alive	26.7358	0	alive	3	yes	108	82.68	145	123	130	24	37.94	yes	no	no	yes	no	11.6	102	14.1	4.8	11	27	16	8.9	0.7	119	144	3.9	1.1	12.2	24.9	4	28	4	15	no	no	no	no	1430	no
Male	62.4838	1.64861	1.71559	yes	1.575	1	death	1.575	1	death	1	yes	107.5	88	183	83	114	30	37	no	no	no	no	no	13.3	178	14.2	14.2	16	27	21	9.7	1.1	211	153	4.2	1.7	18.4	27.9	2	31	3	15	no	no	no	no	6045	no
Female	74.8587	3.39028	4.29668	yes	3.96042	1	death	3.96042	1	death	3	yes	50	85.4167	165	69	99	24	37.06	no	no	no	no	no	9.7	359	28	24.9	20	19	33	7	1.2	167	137	4.6	1.2	13.1	29.5	3	38	2	15	yes	yes	no	no	1180	no
Female	86.8429	12.8389	6.97278	yes	6.97278	0	alive	6.97278	0	alive	2	yes	59.05	97.2581	157	79	105	26	37.44	no	yes	no	no	no	10.12	114	15.04	9.62	11.6	23.8	18.2	7.98	0.88	155.6	143.6	4.38	1.7	18.7	27.6	6	37	5	15	no	no	no	no	2011	no
Male	76.5902	12.1521	4.34	yes	4.34	0	alive	4.34	0	alive	2	yes	62	73.04	161	93	114	22	38.22	no	no	no	yes	no	13.7	326	15	15	16	20	19	8.7	1.3	220	131	3.8	1.2	13.4	25.5	4	41	5	15	no	no	no	no	935	no
Female	73.989	5.375	1.61954	yes	1.61954	0	alive	1.61954	0	alive	1	yes	64.2667	80.56	132	70	83	25	36.5	no	yes	no	yes	no	6.9	147	19.7	6.6	18	23	74	9.4	3.5	111	130	5.4	2.8	30.8	42.3	7	38	6	15	no	no	yes	no	2725	no
Male	39.8409	11.6611	1.07955	yes	1.07955	0	alive	1.07955	0	alive	0	no	84.4	81.25	154	92	103	30	37.06	no	no	no	no	no	12.2	195	13.1	8.4	13	25	15	8.9	0.8	95	137	4.1	1.1	12.5	24.7	0	6	1	15	no	no	no	no	2050	no
Male	71.0262	0.825694	1.03316	yes	0.824537	1	death	0.824537	1	death	0	no	52.7	105.842	172	89	104	28	37.39	no	no	no	yes	no	12.08	174.4	13.94	10.62	14.8	26.6	21.6	9.22	1.04	158.2	166.4	3.62	1.24	13.82	28.32	5	56	5	3	no	no	no	no	6120	no
Male	42.0072	0.701389	4.60985	yes	4.60985	0	alive	4.60985	0	alive	1	yes	89.2667	99.7059	194	117	139	23	36.7	no	no	no	no	no	10.4	64	15.6	9.5	15	23	20	11.1	0.8	172	150	4.1	2.7	27.8	150	0	73	15	3	yes	yes	no	no	3960	no
Male	21.8164	3.33542	1.24348	yes	1.24348	0	alive	1.24348	0	alive	0	no	91	59.8077	135	73	85	27	37.17	no	no	no	no	no	12.5	133	12.8	8.8	14	25	11	8.9	0.8	92	139	4.1	1.1	12.3	24.9	0	13	2	15	no	no	no	no	2900	no
Female	77.8027	10.6771	2.39823	yes	2.39823	0	alive	2.39823	0	alive	3	yes	54.75	70.7667	145	74	90	22	38.33	no	no	no	yes	no	9.1	197	17	8.8	17	30	26	8.5	5	73	138	5	1.4	15.4	26	6	43	6	13	no	no	no	no	250	yes
Male	68.0341	3.09375	3.09398	yes	3.04236	1	death	3.04236	1	death	3	yes	89.6	70.7083	158	70	93	31	38	no	yes	yes	no	no	14.6	138	14.7	15.3	10	21	21	9.5	2	138	139	5.9	1.2	12.7	29.3	8	37	8	15	yes	yes	no	no	1755	no
Male	59.5834	54.5014	3.63387	yes	3.63387	0	alive	3.63387	0	alive	2	yes	74	78.25	155	93	106	30	36.44	no	no	yes	no	no	10.7	322	14.5	16.9	11	28	19	8.1	0.8	129	136	4.4	1.2	13.8	24.9	2	31	3	8	no	no	no	no	2055	no
Male	91.662	5.25139	1.68179	yes	1.68179	0	alive	1.68179	0	alive	2	yes	68.9	81.2	157	106	116	25	38.61	no	no	no	no	no	12.3	100	13.4	10.3	13	25	25	9.1	1.2	148	145	4.2	1.8	19.3	28.6	4	45	5	11	no	no	no	no	525	no
Male	62.8931	7.42917	4.5317	yes	4.5317	0	alive	4.5317	0	alive	2	yes	89.9	107.72	119	72	85	36	37.67	no	no	no	yes	no	10.1	336	16.7	11.4	15	22	12	7.5	0.4	146	145	3.7	1.4	15.4	28.7	5	33	3	11	no	no	no	no	850	no
Male	30.1724	3.92153	2.54844	yes	2.54844	0	alive	2.54844	0	alive	0	no	68.8	83.3077	155	87	106	30	38.89	no	no	no	no	no	13.1	382	12.9	16.1	15	26	8	9	0.7	159	139	3.8	1.3	15.2	27.2	0	23	2	10	no	no	no	no	3345	no
Male	54.6541	24.9201	16.617	yes	7	0	alive	16.617	0	alive	2	yes	70	66.3214	152	69	93	20	37.72	no	no	no	no	no	7.2	112	19.3	7.7	11	23	5	7.5	0.5	129	149	3.9	1.5	15.8	30.7	2	35	11	9	no	yes	no	no	985	no
Male	24.944	14.9868	2.77723	yes	2.77723	0	alive	2.77723	0	alive	2	yes	62	92.6316	141	89	104	20	38	no	no	no	no	no	10.9	225	12.2	11.1	9	22	7	8.2	0.9	131	140	4.1	1.1	12.3	26.9	0	15	4	15	no	no	no	no	727	no
Male	42.0331	6.35833	2.69993	yes	2.69993	0	alive	2.69993	0	alive	2	yes	79.6	103.125	165	88	104	35	39.06	yes	no	no	no	no	9.5	173	19.8	7	14	25	3	8.4	0.7	103	139	3.7	1.28	13.68	27.62	2	32	3	10	no	no	no	no	5080	no
Male	91.1695	27.5097	1.78942	yes	1.78942	0	alive	1.78942	0	alive	0	no	75.9333	86.0833	149	130	137	30	37.33	no	no	no	yes	no	11.2	159	13.3	14.8	19	25	49	9.2	1.8	186	144	4.4	1.1	12.3	24.2	8	43	4	14	no	no	no	no	1700	no
Male	49.8709	1.81458	2.12856	yes	1.76458	1	death	1.76458	1	death	3	yes	80.45	106.571	272	131	171	29	39.22	no	no	no	no	no	12.52	151.2	15.46	17.66	17	20.2	12.8	8.48	1.08	163.2	144.2	4.18	1.2	12.7	29.7	0	45	1	15	no	no	no	no	3695	no
Male	74.298	5.63681	5.47777	yes	5.47777	0	alive	5.47777	0	alive	0	no	77	80.6667	148	99	102	21	37.39	no	no	yes	no	no	10.58	199	15.52	8.86	15.2	25	15.8	8.68	0.88	129.2	141	4.06	1	11	24.5	4	31	2	13	no	no	no	no	1350	no
Male	83.768	1.79028	1.77584	yes	1.77584	0	alive	1.77584	0	alive	0	no	41.4	77.037	171	148	154	37	36.94	no	no	no	yes	yes	10.3	231.6	14.74	7.2	12	27	9	8.5	0.7	92	141	3.2	1.3	14	28.3	11	42	4	13	no	no	no	no	1170	no
Male	64.4216	6.81528	1.99398	yes	1.99398	0	alive	1.99398	0	alive	0	no	54.35	65.5556	203	83	123	21	37.28	no	no	no	yes	no	11.52	237.4	15.46	8.84	14	25.4	15.6	8.16	1	135.4	139.8	4.2	1.3	13.9	29.8	6	36	6	11	no	no	no	no	2285	no
Male	32.6308	23.2618	8.13219	yes	7	0	alive	8.13219	0	alive	0	no	72.25	79.6923	159	86	102	27	37.94	no	no	no	no	no	11.4	324	12.7	12.4	11	26	11	8.5	0.6	134	141	4.1	1.28	12.06	29.9	0	14	0	15	no	no	no	no	1630	no
Male	92.479	4.41875	1.50398	yes	1.50398	0	alive	1.50398	0	alive	2	yes	73	59.3158	167	109	117	25	36.67	no	no	no	yes	no	11	151	13.8	7	15	23	32	9	1.4	104	140	4.3	1	10.5	26.7	7	55	5	13	no	no	no	no	477	no
Male	64.2211	22.8083	3.80315	yes	3.80315	0	alive	3.80315	0	alive	3	yes	101.6	86.4231	162	75	89	36	38	no	no	no	yes	no	10.8	179.2	14.82	14	13.4	22	29.2	8.6	1.46	151.8	140.2	4.16	1.3	13.5	30.6	6	50	6	5	no	no	no	no	665	no
Male	91.0853	2.59861	2.59016	yes	2.59016	0	alive	2.59016	0	alive	1	yes	61.8	50.2941	153	71	86	20	37.06	no	no	no	yes	no	10.88	166	15.16	10.46	14.4	23.6	24.6	8.82	1.1	149.6	142.2	4.44	1.2	13.4	30	7	53	5	15	no	no	no	no	125	no
Female	21.9028	8.81875	1.92881	yes	1.92881	0	alive	1.92881	0	alive	2	yes	69	72.76	120	73	84	17	37.61	no	no	no	no	no	9.8	141	13.7	8	14	21	12	8	0.7	109	141	3.6	1.22	13.54	24.46	2	19	5	13	no	no	no	no	1400	no
Female	84.2649	4.83611	1.94476	yes	1.94476	0	alive	1.94476	0	alive	2	yes	46.4	69.3846	183	99	104	27	36.83	no	no	no	no	no	9	144	15.2	5.8	15	25	17	9.5	0.9	129	140	3.5	0.9	10.1	25.4	5	37	3	13	no	no	no	no	515	no
Female	84.2246	4.72083	2.69457	yes	2.69457	0	alive	2.69457	0	alive	1	yes	54.8	69.8462	151	62	83	28	37.22	no	no	no	no	no	7.4	96	13.7	6.3	9	26	18	8.4	1	115	136	4.3	1	10.7	28.2	5	39	4	15	no	no	no	no	1185	no
Male	56.8762	7.66181	2.53844	yes	2.53844	0	alive	2.53844	0	alive	3	yes	79.7	77.0645	171	105	116	20	37.28	no	no	yes	no	no	11.2	187	14.9	9.1	17	27	18	7.8	4.9	67	131	7.9	1.2	12.9	34.1	4	36	7	15	no	no	no	no	907	yes
Female	74.4321	8.84514	2.91529	yes	2.91529	0	alive	2.91529	0	alive	0	no	56	84	158	113	119	23	37	no	no	no	no	no	11.5	269	12.7	8.7	14	21	25	9.5	2.1	121	158	4.3	1.1	11.6	24.7	7	24	3	14	no	no	no	no	3725	no
Female	61.8717	18.4229	3.12694	yes	3.12694	0	alive	3.12694	0	alive	3	yes	64.4333	82.8846	177	79	108	25	37.78	no	yes	yes	no	no	8.5	217	16.8	6	13	28	27	8.9	3.9	88	131	3.7	1	11.2	28.5	7	51	8	15	no	no	no	no	445	yes
Female	78.1559	8.83056	7.71953	yes	7	0	alive	7.71953	0	alive	2	yes	101.3	89.5769	165	82	101	33	39.44	no	no	no	no	no	9.1	188	14	9	11	25	10	8	0.9	162	141	3.5	1.3	14.6	29.4	4	39	4	15	no	no	no	no	3650	no
Male	68.8158	3.57292	1.24654	yes	1.24654	0	alive	1.24654	0	alive	1	yes	77	74.9167	142	95	108	17	37.11	no	no	yes	no	no	14.3	212	12.8	11.9	16	26	17	9	1	93	139	3.7	1.2	13.1	32.8	3	22	0	15	no	no	no	no	1785	no
Male	84.2215	6.06944	1.94149	yes	1.94149	0	alive	1.94149	0	alive	2	yes	75.2	71.6842	178	85	96	21	37.11	yes	yes	no	no	no	8.6	184	15.1	5.2	17	25	58	8.8	2.7	94	141	3.8	1.2	12.9	32.4	9	51	4	14	no	no	no	no	900	no
Male	49.3913	6.63194	1.71802	yes	1.71802	0	alive	1.71802	0	alive	2	yes	175	87.3182	177	81	108	30	39.22	no	no	no	yes	no	11.2	108	14.8	7.7	13	26	18.4	7.86	0.96	131.4	138.6	4.36	1.5	16.5	32.2	4	26	7	14	no	no	no	no	1765	no
Male	79.6242	6.75	5.94964	yes	5.94964	0	alive	5.94964	0	alive	2	yes	91.7333	80.6071	158	94	103	41	38.5	yes	yes	no	yes	no	12	94	13.5	15.7	13	20	32	8.6	1.4	244	142	4.4	1.5	16.4	26.6	7	32	4	15	no	no	no	no	1725	no
Female	38.9179	7.33958	5.45216	yes	5.45216	0	alive	5.45216	0	alive	1	yes	52.6	96.3333	127	76	84	23	39.61	no	no	yes	no	no	10.6	334	17	16.9	10	25	8	8.2	0.8	95	135	3.4	1.3	14.7	27.4	1	14	1	15	no	no	no	no	2462	no
Male	25.3346	2.27222	1.16547	yes	1.16547	0	alive	1.16547	0	alive	0	no	78	97.5217	135	80	94	25	37.94	no	no	no	no	no	12.1	215	13.4	10	14	25	10	9.1	0.9	110	137	3.9	1.24	12.66	26.12	0	11	1	15	no	no	no	no	3080	no
Male	72.544	4.13194	3.08185	yes	3.08185	0	alive	3.08185	0	alive	2	yes	109.2	63.56	155	73	91	22	37	no	no	no	no	no	10.2	246	13.2	11.7	17	24	17	8.4	1.1	140	133	4.6	1.1	12.1	30.5	3	25	1	15	no	no	no	no	1230	no
Female	80.0202	1.78264	1.0302	yes	1.0302	0	alive	1.0302	0	alive	0	no	61.1	69.7308	130	63	78	29	37.17	no	no	no	yes	no	8.8	99	15.9	3.3	13	23	28	9	0.9	134	141	4.3	1	11.1	25.4	5	39	4	14	no	no	no	no	1000	no
Male	91.561	6.84444	1.7603	yes	1.7603	0	alive	1.7603	0	alive	0	no	67.4	69.1111	154	87	106	27	36.83	no	no	no	no	no	9.3	197	13.1	11.5	14.6	20.8	41.8	8.38	1.6	123.6	139.2	4.92	1.1	12.2	23.4	4	47	5	6	no	no	no	no	1980	no
Male	91.7208	10.8604	2.84088	yes	2.84088	0	alive	2.84088	0	alive	2	yes	81.6	84.2593	160	61	89	28	37.28	no	no	no	yes	no	8.5	267	11.9	6.4	12	21	24	7.9	1.8	125	142	4	1.1	12.1	24.6	10	35	3	14	no	no	no	no	910	no
Male	32.5556	36.7604	18.9506	yes	7	0	alive	18.9506	0	alive	2	yes	80	71.1304	151	83	101	20	37.9	no	no	no	no	no	12.88	248.6	13.16	11.64	14.8	22.2	11.8	7.94	0.96	147.2	141	4.24	1.2	13.64	26.74	0	15	1	15	no	yes	no	no	1550	no
Male	55.6075	1.66736	1.63676	yes	1.63676	0	alive	1.63676	0	alive	0	no	78.3	63.04	154	92	104	28	37.61	no	no	no	no	no	12.2	172.2	12.62	10.6	15.6	24.4	15.2	8.38	0.88	126.2	137.4	4.16	1.1	12.4	24.9	1	22	1	14	no	no	no	no	1925	no
Male	59.5487	15.1125	2.32966	yes	2.32966	0	alive	2.32966	0	alive	2	yes	94.5	60.0714	145	110	117	18	37.06	no	no	no	no	no	12.8	169	12.3	10.9	13	25	19	9	0.8	92	138	4.2	1.2	12.52	30.04	1	20	1	15	no	no	no	no	1530	no
Male	82.374	18.0146	3.08632	yes	3.08632	0	alive	3.08632	0	alive	3	yes	91.9	79.8889	177	119	127	29	37.17	no	no	no	yes	no	12	214	13.5	17.4	16	17	20	9.4	1	199	139	4.3	1.4	15.2	32.7	8	40	2	13	no	no	no	no	600	no
Male	27.2423	2.32708	1.04543	yes	1.04543	0	alive	1.04543	0	alive	0	no	65	91.7407	157	74	83	27	37.78	no	no	no	no	no	11.9	229	13.9	9.6	11	23	8	7.7	0.7	87	140	3.4	1.1	12.3	31.7	0	12	2	14	no	no	no	no	2890	no
Female	79.9632	3.95556	1.82605	yes	1.82605	0	alive	1.82605	0	alive	1	yes	71.2	105.909	155	94	118	22	38.11	no	no	no	yes	no	9.9	141	18.6	8.4	18	21	18	8	0.9	121	135	4	1.3	14.5	22.3	6	34	3	14	no	no	no	no	2340	no
Male	79.8865	15.9181	6.1447	yes	6.1447	0	alive	6.1447	0	alive	2	yes	73.2	67.875	170	78	104	33	38.56	no	no	yes	no	no	9.6	84	13.2	6.9	16	22	14	8	1.4	102	137	4	1.1	11.9	28.6	6	55	10	8	no	no	no	no	375	no
Female	56.5034	12.8451	1.85833	yes	1.85833	0	alive	1.85833	0	alive	1	yes	47	97.1364	142	90	104	28	37.61	no	no	no	no	no	8.1	404	14.6	7.6	20	30	34	9	7	98	140	5.8	1.44	15.34	28.86	3	29	8	14	no	no	no	no	2088.4	no
Male	19.8684	8.41181	2.40206	yes	2.40206	0	alive	2.40206	0	alive	0	no	121	70.8	131	63	77	35	37.89	no	no	no	no	no	14.7	187	13.1	10.3	13	28	8	9.3	0.9	103	150	4.2	1.32	13.78	27.6	0	14	2	14	no	no	no	no	5000	no
Female	62.0955	11.7611	3.80259	yes	3.80259	0	alive	3.80259	0	alive	2	yes	97.8	67.6538	148	82	117	24	37.39	no	no	no	no	no	10.52	183.6	14.14	9.66	12	25	14	8	0.6	134	144	4	1.1	12.1	23.6	3	46	10	8	no	no	no	no	3045	no
Female	51.047	3.56458	1.85078	yes	1.85078	0	alive	1.85078	0	alive	0	no	39.4	95.3571	119	77	81	31	37.83	no	no	no	no	no	10.1	307	14.3	6	9	27	4	8.2	0.4	94	135	3.2	1.2	14.2	26.3	1	27	4	9	no	no	no	no	1272	no
Female	73.0915	13.6438	9.59293	yes	7	0	alive	9.59293	0	alive	3	yes	90.9	101.333	161	89	99	31	38.72	no	no	no	yes	no	10.1	141	13.2	10.1	13	20	18	8	1	242	141	4	1.4	15.1	29	5	23	3	15	no	no	no	no	1100	no
Male	66.0186	99.6361	99.6384	yes	7	0	alive	28	0	alive	3	yes	110	80.88	150	76	92	26	39.61	no	no	no	no	no	12.9	191	16.2	18	18	19	19	7.8	1.1	128	146	4.1	1.2	12.8	20.3	4	44	8	15	no	yes	no	no	1780	no
Female	92.8995	11.8639	1.95481	yes	1.95481	0	alive	1.95481	0	alive	2	yes	108.5	77.0385	180	117	140	20	37.61	no	no	yes	yes	no	10.5	217	14.8	5.9	15	28	44	9.1	1.8	163	145	4.9	1.4	15.9	26.1	9	42	3	14	no	no	no	no	865	no
Male	27.3672	1.60417	1.61757	yes	1.61757	0	alive	1.61757	0	alive	0	no	86	85.75	125	98	105	23	37.39	no	no	no	no	no	15.1	195	13	11.1	12	27	9	8.9	0.7	108	139	3.7	1	11.3	29.5	0	22	3	10	no	no	no	no	2150	no
Male	40.75	8.83889	5.92106	yes	5.92106	0	alive	5.92106	0	alive	0	no	70	79.6667	150	89	108	22	37.17	no	no	no	no	no	11.5	234.6	14.76	14.64	16	21	7	7.4	0.5	90	140	3.8	1.4	15.8	30.7	6	50	4	11	no	no	no	no	2115	no
Female	84.5745	6.72778	2.99492	yes	2.99492	0	alive	2.99492	0	alive	0	no	56.8	74.6071	141	84	89	37	37.89	no	no	no	no	no	12.5	194	12.9	8.1	13.4	25	18.6	8.6	0.94	127.4	139.2	4.74	1.3	14	30.7	6	38	2	13	no	no	no	no	1035	no
Male	86.4657	5.91458	6.02839	yes	5.91396	1	death	5.91396	1	death	3	yes	64	75.5357	138	69	194	23	37.17	no	yes	no	no	no	9.6	131	16.3	11.5	14	24	59	9.6	2.3	115	146	4.9	1.4	15	29.8	9	38	6	15	yes	yes	no	no	1055	no
Male	86.4043	25.9194	24.8124	yes	7	0	alive	24.8124	0	alive	3	yes	76.8	63.7826	137	97	104	20	37.17	no	no	no	no	no	13.3	106	13.7	11.6	13	25	70	8.6	2.7	117	152	5.6	1.3	14	24.2	5	59	12	9	no	yes	no	no	1485	no
Male	80.1918	6.49722	1.79881	yes	1.79881	0	alive	1.79881	0	alive	1	yes	97.3	79.6471	203	152	160	29	37.17	no	no	no	no	no	12.1	266	12.6	17.1	22	20	16	9.1	0.8	95	136	5.2	1.2	12.8	32.5	4	43	2	13	no	no	no	no	676	no
Male	55.8033	2.37778	2.43458	yes	2.43458	0	alive	2.43458	0	alive	2	yes	94	80.1	151	104	112	19	37.11	no	no	no	no	no	12.5	210.8	13.02	8.26	13.6	24.8	13	8.62	0.9	117.6	138.4	4.04	1.3	13.74	27.9	1	17	2	14	no	no	no	no	1350	no
Female	78.6904	4.53194	2.71563	yes	2.71563	0	alive	2.71563	0	alive	1	yes	52.4	63.2222	144	62	78	23	38.22	no	no	no	yes	no	10.2	180	13.6	14.1	14	31	16	8.8	0.6	178	142	4.3	1	11.7	25.8	4	33	2	14	no	no	no	no	2185	no
Male	68.5321	24.4396	2.84663	yes	2.84663	0	alive	2.84663	0	alive	0	no	75.8133	86.9091	180	116	127	30	37.39	no	no	yes	no	no	8.9	372	18.6	8.3	16	21	12	9.2	0.6	74	140	4.1	1.26	12.98	27.96	4	25	2	13	no	no	no	no	1985	no
Male	89.4926	5.86042	3.88973	yes	3.88973	0	alive	3.88973	0	alive	0	no	53.8	70.6538	163	105	123	27	37.5	no	no	no	no	no	12.4	498	13.4	14.7	15	21	12	8.6	0.7	122	133	4	1.1	11.9	27	4	42	3	12	no	no	no	no	765	no
Male	55.8446	3.06111	3.01946	yes	3.01946	0	alive	3.01946	0	alive	2	yes	68.9	74.8095	171	93	108	29	37.61	no	no	no	yes	no	13.1	226	12.6	14.4	16	25	22	8.9	1.2	153	146	4.5	1.1	11.7	30.8	2	18	2	14	no	no	no	no	1000	no
Female	88.1588	1.99167	3.03313	yes	2.75833	1	death	2.75833	1	death	0	no	73.6667	68.6	164	60	84	24	38.11	no	no	no	yes	no	11.18	176.2	15.08	16.02	15	15	27	8.5	1	142	136	4.4	1	11.9	20.5	5	43	2	15	no	no	no	no	3057	no
Male	74.7306	8.90486	6.99858	yes	6.99858	0	alive	6.99858	0	alive	3	yes	72	88.6774	137	73	92	30	38.06	no	yes	no	no	no	9.12	153	15.76	9.88	13.8	22	40	8.1	2.58	107.6	142	4.2	1.5	16.8	26.7	7	49	6	15	no	yes	no	no	249	yes
Male	29.1663	12.9382	2.08714	yes	2.08714	0	alive	2.08714	0	alive	1	yes	73.0667	106.739	186	94	125	27	38	no	no	no	no	no	13.5	163	13.6	11.3	12	25	8	8.8	0.7	110	142	3.8	1.2	13.9	29.1	0	31	4	8	no	no	no	no	1980	no
Male	68.9206	20.4069	19.2946	yes	7	0	alive	19.2946	0	alive	3	yes	113	88.225	239	117	148	31	38.94	no	no	yes	yes	no	10.5	263	14.2	13.3	15	32	18	8.1	1.9	117	144	3.4	1.7	18.5	26	6	51	11	7	no	yes	no	no	1108	no
Male	88.8563	10.8597	6.95833	yes	6.95833	0	alive	6.95833	0	alive	2	yes	73	79	152	80	101	23	36.78	no	no	no	no	no	12.5	187	14.7	11.6	12	23	17	8.3	0.7	125	139	3.8	1.3	13.9	28.1	4	33	0	15	no	no	no	no	3125	no
Male	88.6596	9.71042	5.01799	yes	5.01799	0	alive	5.01799	0	alive	2	yes	77	70.84	204	169	181	37	36.72	no	no	no	no	no	13.5	141	14.3	5.3	15	24	15	8.8	0.7	87	144	3.5	1.2	12.6	31.3	4	30	2	14	no	no	no	no	3300	no
Male	79.9992	6.90486	3.09861	yes	3.09861	0	alive	3.09861	0	alive	2	yes	136.35	80.5152	165	131	139	25	37.67	no	no	no	no	no	12.9	159	13.4	12.2	15	22	23	8.6	1.5	112	135	4.6	2.9	32.3	40.9	6	37	3	14	no	no	no	no	1725	no
Male	50.8918	48.5458	15.6864	yes	7	0	alive	15.6864	0	alive	1	yes	51.4	97.7	158	87	110	31	38.89	no	no	no	no	no	8.4	227	15.2	11.6	14	25	7	7.8	0.7	126	146	2.9	1.6	17.6	47.2	2	27	2	15	no	yes	no	no	2850	no
Female	86.084	15.8847	1.21589	yes	1.21589	0	alive	1.21589	0	alive	0	no	62	70.48	165	96	103	20	37.06	no	no	no	no	no	11.94	176.4	16.02	6.1	15.4	23.6	13.2	8.68	0.86	118.2	136	4.2	1.2	13.3	24.9	5	34	3	13	no	no	no	no	2031	no
Male	53.4726	19.9382	6.28481	yes	6.28481	0	alive	6.28481	0	alive	2	yes	93.85	85.5625	133	85	93	26	38.22	no	no	no	no	no	14.8	126	14.7	13.6	16	23	9	9.1	0.8	136	136	4.6	1.3	14.4	30.7	1	15	1	15	no	no	no	no	1245	no
Female	52.7541	81.2188	2.33601	yes	2.33601	0	alive	2.33601	0	alive	1	yes	101.5	82.9091	145	86	101	38	37.67	no	no	no	no	no	8.3	84	20	8.8	8	23	10	8.6	0.9	125	146	6.8	1.8	19.7	33.4	7	39	9	9	no	no	no	no	500	no
Male	68.3033	7.63681	6.68377	yes	6.68377	0	alive	6.68377	0	alive	0	no	73.3333	73.6571	167	87	99	25	37.9	no	no	no	yes	no	8.3	239	18.6	13.2	21	22	67	8.6	2.9	253	144	4.5	1	11	25.4	7	45	4	15	no	no	no	no	2595	no
Female	32.2571	42.5854	4.86749	yes	4.86749	0	alive	4.86749	0	alive	1	yes	56.2	84.5946	182	80	104	25	38.78	no	no	no	no	no	10.2	254	12.6	18.4	14.2	23.6	15.4	8.32	0.66	142.4	142	3.9	1.2	13.8	21.6	0	21	1	15	no	no	no	no	1568	no
Male	67.226	8.34931	1.36512	yes	1.36512	0	alive	1.36512	0	alive	2	yes	58.1	93.16	171	143	153	42	36.56	no	yes	no	yes	no	8.8	97	16.3	2.7	14	24	34	8.6	1.6	156	137	4.9	1.1	11.4	29.4	7	31	3	15	no	no	no	no	700	no
Female	75.0879	11.3562	5.3805	yes	5.3805	0	alive	5.3805	0	alive	2	yes	69.95	87.1852	188	81	109	22	37.5	no	no	yes	yes	no	10.5	236	15.6	11.3	12	19	13	8.6	0.6	211	121	4.2	1.32	13.22	26.52	6	39	3	11	no	no	no	no	750	no
Female	83.3581	3.78125	1.74007	yes	1.74007	0	alive	1.74007	0	alive	0	no	69.7	66.7097	155	106	114	21	35.83	no	no	no	no	no	12.9	211	13.4	4.7	11	25	11	8.8	0.7	124	139	3.6	1	11	34.2	4	38	3	12	no	no	no	no	2070	no
Female	32.1004	8.48125	1.8694	yes	1.8694	0	alive	1.8694	0	alive	0	no	63.3	111.875	114	77	86	29	37.44	no	no	no	yes	no	9.9	146	13.4	9.7	11	23	10	8	0.7	129	140	4.1	1.2	12.7	23.4	1	18	2	15	no	no	no	no	1355	no
Male	27.0273	31.6549	23.6297	yes	7	0	alive	23.6297	0	alive	3	yes	68.9	96.1852	151	90	102	24	37.78	no	no	no	no	no	11.42	200.6	13.3	13.24	12.4	23.2	15.8	7.86	1.42	161.4	147.6	4.32	1.2	12.6	25.2	0	27	5	7	no	no	no	no	2450	no
Female	89.1619	7.59306	1.7195	yes	1.7195	0	alive	1.7195	0	alive	2	yes	64.5	81.4231	179	129	139	26	37.17	no	no	no	no	no	14.9	207	13.4	8.3	15	23	11	9.3	0.7	119	137	4.2	1	12.1	23.1	5	29	2	14	no	no	no	no	2740	no
Male	52.8152	18.9118	7.81421	yes	7	0	alive	7.81421	0	alive	2	yes	106	91.875	134	96	105	35	38.5	no	no	no	no	no	11.9	196	14.2	8.9	11	23	22	8.2	1.2	137	141	4.9	1.1	12	25.1	1	27	6	15	no	no	no	no	2305	no
Male	19.2389	32.4708	32.4902	yes	7	0	alive	28	0	alive	3	yes	92.1667	95.5938	150	76	98	23	38.5	no	no	no	no	no	11.3	253	13.4	18.9	9	25	12	7.5	0.8	192	149	3.6	1.3	14.1	29.5	0	9	3	15	no	no	no	no	3710	no
Male	27.3199	3.79931	3.81112	yes	3.81112	0	alive	3.81112	0	alive	0	no	66	92	129	87	98	22	37.06	no	no	no	no	no	12.32	180.8	12.84	10.56	14.4	25.2	10.8	8.22	0.9	122.4	139.6	3.96	1.1	12.2	25.4	0	18	1	14	no	no	no	no	1775	no
Male	63.6097	2.97986	1.15684	yes	1.15684	0	alive	1.15684	0	alive	1	yes	133.7	66.28	172	86	111	29	37.67	no	no	no	no	no	13.7	206	16.7	7.7	10	27	26	8.9	0.6	155	142	4.4	2	21.1	31.6	3	25	2	13	no	no	no	no	1960	no
Male	38.0314	61.3563	17.1906	yes	7	0	alive	17.1906	0	alive	2	yes	84	66.08	180	97	122	40	37.89	no	no	no	no	no	12.2	224	13.9	22.4	9	26	8	7.9	0.8	229	141	4.8	1.1	12.3	26.8	1	26	7	7	no	no	no	no	2345	no
Male	53.8458	11.7111	5.70424	yes	5.70424	0	alive	5.70424	0	alive	0	no	82.25	93.4839	142	89	108	22.5	38.17	no	no	no	no	no	11.44	198.4	16.36	10.8	12	22	16	7.8	1.1	100	140	4.5	1.28	14.48	52.36	1	38	2	15	no	no	no	no	3000	no
Male	64.2113	110.395	20.8123	yes	7	0	alive	20.8123	0	alive	2	yes	73.7	89.8333	185	111	128	31	38.11	no	no	yes	no	no	9.7	244	16.5	10.1	10	23	15	8	0.6	166	145	4.4	1.1	12.4	29.8	3	26	4	15	no	no	no	no	1620	no
Male	78.7633	2.78194	1.04829	yes	1.04829	0	alive	1.04829	0	alive	0	no	81.6	82.5294	158	74	105	19	36.83	no	no	no	no	no	14.5	169	13.3	10.8	13	22	19	8.4	0.8	148	142	4.1	1.2	13.8	26.8	3	36	2	13	no	no	no	no	1975	no
Male	54.1163	8.19444	7.43001	yes	7	0	alive	7.43001	0	alive	1	yes	67.6	77.3462	151	89	105	23	38	no	no	no	no	no	11.5	149	13.6	10.5	14	22	18	7.8	0.5	121	143	3.9	1.3	14.3	28.6	1	35	4	8	no	no	no	no	1900	no
Male	73.9116	43.8514	9.7155	yes	7	0	alive	9.7155	0	alive	3	yes	77.9	87.1304	190	108	124	32	37.33	no	no	yes	no	no	10.42	205.2	15.94	7.78	13	28	22	8.1	5.4	72	136	3.8	1.3	14.1	33.3	7	37	8	10	no	no	no	no	967	no
Female	69.9092	17.6535	17.6432	yes	7	0	alive	17.6432	0	alive	3	yes	71.2333	125.214	166	110	125	18.5	38.06	no	no	no	no	no	12	241	13.6	16.8	19	22	22	8.6	0.7	130	133	3.6	1	11.2	31.9	2	30	0	15	no	no	no	no	1062	no
Female	52.5755	4.56667	1.37111	yes	1.37111	0	alive	1.37111	0	alive	0	no	41.3667	71.1379	126	69	77	21	36.78	no	no	no	no	no	10.4	431	12.7	5.3	11	27	10	10	0.5	83	137	4.3	1.2	13.4	33.2	1	22	1	15	no	no	no	no	2930	no
Male	58.337	5.65	2.76688	yes	2.76688	0	alive	2.76688	0	alive	2	yes	73	73.8571	193	158	167	28	37.28	no	no	no	no	no	12.64	202.4	13.18	9.12	12.4	25.2	21.4	8.72	0.8	129	139.6	4.1	1	10.7	25.2	1	25	4	11	no	no	no	no	1400	no
Female	89.9134	6.91597	1.24562	yes	1.24562	0	alive	1.24562	0	alive	1	yes	39.25	58.84	150	90	98	32	37.28	no	no	no	no	no	10.34	220.6	12.5	10.62	14	24	29	8.4	1	132	131	5.4	1.18	13.36	25.38	4	42	1	15	no	no	no	no	1570	no
Male	76.5583	9.64861	9.5983	yes	7	0	alive	9.5983	0	alive	2	yes	75	116.323	146	96	104	32	37.06	no	no	no	yes	yes	9.64	126	16.34	10.92	16.4	22.6	20.6	7.88	1.46	176	143	4.46	1.26	13.68	29.04	16	46	2	12	no	no	no	no	590	no
Female	87.0617	11.225	2.31942	yes	2.31942	0	alive	2.31942	0	alive	3	yes	46.4333	97.0741	128	112	118	25	37.11	no	yes	no	no	no	11.7	181	14.4	11.3	15	24	19	8.9	0.6	97	137	4	1.3	13.7	30.4	5	40	2	13	no	no	no	no	539	no
Female	81.5184	17.3687	4.76771	yes	4.76771	0	alive	4.76771	0	alive	1	yes	56.55	72.8333	179	109	121	28	37.11	no	no	no	no	yes	11.2	166	13.5	10.6	12	23	12	8	0.4	128	132	2.8	1.2	13.3	30.1	6	31	1	14	no	no	no	no	1775	no
Female	88.6691	9.80903	9.98353	yes	7	0	alive	9.76944	1	death	2	yes	50.8	58.6	203	107	129	30	37.61	no	no	no	no	no	10.5	145	17	9.5	12	24	15	8.1	0.7	141	136	3.8	1.2	14.2	26.4	5	53	2	15	no	no	no	no	637	no
Male	52.9121	20.4861	13.6623	yes	7	0	alive	13.6623	0	alive	3	yes	110.2	95.2414	163	80	105	32	37.44	no	no	no	no	no	10.9	125	13.5	13.6	15	21	27	8.1	1.7	145	138	6.3	1.3	13.6	26.8	2	39	9	15	no	yes	no	no	2555	no
Male	29.307	3.69028	1.31275	yes	1.31275	0	alive	1.31275	0	alive	2	yes	81.1	103.037	137	82	93	36	38.17	no	no	no	no	no	12.6	289	14.2	12	13	28	10	8.7	1	89	140	3.3	1.26	12.62	26.58	0	22	5	12	no	no	no	no	1450	no
Male	50.5714	14.4361	5.81125	yes	5.81125	0	alive	5.81125	0	alive	3	yes	95.6	91.0417	166	125	132	28	37.22	no	no	no	yes	no	12.7	203	14.9	9	23	19	14	8	0.7	137	139	3.5	1.1	12	26.1	5	18	2	14	no	no	no	no	2850	no
Male	59.1906	3.96042	3.03859	yes	3.03859	0	alive	3.03859	0	alive	3	yes	120	75.5882	169	92	111	26	37.11	no	no	no	no	no	14.3	244	13.1	7.9	14	25	15	8.9	0.7	86	138	3	1.2	12.7	26.2	1	28	4	14	no	no	no	no	240	no
Male	83.2434	5.80139	1.76338	yes	1.76338	0	alive	1.76338	0	alive	0	no	65	63.8333	169	131	139	23	38.17	no	no	no	no	yes	11.54	118	13.56	22.48	15.2	23.2	28	8.5	1.48	119.2	140.2	4.72	1	11	23.9	6	60	6	10	no	no	no	no	3300	no
Male	70.3185	32.416	14.3258	yes	7	0	alive	14.3258	0	alive	2	yes	66.3	78.7917	121	79	85	30	37.61	no	no	no	yes	no	10.3	146	13.3	7.9	12	21	9	7.5	0.7	118	138	3.5	1.3	14.2	29.6	4	32	3	15	no	no	no	no	1487	no
Female	27.8667	17.591	4.58561	yes	4.58561	0	alive	4.58561	0	alive	2	yes	66	119.536	146	99	105	20	38.11	no	no	no	no	no	8.9	186	13.5	14.2	11	27	7	7.5	0.5	98	140	3.9	1.1	12.1	31.5	0	14	2	15	no	no	no	no	940	no
Male	19.5918	2.19722	3.21138	yes	3.21138	0	alive	3.21138	0	alive	2	yes	72.5	118.206	228	146	160	23	36.72	no	no	yes	no	no	9	226	15.2	16.9	11	24	14	8	1.2	175	148	4.5	1.9	20.7	38.2	1	66	9	3	no	no	no	no	5150	no
Female	91.2824	4.47431	1.48017	yes	1.48017	0	alive	1.48017	0	alive	1	yes	61.3	77.3333	168	99	103	24	37.17	no	no	no	no	no	8.1	99	17	4.1	12	26	26	8	1.2	94	135	4.2	1.1	13.1	26.9	6	49	6	13	no	no	no	no	1290	no
Female	86.547	6.74444	4.09838	yes	4.09838	0	alive	4.09838	0	alive	2	yes	67.2	70.5484	144	72	85	23	36.83	no	no	no	no	no	11.9	179	13.3	7.3	16	26	21	8.3	0.9	113	137	4.8	1.2	13.2	33.4	4	35	1	15	no	no	no	no	2250	no
Female	86.5766	9.96319	2.92662	yes	2.92662	0	alive	2.92662	0	alive	0	no	50	67.8077	159	71	92	25	37.67	no	no	no	no	no	11.7	249	14.1	10.6	12.4	25.2	16.4	8.48	0.84	123.8	143	4.3	1.1	12.1	33.9	4	35	3	10	no	no	no	no	1730	no
Male	39.9657	8.91667	3.14797	yes	3.14797	0	alive	3.14797	0	alive	0	no	68.6	84.0571	205	120	139	22	38.17	no	no	no	no	no	9.3	91	19.2	2.8	12	25	9	8.4	0.5	144	133	4	1.1	12.3	28	0	21	4	15	no	no	no	no	3915	no
Male	55.4968	18.0097	15.0187	yes	7	0	alive	15.0187	0	alive	2	yes	74.3	87.2414	133	93	98	26	37.78	no	no	no	no	no	11.8	99	16.6	3.1	14	23	6	7.6	0.6	79	142	3.6	1.32	13.8	29.44	1	32	6	12	no	no	no	no	3200	no
Female	20.6289	3.92153	1.01122	yes	1.01122	0	alive	1.01122	0	alive	0	no	95.6	86.75	150	92	105	36	37.72	no	no	no	no	no	11.2	251	12.7	10.9	13	22	9	8.3	0.7	98	139	3.9	1.26	12.96	27.76	0	10	1	15	no	no	no	no	1150	no
Female	66.3964	1.83403	1.47984	yes	1.47984	0	alive	1.47984	0	alive	0	no	70	68.2222	126	80	93	16	37.06	yes	no	no	no	no	10.52	232	12.88	7.5	15.4	24	14.4	8.76	0.9	112.4	139.6	4.18	1.2	12.7	27.5	3	31	1	15	no	no	no	no	575	no
Male	80.2653	6.75694	3.65541	yes	3.65541	0	alive	3.65541	0	alive	1	yes	81	127.4	148	89	101	26	38.61	yes	no	no	yes	no	9.94	217.8	14.4	7.72	12	23	37	7.8	1.7	168	138	4.8	1.3	13.64	28.28	10	45	4	15	no	no	no	no	1875	no
Male	18.1011	2.59444	2.53662	yes	2.53662	0	alive	2.53662	0	alive	0	no	84.1	61.2917	137	93	97	21	36.94	no	no	no	no	no	13.9	298	13.6	12.2	8	25	11	9.2	1	87	140	3.9	1.3	13.8	29.8	0	26	4	15	no	no	no	no	300	no
Male	55.4959	10.0396	1.82512	yes	1.82512	0	alive	1.82512	0	alive	0	no	66	83.76	141	66	86	30	38.56	no	no	no	no	no	9	152	13.4	7.76	9	25	10	7.9	0.6	140	138	4	1.3	14.2	33	1	32	4	15	no	no	no	no	1675	no
Male	70.1611	4.82639	3.79249	yes	3.79249	0	alive	3.79249	0	alive	0	no	77.3	79.1538	138	68	92	25	37.06	no	no	no	no	no	10.5	169	18.2	8.1	15	24	10	8.2	0.9	133	136	4.6	1.3	13.8	29.4	6	35	2	13	no	no	no	no	1450	no
Female	61.7235	6.40972	1.66571	yes	1.66571	0	alive	1.66571	0	alive	2	yes	94.7	67.9	161	87	113	30	37.06	no	no	yes	no	no	9.2	211	13.6	5.3	10	25	9	8.2	0.5	95	140	3.7	1.22	12.7	26.24	3	35	2	13	no	no	no	no	1031	no
Female	67.7514	4.80208	1.65123	yes	1.65123	0	alive	1.65123	0	alive	2	yes	91.7	68.9583	131	86	100	26	36.72	no	no	yes	no	no	11	199	14.9	6	13	24	5	7.9	0.8	96	145	4.4	1.2	12.5	29.4	3	46	3	15	no	yes	no	no	800	no
Female	83.5665	18.7639	6.95279	yes	6.95279	0	alive	6.95279	0	alive	2	yes	78.5	94.12	155	98	111	20	38.11	no	no	no	yes	no	11.22	172.4	13.42	12.12	13.2	25.4	23.6	8.44	0.96	137.6	142.8	4.36	1.1	11.5	25.6	9	39	2	14	no	no	no	no	1460	no
Male	20.4929	12.4979	12.4706	yes	7	0	alive	12.4706	0	alive	2	yes	91.4	71.0161	156	87	95	27	38.89	no	no	no	no	no	11.14	165.8	14.26	11.32	12	25.2	14.4	8.04	0.88	126	145	3.9	1.2	12.7	19.7	0	24	4	8	no	no	no	no	2355	no
Male	74.2248	4.625	1.4575	yes	1.4575	0	alive	1.4575	0	alive	2	yes	100	68.9259	165	80	100	20	37.56	no	no	no	no	no	10.6	210	12.7	9.2	16	21	9	8	0.7	106	137	4.5	1.2	13.2	25.2	3	38	2	13	no	no	no	no	2070	no
Male	74.1659	5.98056	3.37953	yes	3.37953	0	alive	3.37953	0	alive	2	yes	102.8	68.9259	151	86	96	24	36.89	no	no	no	no	no	13.3	254	12.8	12.8	18	20	12	8.5	0.8	115	137	4	1.1	11.8	29.1	3	25	2	14	no	no	no	no	1475	no
Female	89.6592	2.90417	1.1226	yes	1.1226	0	alive	1.1226	0	alive	2	yes	56.9	75.75	174	128	137	30	37.17	no	no	no	yes	no	9.1	263	12.6	10.3	15	23	24	8.4	0.5	214	142	3.9	1	11	23	5	38	2	14	no	no	no	no	978	no
Female	91.9941	11.3056	1.17661	yes	1.17661	0	alive	1.17661	0	alive	1	yes	48	59.6	138	90	98	24	37.06	no	yes	no	no	no	8.3	283	18.9	6.1	11	23	18	8.8	1.2	104	140	4.2	1.5	16.2	34.3	5	44	5	9	no	no	no	no	761	no
Female	79.4785	10.9493	9.98973	yes	7	0	alive	9.98973	0	alive	1	yes	106.3	79.5556	176	69	104	39	37.94	no	no	no	no	no	9.3	236	13.4	12.6	13	22	20	8.3	0.8	117	145	4.6	1.2	12.8	24.1	4	45	4	10	no	no	no	no	1145	no
Male	69.1891	2.44236	1.67922	yes	1.67922	0	alive	1.67922	0	alive	1	yes	90	87.2083	152	77	101	27	37	no	no	no	no	no	12.6	228.4	12.62	9.56	13.6	23.6	14.4	8.56	0.8	129.8	139.2	4	1	10.6	28.3	2	29	3	12	no	no	no	no	950	no
Female	91.7097	3.43403	2.03073	yes	2.03073	0	alive	2.03073	0	alive	0	no	56.6	75	173	146	184	22	36.78	no	no	no	no	no	10.62	252.8	13.6	10.08	15.2	24.4	15.2	8.76	0.72	114.4	137.4	4.22	1.2	11.76	27.08	4	28	2	15	no	no	no	no	2730	no
Male	32.3806	7.59236	3.66426	yes	3.66426	0	alive	3.66426	0	alive	0	no	67	99.0435	143	87	110	21	37.89	no	no	no	no	no	13.26	208.2	13.06	10	12.6	25.4	9.6	8.04	0.8	127.4	141	4.06	1.2	13	32.9	0	17	2	15	no	no	no	no	3860	no
Female	56.0658	3.7625	2.04122	yes	2.04122	0	alive	2.04122	0	alive	1	yes	64.6	69.4444	163	133	138	27	37.17	no	no	no	no	no	11.88	225.2	12.5	8.44	13.4	24	11.2	8.7	0.72	111.4	138.8	4.18	1.2	13.2	28	1	21	1	14	no	no	no	no	700	no
Male	23.0993	38.2556	5.46027	yes	5.46027	0	alive	5.46027	0	alive	2	yes	93.1	97.1522	154	77	96	21	38.22	no	no	no	no	no	10.9	315	13.4	16.5	14	22	15	8.1	1	150	135	5	1.3	15.1	32.2	0	20	2	15	no	no	no	no	1470	no
Male	51.9493	1.96319	1.92905	yes	1.92905	0	alive	1.92905	0	alive	0	no	76.9	73.4074	174	109	125	21	37.44	no	no	no	no	no	11.8	271	13.2	8.2	11	25	7	9.3	0.9	127	138	3.5	1.28	13.08	29.08	1	26	4	14	no	no	no	no	300	no
Female	89.791	4.72986	2.83521	yes	2.83521	0	alive	2.83521	0	alive	2	yes	61.8	88.4242	150	87	144	23	36.94	yes	no	no	no	no	11.14	168.6	15.42	11	12	24.4	16.2	8.86	0.82	134.6	144	3.6	1.7	18.1	27.2	6	47	2	13	no	no	no	no	2190	no
Male	83.8135	6.83611	7.76454	yes	7	0	alive	7.07569	1	death	3	yes	71.4	89.2333	124	69	75	26	39.5	no	no	no	no	yes	7.7	65	19.9	41.7	15	26	29	8.6	2.4	106	136	4.6	1.5	16.4	35.5	10	59	7	15	no	no	no	no	2305	no
Male	72.5969	16.8785	1.50745	yes	1.50745	0	alive	1.50745	0	alive	2	yes	63.55	94.7059	147	100	133	30	36.94	no	no	no	no	no	12.46	142.4	13.26	7.96	14.6	24.8	18.6	8.22	0.8	111.8	138.2	4.04	1.2	12.5	35.7	3	28	3	11	no	no	no	no	1050	no
Female	49.4426	5.20625	5.35049	yes	5.20581	1	death	5.20581	1	death	3	yes	53	93.5417	152	89	105	23	38.22	no	no	no	no	no	7.6	469	17.9	13	21	33	36	9.2	7.5	86	139	7.2	1.3	15.2	28	2	28	4	15	no	no	no	no	675	no
Male	48.5639	3.67847	1.77656	yes	1.77656	0	alive	1.77656	0	alive	1	yes	74.4	100.75	144	95	107	29	38.67	no	no	no	no	no	10.96	128.2	13.4	16.02	21	23	6	8.5	0.7	122	136	3.4	1	11.9	24.2	0	19	5	14	no	no	no	no	3570	no
Male	57.8958	2.35833	2.31475	yes	2.31475	0	alive	2.31475	0	alive	0	no	78.5	100.083	142	92	106	35	37.22	no	no	no	no	no	12.54	251.8	13.1	10.28	13	21.8	12.4	8.56	0.76	134.4	138.4	4.64	1.1	12.4	28.7	1	24	0	15	no	no	no	no	2250	no
Female	81.3218	4.16528	1.4703	yes	1.4703	0	alive	1.4703	0	alive	2	yes	38.9	96	150	72	86	24	37.28	no	no	yes	no	no	9.9	227	21	11.1	12	25	17	8.6	0.4	116	134	4.7	1.22	14.8	53.64	5	33	3	12	no	no	no	no	617	no
Female	43.3035	1.97222	1.02826	yes	1.02826	0	alive	1.02826	0	alive	1	yes	66.5	82.7083	126	92	96	23	37.39	no	no	no	no	no	11.86	215.8	14.12	10.02	13.8	24.2	13	8.74	0.9	131.2	137	4.06	1.34	13	29.2	0	30	2	15	no	no	no	no	1805	no
Female	23.8318	8.94583	2.95566	yes	2.95566	0	alive	2.95566	0	alive	1	yes	58.7	94.5385	143	80	104	18	38.22	no	no	no	no	no	8.2	274	15.3	10.8	11	26	8	8.1	0.7	142	139	3.9	1.5	16.7	29.8	0	12	1	15	no	no	no	no	2210	no
Female	79.0953	5.64167	4.72564	yes	4.72564	0	alive	4.72564	0	alive	2	yes	54.05	77.4091	152	92	104	30	37.83	no	no	yes	no	yes	13.2	161	15.8	9.7	13	26	23	8.5	0.7	119	137	4.5	1	10.8	27.1	8	57	7	8	no	no	no	no	667	no
Female	80.2809	3.95833	1.05604	yes	1.05604	0	alive	1.05604	0	alive	0	no	61	91.4	186	76	109	25	37.17	no	no	no	no	no	9.5	224	15.1	6.8	13	26	18	8.2	0.8	180	137	3.3	1.1	12.1	27.8	4	31	3	13	no	no	no	no	1280	no
Male	59.1773	3.54167	3.50145	yes	3.50145	0	alive	3.50145	0	alive	0	no	78.6	74.7	128	91	99	20	37	no	no	no	no	no	11.62	226.8	13.18	9.18	12.4	24.8	15.2	8.76	0.92	129	140.6	4.26	1.2	13.2	33.5	1	26	0	15	no	no	no	no	600	no
Male	23.7807	6.54514	1.74608	yes	1.74608	0	alive	1.74608	0	alive	1	yes	67	96.2903	144	89	106	22	38.22	no	no	no	no	no	11.5	194	12.8	20.4	13	23	9	8.6	0.8	148	139	3.8	1.1	13	25.8	0	22	1	15	no	no	no	no	4854	no
Male	88.421	18.9354	3.72619	yes	3.72619	0	alive	3.72619	0	alive	2	yes	73.7667	78.7188	127	69	83	21	38.83	no	no	no	no	no	12.4	158	13.3	9.5	13	28	12	8.4	0.8	129	138	4.1	1.2	13.9	27.7	4	40	4	11	no	no	no	no	905	no
Male	19.9889	2.56181	2.54631	yes	2.49097	1	death	2.49097	1	death	1	yes	73	100.474	157	114	125	24	37.6	no	no	no	no	no	10	140	13.4	10.7	13	26	12	8.6	1	141	160	3.8	1.8	19.7	54.8	0	33	3	15	yes	no	no	no	7480	no
Female	89.4633	6.42222	3.48667	yes	3.48667	0	alive	3.48667	0	alive	0	no	51	100.125	124	47	65	20.5	38.56	no	no	no	yes	no	7.7	180	14.6	8.5	11	22	9	7.5	0.7	145	143	3.1	1.2	14.64	53.38	5	40	1	15	no	no	no	no	1002	no
Male	21.466	4.33958	1.38135	yes	1.38135	0	alive	1.38135	0	alive	0	no	70	89.28	144	79	93	20	38.22	no	no	no	no	no	10.8	166	12.6	16.6	14.2	25.2	11	8.6	0.94	129.6	140.2	4.28	1.2	13.6	23.7	0	14	1	14	no	no	no	no	2085	no
Female	94.59	3.30486	1.92226	yes	1.82133	1	death	1.82133	1	death	1	yes	53.1	94.125	180	95	102	32	38.22	no	no	no	no	no	12.22	247	14.26	13.38	12.8	23.6	17.2	9.3	0.86	177.6	142.8	3.98	1.3	16.2	29.68	6	33	2	13	no	no	no	no	1650	no
Female	93.2638	11.8667	4.71023	yes	4.71023	0	alive	4.71023	0	alive	2	yes	47.2	67.5185	164	81	117	36	37.33	yes	yes	no	yes	no	9.2	298	14.1	9.1	13.2	23.4	39.6	8.42	1.02	154.6	136	4.2	1.3	14.2	25.7	7	58	6	11	no	no	no	no	320	no
Female	78.1368	17.2167	15.3882	yes	7	0	alive	15.3882	0	alive	1	yes	59.6	80.4468	166	90	110	34	38.33	no	no	no	yes	no	10.48	180	13.68	12.18	13.4	22.8	24	8.36	0.98	201.6	141.6	4.44	1	11.3	26.8	4	34	4	15	no	no	no	no	2006	no
Female	64.8632	11.5396	4.13862	yes	4.13862	0	alive	4.13862	0	alive	3	yes	77.8	93.0741	156	112	119	23	38.72	yes	no	no	no	yes	12.1	325	20.2	9.4	17	20	15	8.1	0.9	113	132	4.5	1.3	13.7	30.8	7	41	3	7	no	no	no	no	1137	no
Male	91.5036	7.825	2.25898	yes	2.25898	0	alive	2.25898	0	alive	0	no	47.95	86.64	170	124	128	38	38.89	no	no	no	no	no	9	80	14.1	6	18	21	39	8.6	1.7	90	148	4.2	1.2	13.3	30.2	4	53	10	8	no	no	no	no	1430	no
Male	68.6973	11.6049	11.6677	yes	7	0	alive	11.5764	1	death	2	yes	109.9	96.84	180	83	113	40	37.83	no	no	yes	no	no	11.34	117.4	14.88	13.88	13.8	23.2	11.6	8.1	0.7	160	140	3.8	1	11.2	37.1	3	33	4	9	no	no	no	no	1670	no
Female	85.8753	1.51319	1.60972	yes	1.51226	1	death	1.51226	1	death	2	yes	62.6	76.0833	181	73	96	20	37.83	no	no	no	no	no	11.5	438	14.4	16.4	16	25	19	9	1.2	88	130	4.4	1.4	15.6	32.6	6	50	5	6	no	no	no	no	945	no
Female	82.5672	20.4438	5.49898	yes	5.49898	0	alive	5.49898	0	alive	1	yes	64.15	74.7692	167	73	112	25	38.67	yes	no	yes	no	no	8.3	281	14.8	16.3	13	26	16	9.6	1	124	143	4	1.1	13.4	23.9	7	49	6	10	no	no	no	no	1431	no
Male	37.0285	3.30833	1.14208	yes	1.14208	0	alive	1.14208	0	alive	0	no	85	82.2759	119	76	83	24	37.83	no	no	no	no	no	14.9	184	13	11.1	13	27	11	8.4	0.9	103.6	140	3.6	1.1	11.9	27.8	0	26	3	11	no	no	no	no	1685	no
Male	58.34	14.3458	3.54053	yes	3.54053	0	alive	3.54053	0	alive	3	yes	120	68.5185	169	117	127	30	36.94	no	no	no	no	no	13.1	236	13.4	13.4	16	21	34	7.2	3.6	98	140	5	1	10.4	32.1	2	49	7	15	no	no	no	no	420	no
Male	72.5627	5.19931	1.79814	yes	1.79814	0	alive	1.79814	0	alive	2	yes	69.5	92.6	164	106	111	37	37.5	yes	yes	yes	no	no	12.6	249	13.8	12.1	19	19	13	9.7	1.1	128	140	3.9	1.22	13.48	27.7	8	25	3	14	no	no	no	no	2200	no
Female	88.9545	5.09097	1.0315	yes	1.0315	0	alive	1.0315	0	alive	0	no	66.1	75.4783	182	90	106	33	37.22	no	yes	no	no	no	12.7	149	13.5	10.7	17	25	20	9.6	1.2	134	140	3.4	1.24	15.22	53.66	9	28	3	15	no	no	no	no	1630	no
Female	74.3672	29.4951	28.8097	yes	7	0	alive	28	0	alive	3	yes	55.5	101.282	151	102	138	24	37.78	no	no	no	no	no	8.1	226	15.6	12.4	13	17	18	7.5	0.7	222	146	5.1	1.2	13.1	25	3	45	1	15	no	no	no	no	2505	no
Female	85.2456	8.62014	5.14775	yes	5.14775	0	alive	5.14775	0	alive	2	yes	56.6	70.125	175	81	99	26	37.44	no	yes	no	no	no	10.8	198	14.9	14.4	20	26	17	9.1	0.8	237	142	3.8	1.2	12.9	29.2	5	31	3	12	no	no	no	no	1045	no
Male	27.0992	2.40417	1.11731	yes	1.11731	0	alive	1.11731	0	alive	0	no	100	69.8421	145	87	96	25	37.28	no	no	no	no	no	12.6	193	12.4	11.6	13	25	10	9.1	0.8	112	142	4.2	1.1	11.9	27.7	0	14	1	14	no	no	no	no	650	no
Female	88.3752	13.5944	1.49866	yes	1.49866	0	alive	1.49866	0	alive	2	yes	57.05	68.6538	149	62	88	29	37	no	no	no	yes	no	9.9	218	13.9	8.4	13	25	20	8.8	0.6	175	133	4	1.2	13.5	24.6	5	50	2	13	no	no	no	no	1365	no
Female	88.4154	12.0035	1.15262	yes	1.15262	0	alive	1.15262	0	alive	2	yes	56.55	87.48	180	110	142	20	37.44	no	no	no	yes	no	8.5	462	18	7.9	12	23	16	8.6	0.3	148	136	3.9	1.2	13.8	28.1	5	31	1	15	no	no	no	no	1972	no
Female	31.9131	44.5167	4.56453	yes	4.56453	0	alive	4.56453	0	alive	2	yes	50.2	88.4231	132	93	99	22	37.17	no	no	no	no	no	9.6	135	14.5	5	14	28	14	8.4	0.7	88	147	3	1.4	15.3	27.1	1	23	6	15	no	no	no	no	725	no
Male	70.298	10.7549	2.85935	yes	2.85935	0	alive	2.85935	0	alive	2	yes	71.2	90.0294	169	107	117	21	37.61	no	no	no	yes	no	8.7	295	16.2	8	15	24	28	8.82	1.8	68	147	5	1.2	12.6	25.2	11	47	4	13	no	no	no	no	475	no
Male	78.084	7.8	4.92778	yes	4.92778	0	alive	4.92778	0	alive	0	no	65.8	78.625	142	104	100	23	37.22	no	no	no	no	no	11.6	245	15.4	11.3	13	23	18	8.5	1.1	134	140	4	1.2	13.06	27.78	3	34	3	13	no	no	no	no	2540	no
Male	52.6771	7.27569	3.9487	yes	3.9487	0	alive	3.9487	0	alive	2	yes	74.7	90.1154	173	116	127	27	37.44	no	no	no	no	no	11.2	117	14.2	5.2	13	22	4	8.4	0.6	98	139	4	1	11.9	26.7	1	18	2	13	no	no	no	no	1900	no
Male	83.5837	7.35208	3.77832	yes	3.77832	0	alive	3.77832	0	alive	1	yes	72	82.84	144	95	125	27	38.94	no	no	no	no	yes	9.8	100	15	12.2	15	24	17	8.5	0.7	137	134	3.9	1.2	13.6	26.1	6	41	5	14	no	no	no	no	1350	no
Male	43.8849	13.4812	9.51663	yes	7	0	alive	9.51663	0	alive	2	yes	87.3667	105.69	133	78	89	23	38.72	no	no	no	no	no	10.9	225	13.6	15.3	14	23	9	7.8	0.8	132	142	4	1.2	14.3	26	0	44	4	7	no	no	no	no	4642	no
Male	57.7203	0.929861	3.13441	yes	1.52222	1	death	1.52222	1	death	1	yes	89.7667	83.3333	178	79	105	24	38.6	no	no	no	no	no	10.7	176	13.9	12.9	12	24	17	8.1	1.1	243	149	4.7	1.2	12.7	25	1	31	2	15	no	no	no	no	2245	no
Female	77.3426	15.1132	11.1144	yes	7	0	alive	11.1144	0	alive	2	yes	56	83.44	153	97	109	32	36.89	no	no	yes	no	no	12.2	168	12.4	11.6	15	23	13	8.1	0.6	175	138	4.6	1.2	11.7	27.96	4	31	1	13	no	no	no	no	2230	no
Male	32.21	12.7542	12.8375	yes	7	0	alive	12.8375	0	alive	1	yes	85.3	80.7037	142	67	87	24.5	38.22	no	no	no	no	no	11.4	195	12.8	8.1	15	20	8	8.1	0.9	129	137	4.2	1.3	14.24	27.52	0	27	4	7	no	no	no	no	5750	no
Female	79.8814	3.68681	2.26234	yes	2.26234	0	alive	2.26234	0	alive	1	yes	70	67.1304	193	138	151	28	36.83	no	no	no	no	no	9.5	145	14	6.1	13.8	25.6	20	9.62	0.96	119.4	139.4	4.48	2	21.4	150	6	37	6	14	no	no	no	no	1585	no
Male	77.821	4.80347	3.34957	yes	3.34957	0	alive	3.34957	0	alive	3	yes	87.4	60.8421	142	96	109	19	36.78	no	no	no	no	no	13.4	148	12.5	5.9	16	22	15	9.1	0.9	85	144	3.9	1	11.1	31.3	4	31	3	11	no	no	no	no	1350	no
Male	77.8591	3.87361	3.83742	yes	3.83742	0	alive	3.83742	0	alive	3	yes	80	61.45	156	102	107	21	36.89	no	no	no	no	no	15	161	12.5	6.9	12	29	12	9.7	0.9	88	144	4.6	1	10.4	30.2	4	35	1	13	no	no	no	no	575	no
Male	39.2769	22.6083	2.08973	yes	2.08973	0	alive	2.08973	0	alive	0	no	78.9	83.4615	131	93	100	25	37.33	no	no	no	no	no	15.7	275	12.9	10.4	15	28	10	9.3	0.9	101	140	3.8	1.1	13.3	26.9	0	18	3	9	no	no	no	no	1940	no
Male	39.3958	3.90208	2.01936	yes	2.01936	0	alive	2.01936	0	alive	0	no	72	101.38	161	132	273	25	37.56	no	no	no	no	no	11.78	230	13.34	12.06	11.2	25.8	9.6	8.74	0.9	117.4	139	4.26	1.1	13.1	22.3	0	23	1	14	no	no	no	no	2940	no
Female	69.9001	3.80139	3.82541	yes	3.75278	1	death	3.75278	1	death	2	yes	73	99.1852	140	85	95	28	38.3	no	no	no	no	no	12.5	51	13.6	9.6	17	13	23	9.7	1.2	227	139	4.2	1.1	11.7	25.6	2	51	10	15	no	yes	no	no	2399	no
Male	83.7421	13.1	5.51175	yes	5.51175	0	alive	5.51175	0	alive	1	yes	47.3	92.84	181	88	110	25	37.94	no	no	no	no	no	10.58	155.8	14.42	12.92	12.6	24	25.2	8.62	0.96	121.4	140.6	4.88	1.22	12.96	28.82	6	41	3	15	no	no	no	no	2000	no
Female	71.8377	27.5917	26.0672	yes	7	0	alive	26.0672	0	alive	2	yes	51.2	69.65	151	89	105	21	36.89	no	no	yes	yes	no	11.4	172	13.2	10.5	14	23	3	7.8	0.3	93	137	2.7	1.3	14	30.5	7	38	1	13	no	no	no	no	1050	no
Female	71.797	6.8875	4.0594	yes	4.0594	0	alive	4.0594	0	alive	2	yes	60	78.8333	137	99	109	29	37.39	no	no	no	yes	no	12.2	146	13.5	7.1	17	26	3	8.1	0.4	89	137	3.1	1.2	12.8	31.3	4	34	2	13	no	no	no	no	575	no
Male	35.0425	7.10556	2.29169	yes	2.29169	0	alive	2.29169	0	alive	0	no	91.2333	102.36	145	84	98	23	38.33	no	no	no	no	no	10.4	162	14.5	6.9	12	26	15	7.3	1	113	138	4.6	1.3	13.8	25.8	0	22	2	15	no	no	no	no	1628	no
Male	68.1561	11.7514	1.76057	yes	1.76057	0	alive	1.76057	0	alive	2	yes	131	73.8519	161	84	97	24	38	no	yes	yes	yes	no	10.88	169	14.6	10.44	13.2	25.6	16.4	8.32	0.84	160.4	138	3.86	1.1	12.3	36	5	31	5	14	no	no	no	no	1515	no
Male	45.5388	3.7625	1.04505	yes	1.04505	0	alive	1.04505	0	alive	1	yes	55.5	62.4615	129	84	90	27	37.44	no	no	no	no	no	12.8	161	13.4	12.9	15	25	12	9.1	0.8	102	140	3.9	1.24	13.54	25.76	0	24	3	12	no	no	no	no	853	no
Male	22.2137	2.60139	1.95088	yes	1.95088	0	alive	1.95088	0	alive	0	no	68.6	67.68	127	95	107	26	37.44	no	no	no	no	no	12.62	228.6	12.52	8.38	13.4	24.8	10.2	8.6	0.8	106.6	139.8	4.12	1.2	12.7	28.7	0	15	1	15	no	no	no	no	1620	no
Female	63.6316	1.60625	2.56338	yes	1.56319	1	death	1.56319	1	death	2	yes	70	104.387	152	91	108	23	38.67	no	no	no	no	no	11.4	208	12.5	8.3	18	23	17	9.1	1.4	269	155	4.6	1.1	13.1	20.9	2	65	9	3	yes	yes	no	no	4468	no
Male	74.7412	5.83125	5.78032	yes	5.78032	0	alive	5.78032	0	alive	3	yes	111.7	76	171	113	137	27	37.17	no	no	no	no	no	14.6	218	14.3	14.3	13	22	14	8.82	1.2	105	141	3.8	1.2	12.8	31.5	5	34	2	15	no	no	no	no	575	no
Female	68.6207	33.8194	16.1853	yes	7	0	alive	16.1853	0	alive	3	yes	71.5	71.4583	149	97	109	23	37.22	no	no	no	no	no	10.3	331	15.4	11.4	14	23	13	8.9	0.7	149	141	3.7	1	11.2	31.6	2	27	1	15	no	no	no	no	1250	no
Male	83.0018	14.9201	3.66046	yes	3.66046	0	alive	3.66046	0	alive	1	yes	80	70.4	166	97	104	23	37.5	yes	no	no	no	no	11.76	200	15.44	9.96	12.4	23.8	16.8	8.38	0.82	130.8	137.4	4.04	1.4	15.3	30.2	7	33	3	13	no	no	no	no	1195	no
Male	37.7209	72.2493	25.3542	yes	7	0	alive	25.3542	0	alive	3	yes	92	100.276	167	97	112	28	38.33	no	no	no	no	no	14.3	156	13.1	16.6	13	27	11	8.7	0.8	131	140	4.3	1	12.2	23.2	2	6	2	15	no	no	no	no	1140	no
Male	81.7824	8.88264	1.75034	yes	1.75034	0	alive	1.75034	0	alive	0	no	59.8	82.8571	190	129	138	26	36.94	no	no	no	yes	no	10.6	104	14.4	8	16	24	24	8.6	0.9	193	139	5.5	1.1	11.8	31.1	8	36	4	14	no	no	no	no	1535	no
Female	27.0095	5.82083	1.18485	yes	1.18485	0	alive	1.18485	0	alive	0	no	67.9	76.64	141	95	103	19	36.78	no	no	no	no	no	10.8	355	15.3	11.9	16	25	13	9.7	0.6	115	141	4.2	1.24	13.72	52.2	0	15	2	13	no	no	no	no	1730	no
Female	26.934	16.4069	11.7339	yes	7	0	alive	11.7339	0	alive	2	yes	74	83.0833	153	82	105	19	37.61	no	no	no	no	no	10.4	185	13.1	15.4	15	25	6	8.3	0.4	163	141	4	1.3	15.1	28.4	0	20	3	15	no	no	no	no	4155	no
Male	85.9495	6.59167	2.94338	yes	2.94338	0	alive	2.94338	0	alive	2	yes	93.3	60.75	166	87	107	17	36.89	no	no	yes	yes	no	12.3	159.4	13.5	10.4	15.4	23.2	19.2	8.82	0.72	169	137.8	3.74	1.1	12.2	27.3	6	39	3	10	no	no	no	no	525	no
Female	88.4046	4.31944	2.53642	yes	2.53642	0	alive	2.53642	0	alive	2	yes	52	70.1818	160	106	112	32	37.72	yes	no	no	no	no	10.52	137	13.18	12.18	14	23	18.6	8.74	0.8	113.4	137.6	4.78	1.28	13.28	30.4	6	49	7	9	no	no	no	no	425	no
Female	38.5924	1.78889	1.07473	yes	1.07473	0	alive	1.07473	0	alive	0	no	66	84.3	121	80	92	18	37.11	no	no	no	no	no	11.3	203	12.6	14	15	21	7	7.9	0.6	109	138	3.8	1.1	12.1	24.2	0	29	4	13	no	no	no	no	450	no
Male	33.8351	8.43403	8.385	yes	7	0	alive	8.385	0	alive	2	yes	56	56.3462	123	80	93	21	37.17	no	no	no	no	no	13.5	143	12.1	10.3	11	21	13	8.2	0.7	102	138	4.3	1.5	16.8	36.2	0	19	4	15	no	no	no	no	620	no
Female	54.9585	3.6875	1.62168	yes	1.62168	0	alive	1.62168	0	alive	0	no	69.2	95.2	129	79	93	28	38.22	no	no	no	no	no	11.18	204	13.16	11.34	14	24.8	11.2	8.44	0.84	131.6	126	4.16	1	11.2	26.9	1	18	2	14	no	no	no	no	6275	no
Female	85.0389	22.4701	18.9062	yes	7	0	alive	18.9062	0	alive	1	yes	55.1	79.8871	169	63	99	29	37.67	no	yes	yes	yes	no	5.5	145	13.4	10.4	13	18	23	8.9	1.8	205	145	4.4	1.1	11.4	27.3	13	39	4	15	no	no	no	no	755	no
Male	77.3846	8.14861	2.93868	yes	2.93868	0	alive	2.93868	0	alive	2	yes	99.5	62.64	140	90	101	30	36.78	yes	yes	yes	yes	no	11.7	277	16.5	10.5	19	24	29	8.3	2.5	262	134	5	1.1	12.1	25.3	11	33	5	15	no	no	no	no	1785	no
Male	84.2933	12.5236	2.52515	yes	2.52515	0	alive	2.52515	0	alive	1	yes	69.1	103.667	165	88	114	21	37.78	no	no	no	no	no	10.1	152	13.8	8.7	13	25	18	8.9	1	134	140	4	1.3	14	26.3	6	43	5	9	no	no	no	no	1820	no
Male	81.8677	25.641	16.9545	yes	7	0	alive	16.9545	0	alive	2	yes	79.4	65.8	136	99	109	26	38.11	no	no	no	no	no	12.42	198.2	13.22	12.3	12.6	23.2	18.6	8.38	0.78	152.2	139.8	4.26	1.2	12.6	31.1	4	35	4	9	no	no	no	no	1120	no
Male	55.4553	2.33472	1.17561	yes	1.17561	0	alive	1.17561	0	alive	0	no	86	96.48	152	107	111	24	37.28	no	no	no	yes	no	9.9	140	14	7.6	21	24	19	8.62	1	142	135	3.2	1.1	12.8	21.7	2	19	2	15	no	no	no	no	900	no
Male	55.4925	4.62361	2.96828	yes	2.96828	0	alive	2.96828	0	alive	0	no	86	60.72	158	77	103	23	36.94	no	no	no	yes	no	11.36	218.4	12.92	9.12	14	25.8	11.8	8.34	0.84	164.8	138.6	4.08	1.1	13.1	23	2	17	2	15	no	no	no	no	1900	no
Female	59.7071	3.56528	1.47847	yes	1.47847	0	alive	1.47847	0	alive	1	yes	65.6	95.0769	135	84	97	23	36.89	no	no	no	no	no	11.1	102	11.5	9.3	16	23	4	8.8	0.4	101	136	3.5	1.1	12	32.8	1	20	4	14	no	no	no	no	1742	no
Female	22.7945	6.45833	1.51399	yes	1.51399	0	alive	1.51399	0	alive	0	no	62.55	83.4762	156	77	103	20	37.83	no	no	no	no	no	9.2	162	13.5	8.7	11	26	8	8.4	0.6	136	141	4	1.2	13.2	24	0	19	3	10	no	no	no	no	2070	no
Female	92.2233	3.36806	3.26917	yes	3.12818	1	death	3.12818	1	death	2	yes	59	79.5185	156	100	109	26	37.06	no	no	no	no	no	10.38	229.6	13.6	12.22	12.4	19.4	20.6	8.72	0.86	129.4	136.2	4.74	1.2	13.5	29.8	4	43	2	15	no	no	no	no	800	no
Male	56.968	9.13819	3.96027	yes	3.96027	0	alive	3.96027	0	alive	2	yes	86	55.56	148	87	110	21.5	37.78	yes	no	no	no	no	13.9	236	12.6	13.7	15	25	16	8.4	0.5	177	138	3.5	1.3	14.5	56.7	4	24	6	15	no	no	no	no	3020	no
Female	78.0769	5.68333	3.84405	yes	3.84405	0	alive	3.84405	0	alive	1	yes	63.3	88.3077	156	110	118	30	36.83	no	no	no	no	no	11.76	201.8	13.08	9.34	13	24.6	15	9.04	0.68	134	145	4.18	1.1	12.1	27	3	30	2	12	no	no	no	no	1630	no
Male	79.7501	3.82847	2.67682	yes	2.67682	0	alive	2.67682	0	alive	2	yes	89.1	115.25	153	120	128	25	36.89	no	yes	yes	no	no	10.98	227	14.34	10.72	8	23	11	7.8	0.7	130	128	4.8	1.1	12.3	25.4	5	33	1	13	no	no	no	no	1550	no
Male	41.1595	4.28403	2.39438	yes	2.39438	0	alive	2.39438	0	alive	0	no	76.5	76.52	142	87	98	22	37.67	no	no	no	no	no	13.5	152	12.5	9.4	19	21	6	8.1	0.6	96	135	4.4	1.1	13.3	28.6	0	24	2	13	no	no	no	no	960	no
Female	91.7566	5.23472	2.36164	yes	2.36164	0	alive	2.36164	0	alive	0	no	52	102.292	152	73	94	22	37	no	no	yes	no	no	10.6	259	15.9	9.7	10	26	12	7.7	0.5	114	138	3.5	1.2	14.1	99	5	38	2	13	no	no	no	no	1985	no
Male	67.1545	5.09444	3.54328	yes	3.54328	0	alive	3.54328	0	alive	2	yes	125.3	59.6923	143	67	88	26	37.22	no	yes	no	no	no	10.9	43	14.3	7.8	9	26	12	7.7	0.5	126	141	3.6	1.8	19.4	33.5	6	36	10	15	yes	yes	no	no	1055	no
Male	39.4004	3.52431	2.46718	yes	2.46718	0	alive	2.46718	0	alive	1	yes	79.5	94.08	144	92	97	26	37.89	no	no	no	no	no	11.8	192	12.3	8.5	11	24	8	7.7	0.6	131	137	3.7	1.24	13.26	26.2	0	23	3	11	no	no	no	no	3330	no
Male	42.0185	2.82153	2.82098	yes	2.82098	0	alive	2.82098	0	alive	0	no	63.7	72.0769	126	79	83	25	37.33	no	no	no	no	no	13.8	245	12.6	8.3	17	23	15	8.3	0.6	105	141	3.6	1.1	11.5	46.1	2	35	2	13	no	no	no	no	1300	no
Male	59.454	22.8743	20.6997	yes	7	0	alive	20.6997	0	alive	2	yes	90.8	80.5833	168	85	273	26	37.56	no	no	no	yes	no	15.4	123	12.8	12.3	14	23	20	8.6	0.9	140	140	4.2	1.1	12.1	29.6	5	35	6	8	no	no	no	no	1890	no
Male	54.4988	7.42778	5.28595	yes	5.28595	0	alive	5.28595	0	alive	1	yes	81.05	55.907	144	62	88	34	37.11	no	no	no	yes	no	10.3	213	15.9	13.8	12	23	13	8.7	1	159	143	4.8	1.4	14.8	31.5	2	22	2	13	no	yes	no	no	1195	no
Female	70.6047	1.85208	1.85227	yes	1.85227	0	alive	1.85227	0	alive	0	no	58	69.2857	132	78	95	21	37.06	no	no	yes	no	no	10.76	250	13.94	7.62	14.2	24.2	14.8	8.74	0.98	118.2	136.6	4.3	1.2	13	27.3	5	25	1	14	no	no	no	no	1150	no
Male	43.6174	1.23194	1.21966	yes	1.21966	0	alive	1.21966	0	alive	0	no	54.4	96.7931	166	108	116	20	37	no	no	no	no	no	10.8	193	14.7	6	21	20	16	9.4	0.7	95	140	4.5	1	10.5	34.8	0	23	1	14	no	no	no	no	700	no
Male	72.3419	1.63681	1.61662	yes	1.61662	0	alive	1.61662	0	alive	2	yes	114.2	62.8	143	101	109	23	37.06	yes	no	no	no	no	13.7	170	12.6	8.5	11	24	11	8.54	0.8	103	138	4.4	1.2	12.7	28.5	4	29	2	14	no	no	no	no	800	no
Male	64.9517	12.9674	5.11052	yes	5.11052	0	alive	5.11052	0	alive	3	yes	85.1	95.32	119	89	96	34	37.56	no	yes	no	no	no	11.4	162	14.8	23.1	12	23	23	7.6	1.1	113	136	4.7	1.6	17	22	5	45	6	8	no	no	no	no	1110	no
Male	67.9896	33.3708	33.227	yes	7	0	alive	28	0	alive	3	yes	130	100.778	158	95	270	30	37.5	no	no	no	no	no	9.8	94	13.3	10.9	12	24	15	9.1	1.1	160	141	4	1.1	12.4	27.2	2	29	7	12	no	no	no	no	1735	no
Female	53.5118	25.7208	1.1645	yes	1.1645	0	alive	1.1645	0	alive	0	no	66.4	101.077	140	94	102	30	37.22	no	yes	yes	no	no	9.98	220.2	13.46	14.02	14	24.6	15.6	8.28	0.64	140.6	138.2	4.12	1.2	13.5	30.5	13	44	5	13	no	no	no	no	1332	no
Female	23.5992	1.95139	1.92214	yes	1.92214	0	alive	1.92214	0	alive	0	no	50.5	83.6538	127	77	87	23	37.72	no	no	no	no	no	11.12	192.2	13.44	9.98	11.8	26.4	9	8.48	0.78	107.2	136.8	4.08	1.1	12.7	24.7	0	6	0	15	no	no	no	no	3950	no
Male	52.7406	22.2118	22.1753	yes	7	0	alive	22.1753	0	alive	2	yes	93	89.6429	157	80	103	24.5	39.28	no	no	no	no	no	12.6	201	12.3	9.2	13	25	10	8.4	0.7	151	143	4.2	1.1	12.1	25.3	1	30	4	15	no	no	no	no	2175	no
Male	82.8085	7.52708	4.3056	yes	4.3056	0	alive	4.3056	0	alive	3	yes	60	92.9615	160	69	94	39	37.78	yes	no	yes	no	no	12.5	150	14.9	19.4	16	21	32	8	2.2	149	137	4.7	1.7	19.1	39	8	42	7	14	no	no	no	no	610	no
Female	82.8404	14.4062	5.68024	yes	5.68024	0	alive	5.68024	0	alive	2	yes	48	81.7714	131	70	83	26	37.61	no	yes	no	no	no	8.7	79	18.9	13.6	12.2	25.2	26	8.52	1	116.4	144.4	4.58	1.2	12.8	30.2	6	40	6	10	no	no	no	no	1570	no
Female	76.0968	2.89931	2.02501	yes	2.02501	0	alive	2.02501	0	alive	2	yes	78.9	90.8	171	113	117	27	38.44	no	no	no	no	no	12.2	173	13.7	8.8	16	25	18	9.3	0.9	178	144	4.1	1.1	12.7	23.5	3	27	0	15	no	no	no	no	1685	no
Female	52.009	2.06181	2.02992	yes	2.02992	0	alive	2.02992	0	alive	0	no	58	80.8095	136	93	107	21	37.11	no	no	no	no	no	10.7	190	15.4	3.1	17	21	4	8.8	0.4	89	141	4.1	1	10.8	26.7	1	33	4	15	no	no	no	no	375	no
Male	61.2038	51.9139	2.9291	yes	2.9291	0	alive	2.9291	0	alive	2	yes	98.5	88.6	188	100	117	30	37	no	no	no	no	no	18.5	171	11.9	11	21	23	41	9.4	1.9	212	140	4.3	1.3	13.8	26.2	2	28	2	14	no	no	no	no	2475	no
Male	30.3401	4.47153	1.6223	yes	1.6223	0	alive	1.6223	0	alive	2	yes	92.8	88.9231	156	89	110	23	37.5	no	no	no	no	no	12.8	173	14	8.6	11	24	13	8.4	0.7	147	140	4.3	1.2	13	21	0	12	4	14	no	no	no	no	1475	no
Male	48.5309	3.75764	1.81551	yes	1.81551	0	alive	1.81551	0	alive	0	no	105.3	66.375	203	105	119	29	37.06	no	no	no	yes	no	12.3	219	12.9	6.1	15	27	21	8	1.2	192	134	3.6	1.3	13.6	29.2	2	27	3	13	no	no	no	no	1895	no
Female	59.4138	9.90625	10.1688	yes	7	0	alive	9.825	1	death	2	yes	70	81.56	160	113	122	29	37.33	no	no	no	no	no	9.1	80	14.4	8.3	21	24	13	9.7	0.5	139	142	3.3	1.1	11.5	32.2	2	33	6	9	yes	yes	no	no	3775	no
Male	65.2536	13.7319	13.7316	yes	7	0	alive	13.7311	1	death	2	yes	64.2	96.1724	178	109	124	31	39.06	no	no	no	no	no	13.9	398	14.3	15.4	16	27	15	8.8	0.6	119	138	3.6	1.2	12.9	32.3	3	40	5	8	no	no	no	no	3395	no
Female	24.7737	5.19653	1.27274	yes	1.27274	0	alive	1.27274	0	alive	0	no	71.5	72.9231	118	70	81	22	37.89	no	no	no	no	no	10.5	269	15.1	12.8	15	21	9	8.6	0.8	113	136	3.9	1.2	12.7	25.1	0	20	2	13	no	no	no	no	1380	no
Male	54.9502	17.6722	5.54402	yes	5.54402	0	alive	5.54402	0	alive	2	yes	81.5	72.5926	169	86	117	21	37.94	no	no	no	no	no	11.1	382	15.1	11.5	15	24	3	7.8	0.6	143	133	4.1	1.3	14.4	29.5	1	32	6	15	no	yes	no	no	4540	no
Female	83.9702	6.27917	5.3399	yes	5.3399	0	alive	5.3399	0	alive	2	yes	63	95.2	141	73	86	25	37.22	yes	yes	yes	no	no	9.1	81	14.5	6.4	14	21	30	9	1.6	130	138	5	1.42	14.78	29.98	9	60	5	13	no	no	no	no	642	no
Male	82.3482	47.0819	6.99609	yes	6.99609	0	alive	6.99609	0	alive	2	yes	100	105.037	194	96	119	29	37.06	no	no	no	yes	no	9.9	99	14.6	12.3	12	27	22	8	0.7	187	137	3.8	1.6	17.9	26.6	8	33	4	13	no	no	no	no	1995	no
Male	69.9986	8.04097	2.69105	yes	2.69105	0	alive	2.69105	0	alive	2	yes	86	68.0909	161	81	107	30	37	yes	yes	no	yes	no	8.8	129	17.2	6	10	21	21	8.3	1.1	86	139	4.7	1.3	14.3	30.6	9	29	2	15	no	no	no	no	650	no
Female	27.4873	10.6486	5.89235	yes	5.89235	0	alive	5.89235	0	alive	0	no	56.25	67.0385	132	74	88	22	38.44	no	no	no	no	no	10.9	169	12.1	7.5	12	21	8	8.4	0.8	103	140	5.6	1.2	13.4	26	0	25	5	15	no	no	no	no	1290	no
Female	35.9891	6.77083	6.65567	yes	6.65567	0	alive	6.65567	0	alive	3	yes	80	103.5	138	69	90	32	39.44	no	no	no	no	no	7.6	174	19	20.8	17	23	7	8.6	0.6	140	146	4.6	1.8	19.3	34.5	1	30	8	15	no	yes	no	no	1358	no
Male	67.8522	6.52292	1.35326	yes	1.35326	0	alive	1.35326	0	alive	0	no	80.6	103	146	80	91	22	36.67	no	no	no	yes	no	9.1	460	15.3	13.2	14	17	53	9.3	1.1	98	133	4.3	1.1	12.2	34.6	5	60	7	13	no	yes	no	no	400	no
Male	34.5564	23.341	6.55911	yes	6.55911	0	alive	6.55911	0	alive	2	yes	78.6	85.375	139	81	94	19	38.89	no	no	no	no	no	10.8	267	12.8	14.1	11	25	12	8.5	1	137	142	4.3	1.5	15.8	26	0	22	2	15	no	no	no	no	3690	no
Male	55.8702	3.84931	1.88912	yes	1.88912	0	alive	1.88912	0	alive	1	yes	94.35	73.28	166	106	120	26	38.44	no	no	no	no	no	11.66	231.6	13.5	8.42	13.4	24.2	17.4	8.7	1	133.8	138.4	3.98	1.26	14.14	28.48	2	15	2	15	no	no	no	no	1450	no
Female	95.0652	5.79167	1.81468	yes	1.81468	0	alive	1.81468	0	alive	0	no	45.5	91.5405	180	104	112	24	37.78	yes	no	no	no	no	10.5	165	15	13.4	16	22	49	8.2	1.2	127	135	5.1	1.2	12.7	29.3	7	38	4	14	no	no	no	no	2015	no
Female	18.0095	7.31875	1.25135	yes	1.25135	0	alive	1.25135	0	alive	1	yes	55.9	93.25	155	99	116	27	37.44	no	no	no	no	no	10.4	200	13.1	11.8	15	25	5	8.1	0.6	165	142	4	1.2	12.6	25.3	0	17	1	14	no	no	no	no	2495	no
Male	69.3999	16.6361	2.63666	yes	2.63666	0	alive	2.63666	0	alive	1	yes	83.3	86.6087	186	86	110	36	38.78	no	no	no	yes	no	12.6	256	13.9	12.8	17	23	24	8.7	1.6	219	141	4.7	1.2	13.3	28.12	7	45	5	8	no	no	no	no	4005	no
Female	80.0325	9.00625	4.93638	yes	4.93638	0	alive	4.93638	0	alive	1	yes	74.5667	64.2917	153	123	128	19	37.06	no	no	yes	yes	no	11.9	275	13.3	8.9	12	21	28	9.6	0.8	166	139	3.7	1.7	19	39	7	48	3	12	no	no	no	no	850	no
Male	50.8823	3.31042	3.11483	yes	3.11483	0	alive	3.11483	0	alive	0	no	101.4	71.16	125	98	107	38	37.28	no	no	no	no	no	11	47	17	3.2	12	30	4	7.8	0.6	89	136	3.4	1.1	11.5	28.8	2	20	3	15	no	no	no	no	3350	no
Male	55.4588	16.9563	7.0416	yes	7	0	alive	7.0416	0	alive	1	yes	63	62.8571	145	66	93	19	36.83	no	no	no	no	no	7.4	90	13.8	6.1	10	26	11	7.5	0.3	181	138	3.3	1.4	14.7	35.4	1	22	4	14	no	no	no	no	1315	no
Male	52.1729	4.50486	1.44628	yes	1.44628	0	alive	1.44628	0	alive	0	no	74.7	78.6923	155	111	122	22	38.28	no	no	no	no	no	13	159	12.9	9.4	9	27	12	8.4	0.7	116	139	3.3	1	12	23.6	1	39	2	13	no	no	no	no	1490	no
Male	69.9085	10.7111	5.15681	yes	5.15681	0	alive	5.15681	0	alive	0	no	117.95	87.1379	122	90	97	25	37.1	yes	yes	no	yes	no	10.7	100	13.8	7.9	14	22	15	8.3	0.9	127	139	4.9	1.4	14.8	27.6	6	60	12	3	yes	yes	no	no	3720	no
Male	19.3102	6.375	1.33447	yes	1.33447	0	alive	1.33447	0	alive	0	no	84	91.8462	163	95	119	40	38.61	no	no	yes	no	no	11.4	190	13.4	10.4	13	24	14	8.1	0.9	122	140	4	1.2	14.1	27	1	31	4	9	no	no	no	no	3430	no
Male	71.589	11.9861	8.06251	yes	7	0	alive	8.06251	0	alive	2	yes	70	82.1935	158	82	100	28	38.5	no	no	no	yes	no	11.7	306	14.7	16.6	9	24	13	8.6	0.9	140	142	3.8	1.3	14.3	29.9	5	34	4	6	no	no	no	no	970	no
Male	29.0588	16.1618	2.50589	yes	2.50589	0	alive	2.50589	0	alive	0	no	74.6	69.9167	148	79	92	30	37.72	no	no	no	no	no	13.8	314	13	13.5	14	27	16	9	1	121	142	4.5	1.2	13.3	28.4	0	35	5	13	no	no	no	no	487	no
Female	83.083	23.4965	1.09145	yes	1.09145	0	alive	1.09145	0	alive	2	yes	87.3	81.8	175	105	123	24	37.06	no	no	no	no	no	12.1	87	14.9	9.6	14	26	17	8.7	0.8	144	140	3.6	1.2	12.7	23.5	4	31	3	13	no	no	no	no	1215	no
Male	63.6464	10.4938	6.28274	yes	6.28274	0	alive	6.28274	0	alive	2	yes	66	81.0345	154	83	97	26	38.72	no	no	no	yes	no	10.1	93	14.4	4.8	11	23	12	7.1	0.8	198	142	3.9	1.3	13.8	27.2	3	29	7	15	no	no	no	no	1665	no
Male	84.0394	8.20139	2.54472	yes	2.54472	0	alive	2.54472	0	alive	2	yes	83.4	76.3548	157	80	97	28	36.94	no	yes	no	no	no	10.5	225	14.5	8	13	26	28	8.4	1.3	156	140	4.6	1.3	15.2	27.9	8	48	3	14	no	no	no	no	1210	no
Male	63.8065	3.13958	1.00508	yes	1.00508	0	alive	1.00508	0	alive	2	yes	87.2	67.2083	130	74	80	23	38.28	no	no	no	no	no	11.3	176	13.1	13.1	13	26	18	7.8	0.9	124	140	4	1.22	13.58	26.94	2	25	2	14	no	no	no	no	2515	no
Male	78.0217	5.81806	3.00588	yes	3.00588	0	alive	3.00588	0	alive	2	yes	74.3	66.7083	186	94	122	24	37	no	no	no	no	no	12.7	368	12.7	10.3	13.8	24.4	20	8.98	0.9	130.4	140.6	4.14	1	11.3	32	3	29	2	15	no	no	no	no	1235	no
Female	24.0754	1.29028	2.34769	yes	1.28333	1	death	1.28333	1	death	0	no	60	144.815	139	102	115	28	37.06	no	no	no	no	no	11.5	158	15.2	30.6	27	20	9	8.5	0.8	381	155	3.9	1.1	11.8	25.4	0	40	7	15	yes	yes	no	yes	9100	no
Male	91.2204	12.1444	2.00821	yes	2.00821	0	alive	2.00821	0	alive	0	no	69.5	54.7188	161	142	146	29	36.89	no	no	no	no	no	9.5	140	13.6	5.6	13	21	56	8.7	1.8	107	137	5	1.3	14	31.8	6	49	6	10	no	no	no	no	1795	no
Male	71.8232	8.01319	2.97176	yes	2.97176	0	alive	2.97176	0	alive	2	yes	99.5	104.769	182	116	119	28	37.28	no	no	no	no	no	12.9	174	14.4	8.8	19	25	9	9	0.7	123	130	4	1	10.8	29.6	4	21	1	14	no	no	no	no	2695	no
Male	71.4459	6.84306	4.14479	yes	4.14479	0	alive	4.14479	0	alive	1	yes	103.8	96.5185	172	95	115	26	37.83	no	no	no	no	no	10.1	221	14.4	9.2	14	28	7	8.6	0.6	130	129	4.2	1.3	13.6	29.4	3	34	3	7	no	no	no	no	1970	no
Female	28.6902	-0.0201389	2.0092	yes	0.45625	1	death	0.45625	1	death	0	no	70	97.3947	157	104	126	26	38.5	no	no	no	no	no	13.6	191	12.3	27.9	19	24	7	8.2	0.8	420	167	4.3	1.44	15.32	33.8	0	24	6	15	no	yes	no	no	8080	no
Male	47.1781	10.2396	3.48359	yes	3.48359	0	alive	3.48359	0	alive	0	no	68	98.25	167	115	128	30	37.94	no	no	no	no	no	10.7	96	12.9	9.6	15	25	12	8.4	0.6	109	135	3.7	1.3	10.82	27.02	0	18	3	13	no	no	no	no	2850	no
Male	73.8373	4.70833	2.83243	yes	2.83243	0	alive	2.83243	0	alive	2	yes	95.3	61.5	131	87	95	22	36.67	no	yes	no	no	no	11.44	282.4	13.14	9.7	12	24	18	8.4	0.7	159	137	3.8	1	10.4	26	4	23	2	14	no	no	no	no	1725	no
Male	73.9328	9.85278	2.16291	yes	2.16291	0	alive	2.16291	0	alive	0	no	69.5	79.9583	159	78	114	32	37.28	no	no	no	no	no	10.7	304	15.9	15.8	14	20	18	8.3	0.9	75	142	4.4	1.4	16.1	27.4	4	44	3	13	no	no	no	no	2250	no
Female	30.5408	1.25833	1.27074	yes	1.27074	0	alive	1.27074	0	alive	0	no	66.8	84.1739	152	104	110	23	36.89	no	no	no	no	no	12.9	272	12.2	8.5	9	24	9	8.8	0.7	97	141	4.3	1.2	12.9	26.8	0	15	1	15	no	no	no	no	2659	no
Male	83.9322	14.1528	7.1558	yes	7	0	alive	7.1558	0	alive	3	yes	89.8	88.7308	153	89	104	23.5	37.61	no	yes	no	no	no	11.1	131	14.6	6.6	12	23	26	8.2	0.9	112	137	4.7	1.8	19.8	33.7	6	35	4	15	no	yes	no	no	620	no
Male	80.6128	7.83958	7.94377	yes	7	0	alive	7.78333	1	death	2	yes	80	53.4783	182	69	107	18	37.94	no	yes	no	yes	no	10.94	181.4	16.52	9.64	11	27	29	8.3	1.2	74	142	3.9	1.7	18.8	30.2	7	43	3	15	no	no	no	no	1080	no
Male	68.4709	19.2132	19.2191	yes	7	0	alive	19.1118	1	death	3	yes	98.2	60.7273	149	94	106	28	37.39	no	yes	yes	yes	no	10.8	120	19.8	17.5	17	23	77	8.6	3	156	140	4.7	1.7	18.2	37.1	9	32	7	15	no	no	no	no	525	no
Male	74.921	13.3688	11.2468	yes	7	0	alive	11.2468	0	alive	2	yes	76.6	76.697	156	77	105	24	37.94	yes	no	no	no	yes	10.6	134	14.4	16.1	13	21	13	8	1.2	163	140	3.9	1.6	17.6	28.3	6	47	5	15	no	no	no	no	1965	no
Male	68.923	18.5667	4.60844	yes	4.60844	0	alive	4.60844	0	alive	2	yes	87.95	67.5676	167	84	100	22	38.22	no	yes	no	no	no	13.3	123	16	10.3	15	21	16	9	1	133	142	4	1.3	14.8	26.8	4	27	5	12	no	no	no	no	2160	no
Female	49.7832	0.525694	1.29169	yes	0.470833	1	death	0.470833	1	death	0	no	50.3	84.56	139	102	110	17	37.3	no	yes	no	no	no	12.12	222.2	16.7	12.14	13.8	26.2	30.2	8.74	1.62	122.2	143.6	4.76	1.3	15.2	26.1	1	56	8	3	yes	no	no	no	2220	no
Female	59.1903	21.5653	21.5654	yes	7	0	alive	21.5654	0	alive	2	yes	63.9	78.4571	145	101	113	30.5	37.56	no	no	no	no	no	10.88	246.4	14.6	9.44	14.8	24	11.6	8.3	0.92	135.8	140	4.16	1.4	14.8	26.6	1	31	2	15	no	no	no	no	1290	no
Female	57.6401	8.86181	3.95156	yes	3.95156	0	alive	3.95156	0	alive	0	no	46.6	85.069	139	88	101	24	37	no	no	no	no	no	12	260	12.5	5.6	15	20	8	8.8	0.7	148	116	3.7	1.1	11.6	25.3	2	28	2	13	no	yes	no	no	1740	no
Male	26.5174	3.03472	2.16786	yes	2.16786	0	alive	2.16786	0	alive	1	yes	107.2	106.778	154	100	109	32	38.39	no	no	no	no	no	11	279	13.5	16.7	10	26	7	7.9	0.8	106	139	3.3	1.1	12.3	26.2	0	19	4	8	no	no	no	no	3970	no
Male	35.5939	49.6493	14.8498	yes	7	0	alive	14.8498	0	alive	1	yes	91.2	69.3913	154	77	93	24	37.44	no	no	no	no	no	10.8	179	13	15.6	13	21	20	7.8	0.8	115	144	4.6	1.2	12.7	19	0	25	8	15	no	yes	no	no	1970	no
Male	29.7283	3.41875	3.45622	yes	3.34028	1	death	3.34028	1	death	1	yes	65.5	111.25	156	117	129	16	37.7	no	no	no	no	no	15.5	113	13.4	19.1	17	23	15	10	1.2	263	157	4	1.8	19.5	41.6	0	28	7	15	no	no	no	no	7880	no
Female	85.8821	5.61319	2.31088	yes	2.31088	0	alive	2.31088	0	alive	3	yes	85	100.385	148	97	112	19	37.06	no	no	no	yes	no	11.86	113.6	14.08	8.58	15.4	23.2	19	8.84	0.72	155.4	140.2	4.32	1.2	13.6	27.9	5	48	5	12	no	no	no	no	200	no
Female	96.7991	1.64861	1.63289	yes	1.63289	0	alive	1.63289	0	alive	2	yes	47.4	73.7143	167	94	114	25	36.78	no	no	no	no	no	10.82	181.6	14.44	9	13.4	21.2	34.8	8.68	0.92	118.8	135.6	4.7	1.1	11.9	30.2	5	37	5	14	no	no	no	no	150	no
Female	84.9092	14.6278	2.26839	yes	2.26839	0	alive	2.26839	0	alive	1	yes	55	84.8571	201	136	149	29	37.39	no	no	no	yes	no	12.2	152	11.9	14.4	25	17	10	8.7	0.6	251	137	3.4	1	11.2	25.8	6	38	2	11	no	no	no	no	1200	no
Male	31.4059	5.77986	4.49957	yes	4.49957	0	alive	4.49957	0	alive	0	no	66.9	90.5	157	98	112	18	37.83	no	no	no	no	no	12	40	14.9	5.6	10	24	5	8.48	0.7	82	143	3.1	1.1	11.8	30.5	0	15	4	15	no	no	no	no	2975	no
Male	75.8258	7.06389	7.7106	yes	7	0	alive	7.05	1	death	3	yes	105	91.5833	179	72	105	36	37.39	no	no	no	yes	no	14.3	134	13.3	12.1	8	25	12	8.3	0.9	139	141	4.3	1.3	14.6	28	4	24	2	15	no	no	no	no	2605	no
Female	68.6269	17.5431	3.00667	yes	3.00667	0	alive	3.00667	0	alive	1	yes	60.2	78.88	155	91	105	27	36.72	no	no	no	no	no	13.3	223	12.2	8.6	14	26	13	8.7	0.7	146	140	4.4	1.2	12.7	33	2	27	2	15	no	no	no	no	1900	no
Female	83.0229	2.31528	1.33372	yes	1.33372	0	alive	1.33372	0	alive	0	no	47.2667	83.9167	153	74	92	27	37.28	no	no	no	yes	no	11.2	97	18.3	7.7	12	24	19	9	0.9	211	134	4.1	1.2	14.2	27.2	5	31	4	13	no	no	no	no	2550	no
Female	77.1529	3.59722	3.67108	yes	3.53681	1	death	3.53681	1	death	2	yes	67	78.3077	160	67	100	24.5	38.06	no	no	no	no	no	9.32	230.6	14.18	17.02	15	17	24.4	7.7	1.12	106	137	4	1.3	14.4	27.8	3	46	1	15	no	no	no	no	2288	no
Female	30.1292	2.49931	1.54073	yes	1.54073	0	alive	1.54073	0	alive	0	no	65	95.6	185	123	140	38	37.89	no	no	no	no	no	12.2	226	12.2	11.3	14	22	6	9	0.7	111	144	3.8	1.24	12.78	27.68	0	17	2	11	no	no	no	no	975	no
Male	68.4075	8.78542	1.15948	yes	1.15948	0	alive	1.15948	0	alive	1	yes	81	69.1515	170	126	131	29	37	no	no	no	yes	no	10.64	185.2	14.34	7.72	15	26	28	8.1	5.6	84	138	3.5	1	10.9	23.2	6	33	6	13	no	no	no	no	1803	no
Male	59.1311	49.8576	21.8802	yes	7	0	alive	21.8802	0	alive	2	yes	64.6	55.6786	162	81	109	22	37.61	no	no	no	no	no	9.16	155.6	14.92	15.72	12.4	22.2	15.2	8.1	0.84	149.6	141.6	4.96	1	11.2	27.8	3	30	3	15	no	yes	no	no	1565	no
Male	21.0982	2.69306	2.2839	yes	2.2839	0	alive	2.2839	0	alive	1	yes	79.5	86.4828	182	91	111	24	39.39	no	no	no	no	no	11.6	242.6	14.24	12.5	17	27	15	9.7	1.2	270	164	4.6	1.1	12.3	31.1	0	26	2	15	no	no	no	no	4935	no
Male	43.8508	5.99514	4.21177	yes	4.21177	0	alive	4.21177	0	alive	1	yes	80.8	71.12	129	88	100	19	37.11	no	no	no	no	no	14.4	245	13.2	10	13	22	9	9.2	0.8	104	139	3.7	1.1	12.4	29.7	0	22	1	15	no	no	no	no	1350	no
Female	74.2454	10.025	7.09637	yes	7	0	alive	7.09637	0	alive	1	yes	60	83.4074	194	83	132	21	38.44	no	no	no	yes	no	11.7	225	14	10.5	14	27	15	8.8	0.5	213	140	3.3	1	12.2	22	4	27	1	15	no	no	no	no	1068	no
Male	23.4169	3.48264	1.45852	yes	1.45852	0	alive	1.45852	0	alive	0	no	72	90.3043	135	78	97	26	37.44	no	no	no	no	no	11.6	182	12.8	10	14	25	11	8.2	0.8	100	138	4.3	1.2	12.7	24.8	0	18	2	14	no	no	no	no	3600	no
Male	91.3202	7.68333	1.95277	yes	1.95277	0	alive	1.95277	0	alive	1	yes	78	58.3704	143	63	80	22	36.94	no	no	no	no	no	12.54	208.6	13.42	8.46	13.2	21.8	22.2	8.88	0.9	126.4	138.6	4.68	1.1	12.9	26	4	39	3	13	no	no	no	no	1385	no
Male	85.0823	5.60764	1.81632	yes	1.81632	0	alive	1.81632	0	alive	1	yes	69.1	78.5405	175	133	137	37	37	no	yes	no	no	no	12.9	212	13.9	9.9	16	26	20	8.9	0.7	130	139	6.9	1	11.3	26.4	5	40	2	13	no	no	no	no	973	no
Female	84.5934	3.82847	1.97668	yes	1.97668	0	alive	1.97668	0	alive	0	no	52.05	92.9697	151	89	96	22	36.72	no	no	no	no	no	11.7	134	13.5	10.5	16	25	17	9	0.8	139	139	4.6	1.2	12.6	30.9	4	31	3	14	no	no	no	no	1120	no
Male	26.8514	5.89444	1.50841	yes	1.50841	0	alive	1.50841	0	alive	2	yes	84	73.24	142	84	98	29	37.56	no	no	no	no	no	11.5	144	12.5	8	11	24	18	7.3	0.9	125	141	4	1.1	12.2	24.1	0	18	4	12	no	no	no	no	1210	no
Female	61.3772	6.88264	1.04307	yes	1.04307	0	alive	1.04307	0	alive	0	no	50.1	86.3793	156	121	128	30	37.28	no	no	no	no	no	11.18	220.4	13.54	9.98	14.8	24.6	11.2	8.3	0.62	110.6	137.2	4.18	1.24	13.26	29.14	3	36	2	14	no	no	no	no	2305	no
Male	59.087	2.96111	1.12814	yes	1.12814	0	alive	1.12814	0	alive	0	no	82.3	59.7692	128	79	89	24	37.39	no	no	no	no	no	12.62	215.8	13.06	10.36	13.4	24.4	12.8	8.6	1.14	119.4	137.8	4.04	1.26	13.4	30.12	1	15	0	15	no	no	no	no	1775	no
Male	38.9283	3.45	1.73966	yes	1.73966	0	alive	1.73966	0	alive	0	no	77	59	127	85	93	17	37.17	no	no	no	no	no	13.7	151	13.5	11	11	24	11	8.6	0.8	82	140	3.9	1.2	12.3	28.08	0	10	0	15	no	no	no	no	3025	no
Male	68.1388	18.1465	7.18616	yes	7	0	alive	7.18616	0	alive	2	yes	75	85.1667	161	105	114	39	37.5	no	no	no	no	no	13.1	165	12.8	8.8	14	21	5	8.6	0.7	103	134	3.6	1.1	11.8	33.4	3	23	3	15	no	no	no	no	1275	no
Male	65.2362	7.54861	4.41418	yes	4.41418	0	alive	4.41418	0	alive	0	no	55	76.0476	127	108	114	26	38	no	no	no	yes	no	7.8	378	15.1	14.2	10	29	11	8	0.6	138	138	4	1.4	14.8	31.1	4	36	3	15	no	no	no	no	1125	no
Male	91.0076	1.85556	1.28567	yes	1.28567	0	alive	1.28567	0	alive	2	yes	57.7	79.5	150	87	103	39	37.11	no	no	no	no	no	10.58	146.2	15.92	14.58	13	22	35	8.42	1.1	118.8	139	5.06	1.62	18.64	30.46	5	59	6	3	no	no	no	no	1446	no
Female	80.3009	3.77292	1.00089	yes	1.00089	0	alive	1.00089	0	alive	0	no	70	78.2143	157	69	86	25	38.17	no	no	no	no	no	11.2	245	12.9	7.9	11	29	7	8.8	0.5	104	133	3.2	1.9	20.6	33.3	4	28	2	14	no	no	no	no	2660	no
Female	91.1552	2.83125	2.80347	yes	2.80347	0	alive	2.80347	0	alive	0	no	54.8	68.6	144	83	113	22	37.83	no	no	no	no	no	8.8	174	14.1	6	10	24	21	8.8	0.8	78	143	4.2	1.2	12.6	28.9	5	51	6	9	no	no	no	no	300	no
Female	76.885	3.21806	1.72399	yes	1.72399	0	alive	1.72399	0	alive	2	yes	67	67.4074	164	133	141	20	37.83	no	no	no	no	no	10.74	190.8	13.54	9.5	12.6	22.6	27.6	8.72	0.86	113	137.4	5.14	1.2	13.5	29.3	3	39	4	8	no	no	no	no	1720	no
Male	36.9207	1.42708	1.69784	yes	1.69784	0	alive	1.69784	0	alive	0	no	95.5	79.0417	153	77	89	19	38.28	no	no	no	no	no	13.7	283	11.6	14.5	12	26	14	9.5	1	95	137	4.3	1.2	13.8	27.7	0	36	5	3	no	no	no	no	2530	no
Female	95.0272	7.82361	7.82116	yes	7	0	alive	7.82116	0	alive	2	yes	57.25	79.037	167	94	108	34	36.78	no	no	no	no	no	10.7	237	13.4	13	15	22	29	8.9	1.3	126	145	4.4	1.1	12.1	35.2	4	52	6	10	no	no	no	no	1450	no
Female	83.3341	5.47361	3.64025	yes	3.64025	0	alive	3.64025	0	alive	2	yes	79.3	85.75	148	82	86	30	38.11	no	no	yes	no	no	9.9	105	14.8	7.9	12	23	35	8.4	1.3	123	141	4.6	1.1	13.4	26.3	6	42	4	14	no	no	no	no	948	no
Male	75.3957	11.6146	8.63193	yes	7	0	alive	8.63193	0	alive	0	no	51.95	64.6296	138	88	99	24	38.22	no	no	no	no	no	13.34	276	13.2	10.78	13.6	25	16.4	7.92	0.7	133.2	141.2	4.14	1.1	12.8	23	4	35	2	15	no	no	no	no	1615	no
Female	51.3691	57.1792	36.7168	yes	7	0	alive	28	0	alive	3	yes	71.9	110.884	156	91	109	35	37.83	no	no	no	no	no	7.6	137	15.9	14.2	15	20	8	8.4	0.5	96	140	3.5	1.6	17.8	36.2	6	34	8	14	no	yes	no	no	1570	no
Male	83.7798	3.90486	2.07597	yes	2.07597	0	alive	2.07597	0	alive	2	yes	81.3	71.45	145	87	96	27	36.83	no	no	no	yes	no	11.8	280	14.2	10.6	14	21	17	8.7	1	82	140	3.9	1.2	12.7	28.7	5	37	0	15	no	no	no	no	970	no
Male	56.8345	7.68889	1.93544	yes	1.93544	0	alive	1.93544	0	alive	0	no	70.8	68.2083	133	84	95	33	36.78	no	no	no	no	no	13.3	178	13.3	5.3	11	27	11	8.9	1	101	141	3.4	1.2	12.5	33.6	1	22	1	15	no	no	no	no	1250	no
Female	51.8381	8.59236	2.58983	yes	2.58983	0	alive	2.58983	0	alive	1	yes	77.5	67.2692	132	86	100	19	37.44	no	no	no	no	no	11.1	142	12.6	8.4	12	24	11	8.2	0.5	137	143	4	1.2	12.5	25.5	1	28	7	10	no	no	no	no	1390	no
Male	82.9878	3.81389	3.1872	yes	3.1872	0	alive	3.1872	0	alive	2	yes	73	52.5714	144	83	93	22	37.06	no	no	no	yes	no	12.2	221	14.2	5.4	7	26	15	8.6	0.8	136	137	4.2	1.1	12	31.1	5	32	0	15	no	no	no	no	875	no
Male	30.4723	38.15	15.4288	yes	7	0	alive	15.4288	0	alive	2	yes	83.5	81.5152	165	106	119	25	38.11	no	no	no	no	no	13.8	300	12.8	15	14	27	10	8.6	0.5	149	138	3.7	1.32	13.24	29.38	0	17	3	15	no	no	no	no	1798	no
Male	87.1674	7.99236	7.9566	yes	7	0	alive	7.9566	0	alive	0	no	99.6	67.9048	142	78	96	19	38.06	no	no	yes	no	no	12.4	146	14	7.2	13	25	12	9	0.9	98	141	4	1.3	14.5	31	5	36	2	13	no	no	no	no	2425	no
Female	38.9286	6.34792	2.58329	yes	2.58329	0	alive	2.58329	0	alive	0	no	65.6	95.2609	128	93	100	31	37.89	no	no	no	no	no	9.1	282	12.8	17.1	12	27	13	8.3	0.8	104	139	4.6	1.2	12.8	25.7	0	17	4	14	no	no	no	no	470	no
Male	87.6742	7.84306	1.97082	yes	1.97082	0	alive	1.97082	0	alive	2	yes	72	76.8095	166	111	120	31	36.94	no	no	no	no	no	13.6	203	12.6	7	12	18	17	9.4	0.9	104	136	4.7	1.2	12.8	31.9	7	36	1	13	no	no	no	no	1050	no
Male	56.9889	9.24097	9.38286	yes	7	0	alive	9.24044	1	death	3	yes	96.2	98.5357	139	80	90	35	38.78	no	no	no	no	no	8.7	227	15.5	16.3	15	25	35	7.4	1.5	103	136	3.7	1.7	18.7	40.2	4	45	6	15	no	no	no	no	1500	no
Female	73.0095	6.23264	1.21241	yes	1.21241	0	alive	1.21241	0	alive	0	no	78.3	84.2222	139	67	81	30	37.28	no	no	no	yes	no	7.2	255	15	6.2	11	29	11	7.4	0.7	159	140	3.7	1.3	15	25.9	4	23	2	14	no	no	no	no	2675	no
Male	28.8802	57.0458	16.1549	yes	7	0	alive	16.1549	0	alive	1	yes	77.4	66.566	169	96	120	23	37.28	no	no	no	no	no	10.8	219	15.2	13.1	13	19	10	8.2	0.9	173	145	4.4	1.3	14.7	34.8	1	60	14	3	no	yes	no	no	2617	no
Male	51.5223	21.8306	14.9408	yes	7	0	alive	14.9408	0	alive	3	yes	158.4	84.9062	198	119	141	31	37	no	no	yes	yes	no	12.8	226	13.9	13.6	14	27	17	8.7	1.1	132	138	4.7	1.1	11.6	24.2	5	36	6	15	no	yes	no	no	1502	no
Male	71.7968	18.5264	2.68262	yes	2.68262	0	alive	2.68262	0	alive	2	yes	100	87.3846	183	86	112	27	37.61	no	no	no	yes	no	14.3	174	14.5	10.2	19	20	13	8.5	0.8	155	139	3.8	1.3	14	27.9	7	39	5	14	no	no	no	no	460	no
Male	43.5136	32.6757	18.6903	yes	7	0	alive	18.6903	0	alive	2	yes	65.6	110.893	155	110	171	24	39.33	no	no	no	no	no	12.6	94	13.6	13.4	15	28	5	8.3	0.6	119	137	2.8	1.1	11.6	25.5	0	25	5	15	no	no	no	no	1425	no
Female	89.4635	47.4472	4.35492	yes	4.35492	0	alive	4.35492	0	alive	1	yes	50	92.5417	169	78	94	25	37.5	no	no	yes	no	no	9.2	142	16.1	9.2	18	22	21	8.5	1.2	132	136	4.2	1.2	13.2	34.6	9	31	5	10	no	no	no	no	1492	no
Male	82.6433	13.8389	3.97606	yes	3.97606	0	alive	3.97606	0	alive	0	no	80.9	74.8182	131	75	89	24	37.39	no	no	no	no	no	14	224	12.9	8.3	15	22	19	8.6	1	122	141	3.9	1.2	13	28.4	4	49	5	13	no	no	no	no	400	no
Female	63.2598	12.7451	3.04037	yes	3.04037	0	alive	3.04037	0	alive	0	no	69.5	71.7917	148	89	110	23	37.56	no	no	no	no	no	12	186.4	13.02	11.96	11	21	10	8.5	0.6	126	143	3.7	1.1	12	23.1	2	25	1	15	no	no	no	no	1475	no
Female	26.4906	7.37222	1.48617	yes	1.48617	0	alive	1.48617	0	alive	2	yes	56.8	90.7742	119	71	78	30	37.33	no	no	no	no	no	9.3	183	13.2	7.7	11	25	9	8.1	0.6	97	135	3.8	1.4	15.7	32	0	11	2	14	no	no	no	no	2554	no
Female	76.6023	25.8444	4.49597	yes	4.49597	0	alive	4.49597	0	alive	3	yes	68.9	88.037	176	98	117	23	37	no	no	no	no	no	11.82	249	13.86	9	11.8	24.8	17.6	8.62	0.92	127	140.6	4.18	1	11	28.66	5	29	0	15	no	no	no	no	740	no
Female	64.4429	3.86458	1.82852	yes	1.82852	0	alive	1.82852	0	alive	0	no	48.5	58.84	141	66	86	38	37.61	no	no	no	yes	no	10.06	160.4	14.92	11.94	12.8	23.6	12	8.28	0.84	168.8	140	4.5	1.3	14.3	23.4	4	30	3	13	no	no	no	no	1150	no
Female	78.5003	3.03056	1.33662	yes	1.33662	0	alive	1.33662	0	alive	2	yes	67.9	71.96	148	108	118	24	37.17	no	no	yes	yes	no	10.1	206	14.1	18.7	16	19	46	10.1	1.8	229	134	5.2	1.2	12.98	27.6	5	41	3	15	no	no	no	no	1330	no
Female	77.4385	16.516	1.5585	yes	1.5585	0	alive	1.5585	0	alive	1	yes	60.7333	58.5714	144	96	105	25	37	no	no	no	yes	no	11.88	188.8	13.3	8.96	13.4	23.2	17.6	8.5	0.76	189.2	137.8	4.38	1.2	12.6	27.5	6	34	2	14	no	no	no	no	1010	no
Male	58.258	19.2201	1.38822	yes	1.38822	0	alive	1.38822	0	alive	2	yes	90.25	77.96	193	98	126	26	37.11	yes	no	no	no	no	10.1	207	13.7	12.1	14	28	23	8.7	1.7	149	140	6.2	1	11.6	24.3	2	24	3	14	no	no	no	no	2005	no
Female	54.9711	2.92708	2.81495	yes	2.81495	0	alive	2.81495	0	alive	2	yes	52.9	75.7692	141	76	90	26	38.83	no	no	no	no	no	9.9	37	15	4.5	13	27	12	8.5	0.8	168	139	3.6	1.4	15.6	43.1	5	29	9	9	no	no	no	no	1172	no
Male	49.5978	30.4549	9.6498	yes	7	0	alive	9.6498	0	alive	1	yes	101.2	77.92	140	84	96	22	38.06	no	no	no	no	no	11.1	142	12.9	12	7	27	10	8.1	0.7	158	139	3.4	1.4	15.3	36	0	28	4	15	no	no	no	no	1905	no
Male	27.958	10.7681	8.54187	yes	7	0	alive	8.54187	0	alive	2	yes	86.7	90.7097	170	86.5	114	29	38.06	no	no	no	no	no	12.2	222	13.5	11.3	12	21	21	7.8	0.9	87	141	4.3	1.2	14.4	23.6	0	20	3	15	no	no	no	no	1965	no
Female	80.9989	4.83681	1.00193	yes	1.00193	0	alive	1.00193	0	alive	0	no	64	101.13	131	67	75	33	38.61	no	yes	yes	no	no	9.82	199.8	14.1	40.78	14.4	22.8	27.6	8.02	1.36	147.4	137.6	4.18	1.26	14.62	53.52	6	32	1	15	no	no	no	no	1350	no
Male	72.4311	6.73194	6.73904	yes	6.73904	0	alive	6.73904	0	alive	3	yes	82.4	64	116	85	91	19	36.94	no	no	no	no	no	12.8	190	12.8	7.9	10	25	12	8.4	0.8	101	144	4.1	1.1	11.9	31.3	3	34	2	14	no	no	no	no	900	no
Female	70.5996	3.66042	1.94402	yes	1.94402	0	alive	1.94402	0	alive	0	no	56.6	91.9048	139	84	94	28	37.22	no	no	no	no	no	11.2	186	11.9	8.1	6	27	14	8.6	0.9	121	132	4.1	1.1	11.9	27.8	3	26	3	14	no	no	no	no	1150	no
Male	60.9663	3.77014	2.98565	yes	2.98565	0	alive	2.98565	0	alive	0	no	91	79.7333	161	102	115	22	37.33	no	no	no	no	no	15.9	200	12.9	13	18	20	10	8.4	0.8	132	140	3.6	1.2	13	25.4	2	24	0	15	no	no	no	no	900	no
Male	87.2243	15.7653	3.81851	yes	3.81851	0	alive	3.81851	0	alive	2	yes	89.05	63.8125	185	75	115	24	37.72	no	no	no	yes	no	12.6	198.2	14.06	8.82	13.8	23.8	17	8.6	0.88	138.4	136.8	4.02	1.2	12.9	31.6	7	32	3	15	no	no	no	no	985	no
Male	87.1942	4.76736	3.7163	yes	3.7163	0	alive	3.7163	0	alive	3	yes	92.9	56.5	160	91	108	22	37	no	no	no	yes	no	12.64	194.8	13.5	9.42	14.4	23.8	18.4	8.48	1	169	137.4	4.3	1.2	12.5	30.9	7	28	1	14	no	no	no	no	1975	no
Male	88.3587	20.4993	1.60175	yes	1.60175	0	alive	1.60175	0	alive	0	no	65	69.6429	150	83	103	25	38	no	no	no	no	no	10.36	213.4	13.92	8.72	13.6	24.2	24.2	8.4	0.78	131.6	139.2	4.96	1.24	12.7	27.52	4	41	4	10	no	no	no	no	1505	no
Female	50.3855	3.93611	1.09147	yes	1.09147	0	alive	1.09147	0	alive	0	no	60.4	66.92	123	70	90	33	36.94	no	no	no	no	no	12.8	204	13.3	12.4	15	23	11	7.8	0.5	173	142	3.5	1	11.1	26.6	1	20	1	15	no	no	no	no	2100	no
Female	80.5353	3.65347	3.63951	yes	3.63951	0	alive	3.63951	0	alive	2	yes	106.6	81.0286	176	99	108	25	38	no	yes	no	yes	no	11.8	223.6	13.82	10.26	16	23.6	31.2	8.62	0.92	137.4	141.4	3.9	0.9	10.2	30.8	8	46	2	15	no	no	no	no	2230	no
Male	51.5555	30.7736	26.789	yes	7	0	alive	26.789	0	alive	3	yes	85	101.458	160	99	106	22	37.72	no	no	no	yes	no	12.5	290	12.7	10.8	12	27	17	8.8	0.7	196	143	4.1	1.24	14.14	28.56	2	32	2	10	no	no	no	no	670	no
Male	54.5836	5.47778	1.45551	yes	1.45551	0	alive	1.45551	0	alive	2	yes	103.05	84.2308	148	120	124	34	38.61	no	no	no	no	no	14.4	262	12.3	9.2	14	26	9	9.2	0.8	97	140	4	1	10.8	26.8	1	24	3	10	no	no	no	no	2600	no
Male	81.2855	6.24722	2.42448	yes	2.42448	0	alive	2.42448	0	alive	1	yes	59.5	57.0357	178	74	91	24	37.22	no	no	no	no	no	13.4	110	13.3	8.1	17	21	10	8.5	0.5	74	141	4.2	1.3	15.2	29	4	42	3	13	no	no	no	no	848	no
Male	87.3097	9.48611	2.60699	yes	2.60699	0	alive	2.60699	0	alive	0	no	70.2	79.2963	175	102	115	22	38.56	no	no	no	no	yes	12.1	295	14.1	14.3	16	24	18	8.8	1	123	138	4.2	1.1	12.1	29	8	41	3	11	no	no	no	no	2290	no
Male	53.5086	12.0069	12.0481	yes	7	0	alive	11.9514	1	death	2	yes	72.9	90.0345	146	98	102	22	39.22	no	no	no	no	no	10.1	91	14.7	6.4	9	33	18	8.2	0.7	128	146	3.8	1.3	14.5	33.3	3	41	9	15	yes	yes	no	no	999	no
Female	32.9516	5.01528	1.1912	yes	1.1912	0	alive	1.1912	0	alive	2	yes	102.4	62.0345	151	76	101	22	37.28	no	no	no	no	no	10.8	229	14.5	10.6	11	24	8	7.6	0.4	98	139	4	1.1	11.6	28.1	0	10	2	14	no	no	no	no	1060	no
Male	65.3311	15.6813	11.8949	yes	7	0	alive	11.8949	0	alive	1	yes	83	74.8077	138	66	80	24	37.78	no	no	no	no	no	8.5	166	13.2	8.3	13.6	25.4	10.2	7.92	0.84	135.2	142.6	4.04	1.28	13.26	26.94	4	30	3	11	no	yes	no	no	2495	no
Female	23.2443	11.5014	5.46354	yes	5.46354	0	alive	5.46354	0	alive	2	yes	61.5	117.212	123	81	96	25	38.44	no	no	no	no	no	11.6	204	14.7	14.1	14	24	13	8.6	0.9	139	150	5	1.1	13.4	25.5	1	25	1	15	no	no	no	no	5110	no
Male	44.6944	3.09792	2.13361	yes	2.13361	0	alive	2.13361	0	alive	0	no	88.5	56.76	154	85	102	29	37.61	no	no	no	no	no	14.5	207	13.4	12.9	18	24	13	9.3	0.8	118	138	3.7	1.2	12.6	25.1	0	30	3	12	no	no	no	no	5675	no
Female	87.7877	34.7229	4.00714	yes	4.00714	0	alive	4.00714	0	alive	3	yes	45.5	84.1579	137	88	98	32	36.67	yes	yes	no	no	yes	9.3	202	13.8	12.2	15	28	36	9.7	1.9	99	131	4.5	1.1	11.8	31.12	10	60	4	15	no	no	no	no	400	no
Male	63.7307	5.63472	1.9634	yes	1.9634	0	alive	1.9634	0	alive	1	yes	93.4	65.7667	187	92	109	30	37.11	no	no	no	no	no	13.12	228	13.46	9.12	13	25	16	8.74	0.8	128	137.6	3.92	1.1	12	25.8	2	23	0	15	no	no	no	no	2275	no
Female	75.397	10.7368	5.62295	yes	5.62295	0	alive	5.62295	0	alive	3	yes	137.2	89.8235	133	65	176	36	36.56	no	no	yes	no	yes	9	358	16.5	36.6	15	21.4	12.4	8.32	0.92	133.4	139.8	5.3	1.4	15	33.7	6	36	3	15	no	no	no	no	865	no
Male	46.7974	29.325	8.4533	yes	7	0	alive	8.4533	0	alive	3	yes	77.95	71.6	145	76	86	34	37.89	no	no	no	no	no	10.3	186	12.9	14.9	13	24	19	8.1	1	132	145	4.6	1.2	12.6	20.3	0	25	2	15	no	no	no	no	1285	no
Male	72.513	26.2958	19.3808	yes	7	0	alive	19.3808	0	alive	3	yes	120	53.1852	169	65	85	32	38.33	no	no	no	yes	no	11.3	237	15.1	22.9	13	25	35	8	2.1	141	140	3.8	1.2	13.7	27.1	7	43	6	15	no	no	no	no	2300	no
Female	71.9855	3.65903	1.21262	yes	1.21262	0	alive	1.21262	0	alive	0	no	67.4	72	148	66	97	25	37.78	no	no	no	no	no	12.1	297	12.6	13.1	12	24	10	8.3	0.6	117	134	3.7	1.22	13.46	27.8	4	25	1	15	no	no	no	no	1875	no
Male	22.1511	16.5354	11.7688	yes	7	0	alive	11.7688	0	alive	1	yes	80.6	120.034	160	72	106	35	37.5	no	no	no	no	no	10.6	131	14	8.4	19	22	27	8.4	1.8	108	147	4.7	1.7	18.8	48.1	0	33	7	15	no	no	no	no	4310	no
Female	80.6283	11.7125	2.94574	yes	2.94574	0	alive	2.94574	0	alive	2	yes	76	61.24	173	96	112	34	37.33	yes	yes	no	no	no	12.3	162	13.7	8.7	14	25	12	8.3	0.8	145	142	6.2	1.1	11.9	26	7	34	1	15	no	no	no	no	3730	no
Male	27.0102	17.8292	3.82016	yes	3.82016	0	alive	3.82016	0	alive	0	no	94.4	55.1111	159	104	115	31	37.17	no	no	no	no	no	13.2	184	14	16	20	21	9	8.7	1	119	144	4.1	1.1	11.5	31.1	0	18	2	13	no	no	no	no	2650	no
Male	21.5673	0.148611	1.47029	yes	1.47029	0	alive	1.47029	0	alive	0	no	97.5	105.712	224	161	176	31	37.7	no	no	no	no	no	14	185	13.4	19.2	15	24	11	9.4	1.1	156	156	5	1.1	13.4	30.2	0	36	8	15	yes	yes	no	no	12440	no
Male	63.0276	14.3986	9.44738	yes	7	0	alive	9.44738	0	alive	2	yes	73.25	94.9231	142	96	106	21	38.67	yes	yes	no	no	no	11.7	243	12.9	10.1	10	27	12	8	0.6	159	134	3.6	1	11.8	25.2	4	39	3	7	no	no	no	no	1900	no
Female	79.1666	1.38125	1.28758	yes	1.28758	0	alive	1.28758	0	alive	1	yes	49	84.88	141	68	87	33	38.5	no	no	no	no	no	10	196	14.9	11.8	14	19	24	7.4	1.7	161	141	3.9	1.5	16.1	31.3	3	34	2	15	no	no	no	no	835	no
Female	73.6888	10.6188	5.99881	yes	5.99881	0	alive	5.99881	0	alive	2	yes	67.8	74.871	136	96	101	36	37.61	no	no	yes	no	no	9.6	257	16.7	10	12	30	15	8.6	1.1	127	135	3.9	1.26	14.4	26.58	4	37	1	15	no	no	no	no	2195	no
Male	54.7086	10.8069	2.0419	yes	2.0419	0	alive	2.0419	0	alive	0	no	77.5	67.4231	114	64	73	30	38.39	no	no	no	no	no	11.7	168.4	15.22	7.08	12.4	23.6	10	8.46	0.92	127.8	140.4	4	1.2	13.1	29.3	2	20	8	14	no	no	no	no	2415	no
Male	56.8871	17.6507	3.86698	yes	3.86698	0	alive	3.86698	0	alive	2	yes	92.4	108.375	150	97	111	19	37.83	no	no	no	no	no	12.28	193.6	14.44	9.08	12.2	25.2	13.8	7.92	0.92	140.4	141.2	4.26	1.2	13.2	30.2	1	19	2	15	no	no	no	no	1755	no
Female	53.8442	1.30486	1.05925	yes	1.05925	0	alive	1.05925	0	alive	0	no	125	92	126	89	95	34	36.89	no	no	yes	no	no	12.8	196	13.4	7	15	26	13	8.9	0.7	113	138	3.8	1.3	12.62	28.14	2	18	1	15	no	no	no	no	1790	no
Male	40.32	3.74236	3.09462	yes	3.09462	0	alive	3.09462	0	alive	1	yes	78.8	67.5	128	77	88	28	37.33	no	no	no	no	no	11.2	200	12.8	8.7	10	24	9	8.8	0.7	95	137	4	1.2	12.5	33	0	17	2	14	no	no	no	no	1550	no
Female	56.503	16.8861	3.91878	yes	3.91878	0	alive	3.91878	0	alive	2	yes	60	88.1429	199	102	120	39	38.33	no	no	no	yes	no	10.5	320	14	13.8	14	23	11	8.6	0.6	223	133	3.4	1.1	12.5	23.4	2	13	1	14	no	no	no	no	2600	no
Female	91.7005	6.81597	1.72766	yes	1.72766	0	alive	1.72766	0	alive	3	yes	57.8	71.04	168	91	97	30	38.28	no	no	no	yes	no	12.3	199	12.5	8.6	15	25	16	8.2	0.7	226	138	3.7	1.2	13.86	31.42	5	38	2	14	no	no	no	no	740	no
Female	75.5161	4.19792	2.07025	yes	2.07025	0	alive	2.07025	0	alive	0	no	55.3	95.8519	135	64	101	33	37.17	no	no	no	no	no	9.8	323	14.9	8.2	11	27	5	8.2	0.1	86	132	3.4	1	12.1	28.4	3	33	1	15	no	no	no	no	1625	no
Female	75.4343	3.09306	1.0956	yes	1.0956	0	alive	1.0956	0	alive	0	no	55	78.1429	125	72	83	27	37.44	no	no	no	no	no	9.9	269	14.6	8.7	10	29	5	8.3	0.3	91	137	3.7	1.14	13.7	25.82	3	29	1	15	no	no	no	no	2359	no
Female	72.0854	17.6896	3.36191	yes	3.36191	0	alive	3.36191	0	alive	0	no	53.1	66	156	116	127	27	37.44	no	no	no	no	no	11.98	241.2	13.58	8.52	12.6	25.4	22.8	8.9	1.28	109.2	136	4.82	1.2	12.7	30.7	4	43	4	12	no	no	no	no	975	no
Female	66.6175	4.15417	3.12767	yes	3.12767	0	alive	3.12767	0	alive	0	no	57.5	81.7778	152	116	124	31	37	no	no	no	no	no	12.2	269	12.9	6.5	11	27	7	9.3	0.7	90	142	4.1	1	11.2	26.9	2	20	1	14	no	no	no	no	1089	no
Male	47.8752	8.98889	6.07431	yes	6.07431	0	alive	6.07431	0	alive	1	yes	73.5	98.28	140	91	99	33	37.22	no	no	no	no	no	12.6	99	12.2	5	13	25	7	9.8	0.6	95	136	3.8	1.32	13.82	54.2	0	29	7	12	no	no	no	no	4390	no
Male	40.4429	18.8507	11.9682	yes	7	0	alive	11.9682	0	alive	2	yes	70.3	81.8519	140	94	109	38	38.72	no	no	no	no	no	13.2	159	13.1	20.2	11	17	10	7.3	1.1	136	147	4.5	1.1	12	24.4	1	51	8	6	no	no	no	no	1945	no
Female	84.4244	5.65625	1.43543	yes	1.43543	0	alive	1.43543	0	alive	0	no	61.1333	72.5417	148	85	92	21	37.33	no	no	no	no	no	10.84	216	13.62	7.66	20	20	15	9.1	0.7	117	127	3.8	1.1	11.5	28.3	5	38	3	11	no	no	no	no	2100	no
Female	64.7281	7.64931	1.57262	yes	1.57262	0	alive	1.57262	0	alive	0	no	55.9	73.8621	114	89	129	16	37.94	no	no	no	no	no	10.4	177.6	13.18	9.08	10	23	8	7.1	0.4	116	137	4	1.2	14.2	25.3	2	25	2	14	no	no	no	no	1578	no
Female	66.4068	2.42847	2.60865	yes	2.39097	1	death	2.39097	1	death	2	yes	80.1	92.5417	144	83	88	29	39.33	no	yes	yes	no	no	13.28	164.4	13.98	12.78	13	25.2	23.8	8.18	1.02	139.2	142	3.9	1.2	12.6	25.3	5	34	1	15	no	no	no	no	1763	no
Male	77.9212	23.5285	21.8683	yes	7	0	alive	21.8683	0	alive	3	yes	95	122.414	172	97	120	26	37.772	no	yes	no	yes	no	9.6	275	22.9	19.1	19	18	24	8.5	1.2	214	150	3.8	1.3	14.7	26	9	55	8	15	yes	yes	no	yes	2130	no
Male	72.52	9.61319	6.87375	yes	6.87375	0	alive	6.87375	0	alive	3	yes	113	79.08	151	87	103	22	37.28	yes	yes	no	yes	no	11.88	161.4	13.14	11.1	12.8	24.2	19.2	8.16	1.28	237.2	142	4.26	1.5	15.8	26.8	8	34	3	15	no	no	no	no	1000	no
Male	91.7364	14.6444	10.8342	yes	7	0	alive	10.8342	0	alive	3	yes	69.5	54.25	123	77	90	39	36.67	no	no	no	no	no	10.98	226.6	14.32	14.18	14.2	23.4	19.6	8.88	1.18	133.2	143.2	5.02	1.1	11.8	28	7	37	2	14	no	no	no	no	700	no
Female	84.755	10.0389	1.7624	yes	1.7624	0	alive	1.7624	0	alive	0	no	55.1333	65.6	164	110	168	27	37.39	yes	yes	no	no	no	10.1	147	13.6	11.7	15	30	17	8.4	0.9	133	142	3.5	2.1	22.6	28.6	7	33	4	12	no	no	no	no	2840	no
Female	91.23	9.49861	4.8669	yes	4.8669	0	alive	4.8669	0	alive	1	yes	72.3	57.4	158	80	102	22	37.17	no	no	no	no	no	11.44	165.8	13.18	8.34	13.2	23	20.8	8.34	0.74	105	139.2	4.96	1.22	13.36	29.94	4	50	4	15	no	no	no	no	300	no
Male	42.6052	17.5069	11.6827	yes	7	0	alive	11.6827	0	alive	1	yes	87	97.7308	140	88	104	30	37.06	no	no	no	no	no	9.2	144	12.6	16.1	14	26	10	9.3	0.9	230	142	4.5	1.1	12.9	24.5	0	30	2	15	no	no	no	no	4585	no
Male	62.4446	7.29653	5.49602	yes	5.49602	0	alive	5.49602	0	alive	3	yes	103.9	85.8	135	82.5	87.5	21	37.89	no	no	no	yes	no	8.5	82	17.5	12.9	14	22	34	8.1	1.2	178	142	4.1	1.2	14	28.8	4	51	7	15	no	yes	no	no	2470	no
Male	32.3576	18.0319	6.18821	yes	6.18821	0	alive	6.18821	0	alive	2	yes	98	106.08	144	132	135	27	39.1	no	no	no	no	no	10.4	405	13.5	20	9	23	20	7.9	1.1	142	134	5.3	1.4	15.5	26.8	1	30	6	15	no	no	no	no	1245	no
Female	75.2446	1.79931	1.97637	yes	1.79748	1	death	1.79748	1	death	3	yes	73.6	94.8788	155	87	104	23	38.2	no	no	no	no	no	9.5	87	15.5	10.8	21	16	15	7.8	1.8	200	153	3.3	1.8	19.9	50.4	3	60	8	15	no	no	no	no	2015	no
Female	43.2268	7.94306	2.63921	yes	2.63921	0	alive	2.63921	0	alive	1	yes	83	105.32	116	68	75	28	37.56	no	no	no	no	no	13.1	207	13.6	16.3	19	19	14	8.7	0.8	174	134	4.7	1.9	20.4	28.7	1	31	5	15	no	no	no	no	1270	no
Male	87.4063	6.93819	6.88428	yes	6.88428	0	alive	6.88428	0	alive	2	yes	54.9	94.8065	137	90	105	30	37.17	no	yes	no	yes	no	7.9	368	15.4	11	16	25	88	8.4	1.1	142	143	3.8	1.3	13.8	62.7	6	39	6	15	no	yes	no	no	1015	no
Male	87.2037	52.0507	46.4063	yes	7	0	alive	28	0	alive	3	yes	70	78.3448	169	97	115	20	36.83	yes	yes	no	yes	no	10	277	13.4	9.5	20	21	17	8.9	0.8	258	135	3.5	1.1	11.9	26.4	8	42	1	15	no	yes	no	no	2782	no
Male	87.3658	7.24167	7.61264	yes	7	0	alive	7.61264	0	alive	2	yes	51.5	103.435	154	112	118	38	37.06	yes	yes	no	yes	no	8.7	272	15.9	13.3	18	19	46	8.5	1.2	141	137	5	3.6	39.6	34.3	7	69	7	9	no	yes	no	no	435	no
Male	29.4901	2.74722	1.53956	yes	1.53956	0	alive	1.53956	0	alive	0	no	85.95	80.2917	131	85	98	21	37.17	no	no	no	no	no	13	177	12.6	6.8	14	26	8	9	0.8	103	144	4	1.2	13.3	29.8	2	6	3	14	no	no	no	no	1200	no
Male	78.5637	16.7632	2.874	yes	2.874	0	alive	2.874	0	alive	2	yes	66.9	73.8462	177	114	132	25	36.89	no	no	no	no	no	10.76	205.8	13.9	7.54	15.6	24.2	14.6	9.04	0.84	102.2	134.6	3.96	1	11.2	29.5	3	26	1	14	no	no	no	no	1575	no
Male	38.9283	7.82431	1.20633	yes	1.20633	0	alive	1.20633	0	alive	1	yes	117	72.4194	156	84	98	23	36.67	no	yes	yes	no	no	9.9	220	14	8.3	14	28	72	9.3	6.7	153	136	4.3	1.44	13.74	39.04	5	19	5	15	no	no	no	no	2600	yes
Female	30.4124	20.9868	20.948	yes	7	0	alive	20.948	0	alive	2	yes	69	96.3103	119	92	98	32	37.89	no	no	no	yes	no	8.4	147	20	13.9	18	19	40	8.9	1.7	710	169	5	1.4	14.8	26	2	33	9	15	no	yes	no	no	1585	no
Female	91.5182	4.22222	1.21822	yes	1.21822	0	alive	1.21822	0	alive	0	no	78	105.633	159	97	111	37	37.06	yes	yes	yes	no	no	8.2	215	14.1	10.2	13	29	20	8.3	1.1	136	144	4.4	1.2	14.1	26.9	7	38	3	12	no	no	no	no	1615	no
Female	25.4328	4.58472	3.56781	yes	3.56781	0	alive	3.56781	0	alive	0	no	50	79.3243	128	74	86	22	37.22	no	no	no	no	no	11.8	226	12.6	12.1	10	27	5	8.7	0.6	132	138	4	1.1	13.1	32.2	0	13	2	14	no	no	no	no	3020	no
Female	91.087	4.92292	1.30769	yes	1.30769	0	alive	1.30769	0	alive	0	no	34.5	65.68	164	76	94	24	38.17	no	no	no	no	no	10.96	219.4	13.9	9.6	14	17	14	8.6	0.5	89	130	4.5	1	11.3	31.9	9	38	4	9	no	no	no	no	1670	no
Male	42.5326	8.08958	3.34786	yes	3.34786	0	alive	3.34786	0	alive	2	yes	97.1	103.6	164	99	111	22	37.83	no	no	no	no	no	13.1	242	13.2	14.3	13	24	6	8.4	1.3	107	138	4	1.2	12.5	27.6	1	36	2	13	no	no	no	no	3880	no
Male	48.375	20.6944	12.7647	yes	7	0	alive	12.7647	0	alive	2	yes	91.3	76.24	138	64	84	22	39.5	no	no	no	yes	no	11.4	160	12.5	7.2	12.2	24.2	9.8	8.08	0.8	176.6	143.8	3.86	1.1	11.6	25.3	1	31	1	15	no	no	no	no	1228	no
Female	43.931	4.58542	3.61052	yes	3.61052	0	alive	3.61052	0	alive	2	yes	96.8	54.5333	165	116	131	27	37.11	no	no	yes	no	no	12.56	245.8	12.94	10.42	12.6	24.8	12.6	8.78	0.72	131.6	139.8	4.24	1.2	12.7	30.5	2	26	0	15	no	no	no	no	1550	no
Female	47.4079	7.66667	2.75304	yes	2.75304	0	alive	2.75304	0	alive	0	no	48	72.84	157	97	114	23	37.67	no	no	no	no	no	12.18	185.8	13.2	13.1	13.4	22.8	13.8	9	0.76	124	135.8	4.04	1.22	12.54	29.24	0	27	5	10	no	no	no	no	1100	no
Male	86.7875	2.63681	2.61593	yes	2.61593	0	alive	2.61593	0	alive	0	no	68.5	81.1429	149	98	113	26	37.22	no	no	no	no	no	11.92	218.4	13.38	9.54	15.2	23.4	14	8.68	0.8	118.6	141.2	4.08	1.2	12.5	32.6	4	32	0	15	no	no	no	no	550	no
Female	67.533	25.8188	25.7579	yes	7	0	alive	25.7579	0	alive	2	yes	69	84.1759	153.6	86.8	106.8	31.1	36.768	no	no	no	no	no	10.7	198	15.6	10.4	15	22	19	8.2	0.8	150	144	3.8	1.1	13.3	23	2	23	2	15	no	no	no	no	1850	no
Female	57.8074	2.64375	2.65846	yes	2.65846	0	alive	2.65846	0	alive	0	no	90.4	75.9524	155	93	107	21	36.94	no	no	yes	no	no	11.9	226	12.1	7.8	8	25	17	8.4	0.6	102	139	3.9	1	10.9	26.5	2	22	2	14	no	no	no	no	3025.6	no
Male	59.6708	19.4993	2.66147	yes	2.66147	0	alive	2.66147	0	alive	2	yes	82.1	106.231	150	88	102	22	38.06	no	no	no	yes	no	11.26	193.8	13.36	8.02	12.8	22.6	15.4	8.02	1.02	152.8	136.8	4.36	1.3	15.2	31.2	3	24	3	13	no	no	no	no	2135	no
Female	71.6152	2.92153	2.14764	yes	2.14764	0	alive	2.14764	0	alive	2	yes	83.9	81.0833	144	90	102	16	37.33	no	yes	no	no	no	11.3	289	13.9	9.5	12	20	11	8.6	0.8	77	126	5.1	1.1	11.7	26.3	5	35	1	13	no	no	no	no	775	no
Male	26.1118	25.7007	23.8543	yes	7	0	alive	23.8543	0	alive	2	yes	72.2	87.6	146	75	88	25	38.4	no	no	no	no	no	10	155	12.6	13.3	13	21	12	7.6	1	145	146	4.6	1.3	13.9	25.2	2	23	2	15	no	no	no	no	2325	no
Male	63.5161	4.76806	1.55356	yes	1.55356	0	alive	1.55356	0	alive	0	no	72.9	96.4167	139	98	108	58	37.44	no	no	no	no	no	11.62	187.2	14.12	11.16	12.4	24.4	9	8.62	0.66	153	139.6	4.32	1.1	11.8	26.62	2	22	1	15	no	no	no	no	750	no
Male	91.2848	13.4743	2.99766	yes	2.99766	0	alive	2.99766	0	alive	2	yes	52.6	80.8148	174	120	104	23	37.61	no	no	no	yes	no	10.88	164.6	13.52	12.36	14.8	24	16.4	8.14	0.96	170	137	3.98	1.1	13.3	24.3	7	52	4	7	no	no	no	no	1235	no
Male	91.3964	8.93125	6.93594	yes	6.93594	0	alive	6.93594	0	alive	2	yes	48.5	75.3704	209	89	108	26	37.06	no	no	no	yes	no	10.8	279	13.4	7	16	23	11	8.8	0.7	112	140	3.3	1.3	15	22.7	7	40	2	13	no	no	no	no	2640	no
Male	45.9826	6.88542	6.86318	yes	6.86318	0	alive	6.86318	0	alive	2	yes	94.7	93.9167	134	95	105	22	36.94	no	no	no	no	no	13.6	177.6	13.24	13.36	13.6	24.2	12.6	8.62	0.82	118.8	142.6	4.08	1.1	11.5	25.5	0	15	2	14	no	no	no	no	3675	no
Male	77.8771	34.4507	10.143	yes	7	0	alive	10.143	0	alive	3	yes	94	62.92	167	122	131	26	37	no	no	no	no	no	10.9	163	11.8	5.7	9	21	32	9.4	1.1	126	137	5.3	1.1	11.5	31.9	4	43	5	12	no	yes	no	no	1680	no
Male	57.4311	14.3535	2.2822	yes	2.2822	0	alive	2.2822	0	alive	0	no	78.9	90.2414	166	85	101	23	39.17	no	no	no	no	no	12.4	284	13.3	14.8	12	23	6	8.7	0.5	170	131	4.4	1.4	14.8	28.5	3	26	3	13	no	no	no	no	4660	no
Male	57.3201	7.82847	1.59405	yes	1.59405	0	alive	1.59405	0	alive	0	no	74.6	83.125	146	85	102	22	37.78	no	no	no	no	no	13.1	219.8	12.84	12.6	13	22	12.8	8.62	0.86	126.6	139	4	1.2	13.1	28.4	1	23	3	12	no	no	no	no	1075	no
Male	53.4538	2.79236	1.91613	yes	1.91613	0	alive	1.91613	0	alive	0	no	106.4	98.3125	129	94	103	28	37.28	no	no	no	yes	no	15.8	220	12.7	13.9	23	20	20	8.9	1	154	142	4.9	1.2	12.9	28.1	2	20	0	15	no	no	no	no	5175	no
Male	53.4739	12.4951	5.93369	yes	5.93369	0	alive	5.93369	0	alive	1	yes	96.9	108.654	156	94	108	38	37	no	no	yes	yes	no	15.1	215	13.7	13.5	27	13	26	7.6	1	185	155	4.2	1.28	14.2	31.32	4	35	3	12	no	no	no	no	5595	no
Female	84.8636	10.1778	1.99043	yes	1.99043	0	alive	1.99043	0	alive	2	yes	54.1	101.846	153	75	87	34	37.89	no	no	no	no	yes	11.1	326	14	12.5	18	21	8	9.5	0.6	146	137	3.7	1.1	12.2	27.5	6	39	1	15	no	no	no	no	1075	no
Male	78.2025	17.7465	7.0105	yes	7	0	alive	7.0105	0	alive	3	yes	68.4	82.4444	131	95	109	33	36.83	no	no	no	no	no	12.62	180	13.6	9.7	15.8	22.4	28	9.2	1.04	96	141	5.1	1.1	11.4	20.3	4	43	6	11	no	no	no	no	200	no
Male	59.6698	7.70069	7.32374	yes	7	0	alive	7.32374	0	alive	2	yes	59.5	109.731	155	85	108	27	38	no	no	no	no	no	12.5	221	13.5	13.4	24	20	12	9.4	1.1	156	163	4.1	1	10.8	31	2	45	8	15	yes	yes	no	no	195	no
Female	75.8481	8.93194	6.21687	yes	6.21687	0	alive	6.21687	0	alive	2	yes	69	72.3214	172	133	137	27	37.78	no	no	no	yes	no	11.8	281	12.9	13.9	15	22	28	9.2	1.8	165	144	4.3	1.1	11.8	25.4	7	46	2	15	no	no	no	no	1235	no
Male	64.3485	14.1958	4.39296	yes	4.39296	0	alive	4.39296	0	alive	2	yes	114	104.76	153	78	99	24	37.44	no	no	yes	yes	no	12	104	14.1	8.2	16	20	30	8.3	1.1	186	133	4.2	1.5	16.1	24.9	5	40	8	15	no	no	no	no	1340	no
Female	73.8514	3.72222	1.18205	yes	1.18205	0	alive	1.18205	0	alive	0	no	57.1	66.52	152	116	126	27	37.17	no	no	no	no	no	11.72	208	13.56	8.28	11.6	25	12	8.64	0.72	108.2	137.2	3.9	1.3	13.8	28.3	3	28	1	15	no	no	no	no	1700	no
Male	55.6502	0.964583	3.67094	yes	0.908333	1	death	0.908333	1	death	1	yes	77	104.2	236	164	187	31	39	no	no	no	no	no	12.8	131	14.1	11.3	11	21	24	7.2	1.2	161	145	4.1	1.1	11.9	25.3	1	48	10	15	yes	yes	no	no	1527	no
Male	86.4793	11.4306	1.66302	yes	1.66302	0	alive	1.66302	0	alive	0	no	65.5	80	164	148	133	32	38.17	no	yes	yes	no	no	10.3	198.4	16.44	13.52	16.6	24.6	25.2	8.2	1.88	141.4	138.8	4.88	3	29.8	32.4	8	52	6	7	no	no	no	no	1790	no
Male	19.3673	7.41528	3.58352	yes	3.58352	0	alive	3.58352	0	alive	0	no	70.3	80.4348	168	88	110.5	31	38	no	no	no	no	no	13.8	196	11.5	18	18	22	14	9.2	0.8	170	138	3.5	1.2	12.6	26.8	0	12	2	14	no	no	no	no	3445	no
Male	38.3192	3.85556	2.93681	yes	2.93681	0	alive	2.93681	0	alive	0	no	72	82	146	100	112	33	38.44	no	no	no	no	no	13.2	269	12.9	9.3	14	28	8	9.4	1.2	106	138	4.5	1.2	13.4	29.9	0	10	2	14	no	no	no	no	3290	no
Male	69.9349	2.20417	2.12584	yes	1.97854	1	death	1.97854	1	death	3	yes	97.05	75.0435	177	74	98	19	37.28	yes	yes	no	yes	no	11.3	169	15.5	31.4	15	18	87	9.6	3.9	321	140	5.4	1.6	17.1	29.6	9	59	4	15	no	no	no	no	448	no
Male	77.1117	14.9903	15.0647	yes	7	0	alive	14.9181	1	death	1	yes	70.6	52.7083	161	95	112	24	36.61	no	no	no	no	no	14	195	12.8	15.4	14	28	25	9.1	0.7	136	142	4.5	1.2	13.1	28.2	5	65	12	3	no	yes	no	no	1695	no
Female	71.5436	4.95903	1.19035	yes	1.19035	0	alive	1.19035	0	alive	2	yes	78	67.8519	132	65	88	24	37.39	no	no	no	no	no	13	298	12.7	8	15	21	12	8.6	0.6	97	139	3.9	1.1	12.9	24	3	32	1	15	no	no	no	no	835	no
Female	71.5583	21.6257	18.7429	yes	7	0	alive	18.7429	0	alive	2	yes	73.4	56.6923	194	78	105	23	38.22	no	no	no	no	no	12.82	204.6	13.64	13.74	14.8	23.8	11.8	8.24	0.78	132.6	142.4	4.38	1.22	13	26.96	3	30	1	15	no	yes	no	no	3190	no
Male	72.0509	11.1132	6.9647	yes	6.9647	0	alive	6.9647	0	alive	0	no	68.3	85.48	133	80	93	25	37.61	no	no	no	no	yes	9.6	197	13.4	7.8	10	27	19	7.9	0.9	145	138	4.5	1.2	12.9	26.9	5	31	2	13	no	no	no	no	3100	no
Male	84.5605	4.03819	1.33704	yes	1.33704	0	alive	1.33704	0	alive	2	yes	110.9	88.1765	167	88	142	31	38.28	no	no	yes	no	no	10.7	84	13.6	6.8	15	25	16	8.5	1.1	101	137	3.9	1.8	19.2	33.3	5	31	4	14	no	no	no	no	2250	no
Male	64.7139	39.9667	39.966	yes	7	0	alive	28	0	alive	2	yes	99.5	84.3667	169	67	93	24	37.5	no	no	no	yes	no	9.5	320	13.4	8.3	12	30	12	8.9	0.8	218	137	3.7	1.4	16.1	26.9	5	31	1	15	no	no	no	no	1720	no
Female	66.1119	4.6875	1.83583	yes	1.83583	0	alive	1.83583	0	alive	1	yes	45.5	102.962	128	88	96	29	36.94	no	yes	yes	no	no	11.3	194.6	13.36	11.46	14.8	25.4	19.6	8.18	1.04	125.6	136.4	3.88	1.2	12.7	26.1	4	32	6	12	no	no	no	no	810	no
Male	36.8658	3.39722	1.5015	yes	1.5015	0	alive	1.5015	0	alive	2	yes	117.6	103	199	137	145	33	38.22	no	no	no	no	no	12.7	176	13.8	10.1	13	28	11	9.2	1	88	142	3.7	1.1	13.1	27.5	0	19	3	8	no	no	no	no	1570	no
Male	57.0796	1.66458	1.58157	yes	1.58157	0	alive	1.58157	0	alive	0	no	82	46.625	152	86	99	22	37.33	no	no	no	no	no	11.84	187	14.1	10	14.4	25.6	13	8.56	1.02	124.2	135.8	4.24	1.3	18.66	32.08	1	26	1	14	no	no	no	no	1675	no
Male	86.5225	3.25347	2.74984	yes	2.74984	0	alive	2.74984	0	alive	3	yes	80.3	95.08	148	61	84	22	38.44	no	no	no	no	no	11.72	171.4	13.34	9.14	13	24	19.2	8.14	1.14	137.6	141.2	4.02	1.26	14.08	28	4	31	3	15	no	no	no	no	1390	no
Male	84.5547	15.5042	2.47259	yes	2.47259	0	alive	2.47259	0	alive	2	yes	95	83.7059	147	67	90	31	38	no	no	no	no	yes	8.9	256	13	11	13	26	43	8.7	1	130	134	3.8	1.5	16.5	27.5	7	63	12	9	no	yes	no	no	1410	no
Male	27.2575	-0.0569444	3.31304	yes	0.605556	1	death	0.605556	1	death	1	yes	98.55	88.1935	153	108	120	21	36.89	no	no	no	no	no	14.8	111	12.5	10.8	12	18	9	8.8	1	161	148	4	1.58	17.76	60.12	0	29	9	3	yes	yes	no	no	2325	no
Female	69.4875	6.62639	1.50595	yes	1.50595	0	alive	1.50595	0	alive	1	yes	87	78.6579	156	107	117	21	37.22	no	no	no	yes	no	9.3	238	13.7	9.5	9	26	21	8.4	1.4	178	136	4.1	1.3	13.7	26.5	7	38	5	12	no	no	no	no	390	no
Male	88.6511	17.0472	13.9348	yes	7	0	alive	13.9348	0	alive	2	yes	68.2	76.6667	139	55	73	23	37.5	no	no	no	no	no	11	129	14.6	12.8	11	25	10	8.8	0.8	110	138	3.8	1.4	15.2	28	4	51	6	13	no	no	no	no	300	no
Male	86.2731	4.95556	3.16797	yes	3.16797	0	alive	3.16797	0	alive	3	yes	70	66.3182	138	71	116	27	37.17	no	no	no	no	no	9.1	228	16.2	8.2	10	28	12	7.9	0.8	131	145	4.1	1.1	13.4	27.7	4	43	4	15	no	no	no	no	400	no
Female	76.2025	7.92847	1.91738	yes	1.91738	0	alive	1.91738	0	alive	0	no	66.7	117.833	132	77	86	28	37.94	no	yes	no	yes	no	9.94	152.2	14.4	8.82	13.4	22.6	24.2	8.38	0.76	185.8	137.4	4.42	1.4	14.8	27.3	6	37	3	14	no	no	no	no	1650	no
Male	21.6287	5.86528	4.25297	yes	4.25297	0	alive	4.25297	0	alive	0	no	66.7	104.483	132	82	93	25	38.11	no	no	no	no	no	9.3	200	12.7	17.9	15	22	12	8.2	0.8	108	143	4	1.1	12.3	26.5	0	31	3	10	no	no	no	no	3235	no
Male	18.629	5.11389	2.96697	yes	2.96697	0	alive	2.96697	0	alive	0	no	69.5	78.6296	121	72	80	23	38	no	no	no	no	no	12.88	178.4	13	12.34	12.2	24.2	10.2	8.5	0.88	119	138	3.6	1.3	14.1	25.1	0	20	3	12	no	no	no	no	1550	no
Male	83.309	12.6826	2.63992	yes	2.63992	0	alive	2.63992	0	alive	0	no	62.1	89.913	114	85	90	26	36.72	no	no	no	no	no	7.2	94	15.5	2.6	13	25	32	7.8	2.1	88	144	4.6	1.3	14.4	30	7	59	10	9	no	no	no	no	0	no
Male	43.8666	1.24514	1.20309	yes	1.20309	0	alive	1.20309	0	alive	0	no	88	66.4074	141	77	85	25	38.17	no	no	no	no	no	12	247	13.3	11.1	13	23	12	8.5	1.2	104	142	3.8	1.1	12.7	26.5	0	15	3	14	no	no	no	no	3295	no
Female	91.3828	5.97153	1.77493	yes	1.77493	0	alive	1.77493	0	alive	2	yes	76.5	78.9643	149	94	98	26	38.89	no	no	yes	yes	no	11.1	249	13.3	16.6	18	18	19	9.1	0.7	252	136	4.1	1.1	11.8	24.7	8	43	3	10	no	no	no	no	848	no
Male	65.1588	7.47986	5.35931	yes	5.35931	0	alive	5.35931	0	alive	3	yes	90	89.9259	150	61	93	22	37.56	no	no	no	no	no	9.4	206	13.8	13.4	11	21	14	7.5	1.1	138	149	3.8	1	11	29.8	2	23	2	14	no	no	no	no	3360	no
Female	76.5222	17.7937	17.7996	yes	7	0	alive	17.7996	0	alive	2	yes	63	83.52	164	86	98	27	37.39	no	no	no	no	no	11.9	279	12.4	9.9	17	23	20	8.9	0.7	155	140	3.5	1.1	12.3	28.4	5	34	3	11	no	no	no	no	1205	no
Male	23.487	40.7153	12.5534	yes	7	0	alive	12.5534	0	alive	1	yes	76	96.2917	161	86	114	26	38.56	no	no	no	no	no	12.04	205	13.1	16.12	13	21.8	12	8.8	0.96	130.4	143	4.3	1.1	13.1	25.9	0	22	2	15	no	no	no	no	2095	no
Male	40.3418	7.75903	9.76465	yes	7	0	alive	7.75844	1	death	2	yes	168.6	119.931	166	103	109	31	39	no	no	no	no	no	11.4	124	15.9	14.7	15	19	18	8.7	1.3	227	145	4.9	1.1	12.1	25.6	0	37	6	15	yes	yes	no	no	5075	no
Male	38.399	2.93472	1.93712	yes	1.93712	0	alive	1.93712	0	alive	2	yes	74.7	73.9355	169	115	126	23	37.11	no	no	no	no	no	13.4	388	16.5	12.6	13	25	14	8.7	0.7	111	135	4.3	1.3	13.38	28.52	0	15	2	13	no	no	no	no	1775	no
Male	68.1216	7.20833	1.22566	yes	1.22566	0	alive	1.22566	0	alive	0	no	53	66.44	151	79	95	21	37.28	no	no	no	no	no	9.8	180	14.8	7.8	15	23	16	7.8	0.7	121	137	3.6	1.1	11.8	38.3	2	33	3	11	no	no	no	no	1340	no
Male	42.9985	2.99167	2.97259	yes	2.97259	0	alive	2.97259	0	alive	2	yes	79.4	86	141	94	102	26	38	no	no	yes	no	no	14.4	161	13.6	14.9	13	28	17	8.8	0.8	136	138	3.9	1.2	12.14	27.48	3	19	0	15	no	no	no	no	1380	no
Male	80.419	14.8021	4.72792	yes	4.72792	0	alive	4.72792	0	alive	3	yes	79	72.4231	171	93	104	33	37.33	no	no	no	no	no	12.16	187.2	13.24	13.14	13	23.6	13.6	8.72	0.94	128.2	139.4	4.36	1.7	18.3	29.8	4	26	2	14	no	no	no	no	1025	no
Female	88.7783	8.48056	1.17822	yes	1.17822	0	alive	1.17822	0	alive	0	no	57	63.4231	136	59	66	28	36.89	yes	yes	yes	no	no	10.22	208.2	16	9.56	14.2	25.4	17.6	8.46	0.9	129.2	142.2	4.06	1.3	14.7	27	8	33	1	15	no	no	no	no	1275	no
Male	84.3108	10.1507	7.2241	yes	7	0	alive	7.2241	0	alive	3	yes	81.8	67.96	186	153	166	30	36.67	no	no	no	no	no	11.9	205	13.7	5.5	12	24	31	8.9	1.4	86	144	4.8	1.1	11.7	29.8	4	39	2	15	no	no	no	no	1325	no
Male	66.6292	10.7333	8.045	yes	7	0	alive	8.045	0	alive	2	yes	138.5	69.2692	167	97	105	36	39.17	no	yes	no	yes	no	10.4	185	14.6	9.9	15	30	19	8.7	1	166	140	3.8	1.1	12.4	31.2	4	32	4	15	no	no	no	no	2587	no
Male	91.002	3.96667	1.01668	yes	1.01668	0	alive	1.01668	0	alive	1	yes	63.5	88.6333	189	93	115	32	37.44	no	no	no	no	no	11.6	254	12.5	13.3	14	21	18	8.46	0.8	131	133	4	1.1	12.3	27.2	4	31	2	13	no	no	no	no	2070	no
Female	75.2818	4.65278	1.81122	yes	1.81122	0	alive	1.81122	0	alive	0	no	44	66.28	159	72	81	23	38.22	no	no	no	yes	no	8.98	213	14.82	11.28	14	23.6	15.4	8.96	0.76	191.6	140.8	4.08	1	11.3	24.5	4	42	3	12	no	no	no	no	2260	no
Male	63.1268	12.1542	3.32042	yes	3.32042	0	alive	3.32042	0	alive	0	no	95.2	104.5	160	140	142	25	39.11	no	no	no	no	no	14.5	209	12.8	15	16	18	18	7.4	1	223	139	4	1.4	14.6	26.5	2	35	4	11	no	no	no	no	2325	no
Male	84.6962	17.3431	4.25918	yes	4.25918	0	alive	4.25918	0	alive	0	no	77.1	90.72	159	77	93	23	38.61	no	no	no	no	no	13.6	151	14	10.2	11	25	14	8.7	1	105	139	3.7	1.22	13.58	27.12	5	37	1	15	no	no	no	no	1442	no
Male	20.215	4.24583	2.98144	yes	2.98144	0	alive	2.98144	0	alive	2	yes	73	66.5385	145	80	91	21	37.56	no	no	no	no	no	12.4	240	13.4	12.7	14	24	11	8.5	0.8	147	134	4	1.1	12.7	30.4	0	8	1	15	no	no	no	no	1900	no
Male	64.029	12.1785	12.1228	yes	7	0	alive	12.1228	0	alive	3	yes	86.3	89.875	126	81	98	39	37.33	yes	no	no	no	no	13.8	400	15.9	43.4	21	17	56	8.8	2.8	187	150	5.7	1.4	15.7	31.2	6	72	11	15	yes	yes	no	no	392	no
Female	91.7557	1.73681	1.78255	yes	1.70208	1	death	1.70208	1	death	0	no	46	85.3448	158	77	91	27	38.33	no	no	no	no	no	10.8	195	13.8	13.5	10	29	27	8.7	0.7	123	139	3.7	1.1	11.7	33.4	4	36	3	12	no	no	no	no	1610	no
Female	70.9944	5.00208	1.24236	yes	1.24236	0	alive	1.24236	0	alive	0	no	53.4	82.3333	163	75	97	24	37.06	no	no	no	no	no	9.9	252	14.8	8.8	20	17	15	8.6	0.8	122	139	3.6	0.9	10.2	24.4	3	36	3	11	no	no	no	no	1360	no
Male	43.4652	16.5736	8.65847	yes	7	0	alive	8.65847	0	alive	2	yes	65	129.9	146	89	101	32	38	no	no	no	no	no	10.2	160	13.7	21.3	13	22	8	8.1	0.9	180	141	4.6	1.3	14.9	31.3	7	80	7	3	no	no	no	no	2100	no
Male	51.9633	4.93333	2.70044	yes	2.70044	0	alive	2.70044	0	alive	2	yes	90	103.865	145	94	106	25	38.44	no	no	no	no	no	11.68	193.6	13.28	10.14	13.2	24.8	14.4	8.1	0.86	142.8	138.6	4	1.1	12.2	26.4	1	31	4	8	no	no	no	no	1925	no
Female	32.6686	37.4465	14.4191	yes	7	0	alive	14.4191	0	alive	2	yes	110.45	113.154	169	104	113	47	36.94	no	no	no	no	no	11.4	111	14.8	13.7	15	18	13	7.7	1	131	144	4.9	1.4	15.3	32.1	0	31	10	15	no	yes	no	no	2050	no
Female	91.3061	1.90139	1.15684	yes	1.15684	0	alive	1.15684	0	alive	0	no	48.2	82.7692	154	86	161	32	36.61	no	yes	no	no	no	11.4	340	13.6	8.7	21	22	16	9	0.7	71	144	3.8	0.9	10.3	35.9	6	44	5	13	no	no	no	no	200	no
Male	36.485	12.9299	6.82414	yes	6.82414	0	alive	6.82414	0	alive	2	yes	70	82.68	157	104	110	26	38	no	no	no	no	no	11.64	174.8	12.7	12.38	13.2	23.6	9.2	8.46	0.82	132.8	140	4.04	1.1	11.6	29.8	0	16	2	14	no	no	no	no	1545	no
Male	60.4915	5.65208	1.02451	yes	1.02451	0	alive	1.02451	0	alive	0	no	78.7167	87.6667	176	107	127	22	37.06	no	no	no	no	no	15	204	12.8	8	10	28	10	8.6	0.7	138	133	3.8	1.26	13.86	28.92	2	24	1	14	no	no	no	no	2930	no
Male	63.0702	4.04097	2.15036	yes	2.15036	0	alive	2.15036	0	alive	2	yes	85	75.7742	170	110	113	24	37.22	no	no	no	yes	no	14.4	31	13.5	7.1	17	23	20	8.6	0.7	195	142	3.7	1	11.1	28.1	6	27	4	13	no	no	no	no	2190	no
Male	79.4544	8.69583	2.78983	yes	2.78983	0	alive	2.78983	0	alive	2	yes	78.8	70.129	160	74	100	23	37.67	no	no	no	no	no	12.5	242	14.3	10.3	12	25	22	8.2	1.2	116	136	3.3	1.1	11.7	29.3	4	35	2	15	no	no	no	no	978	no
Male	65.8371	6.75139	1.02896	yes	1.02896	0	alive	1.02896	0	alive	1	yes	71	84.16	163	90	99	22	36.61	no	no	no	yes	no	10.98	202.6	14.58	9.38	10	26	47	8.7	1.2	139	135	5	1.26	13.3	29.42	3	29	1	15	no	no	no	no	1260	no
Male	65.3325	8.98681	4.23998	yes	4.23998	0	alive	4.23998	0	alive	2	yes	62.9	99.4	116	68	84	41	37.78	no	no	no	no	no	9.5	288	13.8	14.8	13	23	12	7.9	0.7	133	144	4.4	1.2	12.9	26.4	2	39	4	12	no	no	no	no	1880	no
Male	69.6497	4.24514	2.28367	yes	2.28367	0	alive	2.28367	0	alive	1	yes	107.5	67.2222	131	84	95	22	37	no	no	no	no	no	12.6	181	13.2	6.5	13	23	17	8.9	0.9	112	140	4.1	1	10.9	30.5	2	22	1	15	no	no	no	no	1900	no
Female	81.4384	22.8215	11.8522	yes	7	0	alive	11.8522	0	alive	2	yes	66.6	80.2308	147	80	92	28	37.94	no	no	no	yes	no	9.1	141	13.6	9.8	12	27	16	8.9	0.9	160	141	3.4	1.1	11.9	24.2	6	28	2	15	no	no	no	no	2155	no
Female	53.4377	3.47708	1.51722	yes	1.51722	0	alive	1.51722	0	alive	1	yes	95.5	83.04	152	98	107	21	38.06	no	no	no	no	no	11.3	211	13.4	7.9	11	31	7	8.4	0.7	98	147	3.7	1.26	12.58	29.68	1	30	5	12	no	no	no	no	2610	no
Male	45.3309	11.6681	3.79801	yes	3.79801	0	alive	3.79801	0	alive	2	yes	128.533	103.8	127	82	90	32	38.39	no	no	no	no	no	12.2	208	13.5	16.6	11	22	21	8.2	1.4	130	142	5.3	1.2	13.2	28.7	0	38	2	15	no	yes	no	no	1362	no
Male	52.9826	37.6736	12.1149	yes	7	0	alive	12.1149	0	alive	2	yes	83.8	64.12	195	109	134	20	39.5	no	no	no	no	no	11.3	198	13.9	8	10	20	15	8.2	1.2	120	141	3.9	1	10.5	27.2	1	29	5	9	no	no	no	no	1315	no
Female	59.6871	4.84444	4.84765	yes	4.84765	0	alive	4.84765	0	alive	0	no	74.1	85.44	145	76	106	27	36.94	no	no	no	no	no	11.84	210	13.08	12.64	11	23	10.8	8.54	0.64	125.4	140.8	4.24	1.2	13.5	25.8	1	29	2	14	no	no	no	no	835	no
Male	59.7511	4.33681	1.15853	yes	1.15853	0	alive	1.15853	0	alive	2	yes	87.95	65.2917	156	77	90	26	37.17	no	no	no	no	no	9.4	52	14	6.6	10	25	13	7.7	1	244	139	5.7	1.4	15.1	31.1	4	22	2	15	no	no	no	no	735	no
Male	29.3365	5.62014	2.76365	yes	2.76365	0	alive	2.76365	0	alive	2	yes	79.8	79.1154	154	87	112	30	37.61	no	no	no	no	no	13	247	13.9	8.8	13	27	13	8.3	1.1	121	141	4	1	11	25.1	0	22	0	15	no	no	no	no	2395	no
Female	89.8976	4.31181	4.29096	yes	4.29096	0	alive	4.29096	0	alive	2	yes	81	59.7368	152	104	116	32	36.56	no	no	no	no	no	10.84	191.4	13.64	9.84	13.8	23	27	9.06	0.76	125.4	139.6	5.04	1.1	11.4	27.6	7	46	3	14	no	no	no	no	800	no
Male	22.2986	4.55833	2.58655	yes	2.58655	0	alive	2.58655	0	alive	0	no	96	78.4615	152	80	89	25	37.44	no	no	no	no	no	12.5	187	14.8	14.4	16	26	7	9	1.1	113	143	3.8	1.4	15.5	35	0	32	5	7	no	no	no	no	3880	no
Male	91.5098	4.48194	1.44801	yes	1.44801	0	alive	1.44801	0	alive	1	yes	44.1	73.4857	149	121	176	27	38.5	no	no	yes	yes	no	9.8	163	15.6	10.1	16	20	18	8.3	1.1	126	140	4.6	1.26	15.26	52.18	8	33	2	11	no	no	no	no	1385	no
Male	46.9626	22.9264	22.903	yes	7	0	alive	22.903	0	alive	2	yes	81	98.4412	160	95	118	27	37.78	no	no	no	yes	no	11.5	157	13.4	12.2	11	22	13	7.7	0.9	235	144	4.1	1.2	13.4	27.9	2	35	3	15	no	no	no	no	2355	no
Male	60.3481	2.60069	1.75054	yes	1.75054	0	alive	1.75054	0	alive	0	no	114.6	79.24	168	108	118	23	38.11	no	no	no	no	no	14.3	142	13.6	7.4	18	23	12	8.9	1	137	140	3.6	1.1	12.4	30.8	2	27	3	14	no	no	no	no	2160	no
Male	59.6344	5.94514	1.92044	yes	1.92044	0	alive	1.92044	0	alive	1	yes	77.5	86.88	162	91	105	20	38.22	no	no	no	no	no	14.7	210	12.6	7.7	16	26	19	9.1	1	136	136	3.6	1.2	12.5	31.1	1	23	3	14	no	no	no	no	1945	no
Male	69.9928	10.5632	4.0042	yes	4.0042	0	alive	4.0042	0	alive	2	yes	72.6	79.9394	176	111	125	22	37.44	yes	no	no	no	no	12.5	228	12.9	5.6	14	22	11	9.3	1.1	96	140	3.8	1.2	12.44	31.02	4	22	1	14	no	no	no	no	2050	no
Male	61.2111	7.37569	3.52575	yes	3.52575	0	alive	3.52575	0	alive	3	yes	91.5	65.1053	141	75	93	25	37.72	no	no	no	no	no	12.2	167.4	13.94	8.4	11.6	24	21	8.58	1	128.4	136.4	3.96	1.3	14	33.9	3	36	5	12	no	no	no	no	550	no
Male	62.4399	1.38542	1.65462	yes	1.34444	1	death	1.34444	1	death	2	yes	80	125.393	140	87	103	39	40	no	no	no	no	no	12	83	14.1	12.5	17	25	18	7.9	2.3	205	144	4.5	1.2	13.2	38.2	2	48	8	15	no	no	no	no	1065	no
Male	83.2616	6.17917	1.91628	yes	1.91628	0	alive	1.91628	0	alive	0	no	60.9	69.3846	139	89	98	32	37.11	no	yes	yes	no	no	10.5	217	14	7.7	12	29	21	8.4	1.3	112	142	4.5	1	11.2	28.7	6	38	3	13	no	no	no	no	1603	no
Male	37.5096	24.4194	17.5435	yes	7	0	alive	17.5435	0	alive	2	yes	125	94.0385	170	90	113	36	39.17	no	no	no	no	no	12.3	236	13.6	16.8	13	23	23	8.1	1.2	181	144	3.6	1.1	13.2	26.4	1	46	5	3	no	no	no	no	2280	no
Male	62.302	10.009	1.99126	yes	1.99126	0	alive	1.99126	0	alive	0	no	87.1	72.1818	117	63	78	26	37.11	no	no	no	yes	no	9	38	17.2	3.7	10	26	11	8.4	0.8	199	136	4.2	1.5	16.2	28.1	7	26	3	15	no	no	no	no	625	no
Male	27.3949	2.45556	1.43109	yes	1.43109	0	alive	1.43109	0	alive	1	yes	59.4	71.72	125	74	82	30	37	no	no	no	no	no	13.08	209.6	13.06	11.68	12.8	24.2	12.6	8.38	1	112	140.8	3.9	1.24	13.32	29.94	0	16	0	15	no	no	no	no	965	no
Male	83.853	1.96528	1.02317	yes	1.02317	0	alive	1.02317	0	alive	1	yes	60.5	61.36	156	91	102	25	37.67	no	no	no	no	no	15.3	269	14.5	10.4	14	25	16	9	1.5	98	138	4.3	1.24	13.5	55.12	5	33	2	15	no	no	no	no	1050	no
Female	57.4678	8.22014	1.19424	yes	1.19424	0	alive	1.19424	0	alive	0	no	50	65	116	91	89	18	37.11	no	no	no	no	no	12.5	258	14.4	7.1	12	29	9	8.3	0.8	94	135	3.8	1	10.3	42	1	21	0	15	no	no	no	no	500	no
Male	77.8161	4.94028	5.96736	yes	4.88819	1	death	4.88819	1	death	0	no	48.7	80.12	161	87	101	24	38	no	no	no	no	no	11.48	209.8	14.26	12.8	14	20	21	8.5	1.2	95	139	4.8	1.1	13.1	26.7	3	31	2	15	no	no	no	no	1895	no
Female	28.8837	21.0063	12.8963	yes	7	0	alive	12.8963	0	alive	1	yes	55	89.625	159	98	125	24	37.28	no	no	no	no	no	10.4	222	14.5	15.1	13	25	10	8.5	0.6	144	142	3.8	1.4	14.7	31.6	1	24	1	15	no	no	no	no	1875	no
Male	62.3832	54.7701	34.6733	yes	7	0	alive	28	0	alive	2	yes	64.7	104.682	139	99	113	26	37.3	no	no	no	no	no	10.02	152	15.4	12.46	10.6	25.8	13.2	8.38	0.82	139	142	4.14	1.28	14.48	56.92	2	35	1	15	no	no	no	no	1120	no
Female	76.0874	20.7806	20.839	yes	7	0	alive	20.7791	1	death	3	yes	64.4	98.9615	135	70	76	37	37.89	no	no	no	yes	yes	8.5	104	17.6	3.9	15	25	21	8.9	0.7	69	138	4	1	10.9	22.3	6	39	5	14	yes	yes	no	no	2025	no
Female	66.958	3.80972	2.72623	yes	2.72623	0	alive	2.72623	0	alive	1	yes	72	71.6071	149	96	110	26	36.72	no	no	no	no	no	12.4	180	12.5	4.8	12	23	10	8	0.5	115	138	3.8	1.1	11.7	29.5	2	27	2	14	no	no	no	no	1230	no
Female	27.2478	9.89514	2.18618	yes	2.18618	0	alive	2.18618	0	alive	0	no	63	92.8077	117	80	87	22	37.11	no	no	no	no	no	8.6	86	13.2	9.6	14	20	11	7.7	0.7	110	136	4.3	1.2	13.2	23.2	2	19	3	15	no	no	no	no	2845	no
Male	74.7775	9.66875	9.66938	yes	7	0	alive	9.66938	0	alive	3	yes	112.1	98.8276	136	104	109	34	36.94	yes	yes	no	yes	no	11.48	180.2	14.94	10.82	19.8	19.6	44	8.74	1.8	199.6	140	4.5	1.1	13.4	26.6	10	53	3	12	no	no	no	no	605	no
Male	87.2962	33.4292	20.6818	yes	7	0	alive	20.6818	0	alive	3	yes	99.8	74.5	184	146	153	34	37.83	no	yes	yes	no	no	14.2	113	13.7	9.4	17	24	16	8.6	0.9	144	147	3.9	1.1	12.5	28.7	8	39	3	13	no	no	no	no	1517	no
Female	50.4277	6.43264	3.2926	yes	3.2926	0	alive	3.2926	0	alive	1	yes	61.7	76.9231	112	67	78	22	38.22	no	no	no	no	no	11.1	179	12.9	9.7	14	24	7	7.9	0.6	121	136	3.7	1.1	13.2	29.5	1	35	4	8	no	no	no	no	1550	no
Female	49.4945	3.00069	1.76367	yes	1.76367	0	alive	1.76367	0	alive	2	yes	83.1	76.6522	138	107	114	21	37.17	no	no	no	no	no	11.4	225	13.6	9	13	22	18	8.6	0.8	123	140	3.8	1	11.2	27.1	0	13	0	15	no	no	no	no	1510	no
Female	90.6169	4.8875	3.10588	yes	3.10588	0	alive	3.10588	0	alive	0	no	45.5	76.3659	173	74	108	24	37	no	no	yes	no	no	12.6	199	13.6	10.9	16	28	17	9.4	0.7	102	141	4.2	1.6	17.3	37.1	5	39	2	14	no	no	no	no	750	no
Male	54.0914	40.2583	5.77691	yes	5.77691	0	alive	5.77691	0	alive	0	no	72.6	105.462	171	98	121	23	37.83	no	yes	no	no	no	10.36	206.8	14.76	10.9	14	25.8	18.2	8.06	0.9	141.2	142.8	4.08	2	21.4	34.1	2	35	4	10	no	yes	no	no	2410	no
Female	82.2847	6.55556	1.5858	yes	1.5858	0	alive	1.5858	0	alive	2	yes	75.6	80.4583	139	103	109	28	38.56	no	no	no	yes	no	11.1	156.6	13.7	9.1	12.8	25.8	14.8	8.5	0.96	143.8	140.2	4.12	1	11	25.2	5	38	3	10	no	no	no	no	1220	no
Female	88.5924	7.25069	1.51188	yes	1.51188	0	alive	1.51188	0	alive	2	yes	58	77.56	151	50	71	23	37.28	no	no	no	no	no	8.6	109	12.9	13.1	15	25	45	8.9	1.9	125	135	5.2	1.28	14.86	52.84	4	44	4	13	no	no	no	no	950	no
Female	65.2768	8.66181	3.53642	yes	3.53642	0	alive	3.53642	0	alive	3	yes	67.7	91.037	167	93	100	27	37.39	no	no	yes	yes	no	10.4	91	16.6	7.5	21	27	44	9.5	5.8	132	143	5.4	1.2	12.8	29.3	7	29	8	14	no	no	no	no	1835	no
Female	81.4906	9.75764	3.08722	yes	3.08722	0	alive	3.08722	0	alive	2	yes	70	89.871	169	101	117	27	37.11	no	yes	yes	yes	no	9.5	108	15.7	8	16	30	21.6	9.3	1.5	231	136	4	1.3	14.2	37.6	13	32	5	15	no	no	no	no	1850	no
Male	49.8682	4.47292	1.52818	yes	1.52818	0	alive	1.52818	0	alive	0	no	71.35	71.7949	163	85	106	23	37.28	no	no	no	no	no	9.7	209	13	6.8	12	23	7	8.7	0.8	105	141	3.7	1.2	14	27.3	0	29	1	15	no	no	no	no	4130	no
Female	52.5734	1.05625	1.17874	yes	1.03125	1	death	1.03125	1	death	0	no	51.9	133.286	119	83	89	23	37.44	no	no	no	no	no	11.1	132	13.5	15.1	16	20	6	6.9	0.6	193	140	3.6	1.2	12.7	24.9	1	31	6	15	no	yes	no	no	2550	no
Male	83.9601	21.2882	2.48286	yes	2.48286	0	alive	2.48286	0	alive	1	yes	52.3	94.1923	170	73	91	37	38.72	no	no	no	no	no	9.7	200	13	8.4	15	21	13	8.2	1.2	158	140	4.5	1.3	13.9	35	5	45	5	6	no	no	no	no	1330	no
Male	60.9387	2.59097	1.89493	yes	1.89493	0	alive	1.89493	0	alive	2	yes	105	113.458	154.5	84	105.5	28	39.44	no	no	no	yes	no	10.2	148	17.6	6	14	24	6	7.5	0.5	105	140	3.5	1.4	15.1	29.1	3	38	4	15	no	no	no	no	6600	no
Male	21.8346	2.9625	1.68106	yes	1.68106	0	alive	1.68106	0	alive	0	no	75.1	75.5769	181	87	116	24	37.39	no	no	no	no	no	11.88	180.4	12.66	11.1	12	24.8	9	8.6	1.06	105.2	140.4	4.16	1.3	14	31	0	24	2	13	no	no	no	no	3125	no
Male	80.826	0.994444	1.01758	yes	0.947917	1	death	0.947917	1	death	0	no	40.25	87.6538	132	72.5	285	18	37.1	no	no	no	no	no	7.8	72	21.6	10.2	17	19	18	8	0.9	102	149	3.9	1.5	16.5	35.9	4	49	11	15	no	yes	no	no	3845	no
Female	69.9383	20.8618	6.98639	yes	6.98639	0	alive	6.98639	0	alive	2	yes	75	79.6429	172	82	110	28	37.61	no	no	yes	yes	no	10.4	130	15.8	14.2	10	21	26	8.3	1	182	139	4.1	1.4	15.6	26.2	5	38	3	15	no	no	no	no	905	no
Female	79.1012	9.58681	1.748	yes	1.748	0	alive	1.748	0	alive	2	yes	64.3	66.44	158	86	103	32	37.17	no	no	no	no	no	10.76	221.6	14.7	12.82	13.6	24.2	19	8.44	0.88	117	140	4.28	1.1	12.3	28.4	4	43	4	15	no	no	no	no	450	no
Male	87.8193	4.70972	4.61576	yes	4.61576	0	alive	4.61576	0	alive	3	yes	87.6	73.6667	152	127	136	24	37.33	no	no	no	no	no	12.16	251	13.36	12.96	14.2	22.2	20.6	8.62	0.9	141.2	139.6	4.2	1.2	12.5	27.7	6	32	3	14	no	no	no	no	650	no
Female	52.6195	2.34722	1.43626	yes	1.43626	0	alive	1.43626	0	alive	1	yes	70	109.577	160	78	107	27.5	39.8	no	no	no	no	no	9.4	139	13	14	12	24	15	7.8	0.3	179	143	2.9	1.46	18.82	38.24	1	63	7	4	no	no	no	no	1147	no
Female	50.0993	2.31181	1.03817	yes	1.03817	0	alive	1.03817	0	alive	0	no	65	92.72	160	99	115	24	38.11	no	no	no	no	no	12.1	198	13.5	5.3	13	27	5	7.2	0.4	85	141	3	1.24	13.18	28.62	1	13	2	15	no	no	no	no	2010	no
Male	55.1263	11.5319	6.4977	yes	6.4977	0	alive	6.4977	0	alive	2	yes	72.2	74.0741	132	94	106	26	37.11	yes	no	no	yes	no	10.8	249	13.3	5.5	18	21	32	8.7	0.7	162	141	3.5	1.5	16	28.8	4	57	6	8	no	no	no	no	230	no
Male	72.558	4.79444	2.76623	yes	2.76623	0	alive	2.76623	0	alive	2	yes	112	83.2593	200	111	126	23	36.89	no	no	no	no	no	12.02	226.8	13.42	10.6	12.4	24.8	17.4	8.62	1	121.8	140	3.9	1.1	12	26.7	3	25	1	14	no	no	no	no	1325	no
Male	76.4713	16.7132	12.057	yes	7	0	alive	12.057	0	alive	2	yes	57	79.5417	153	90	100	38	37.28	no	no	no	no	no	11.3	184	12.6	9.9	11	25	14	8.4	0.8	96	146	3.6	1.1	11.9	24.3	5	38	1	15	no	no	no	no	1665	no
Male	84.366	7.92292	5.15241	yes	5.15241	0	alive	5.15241	0	alive	2	yes	67.7	83.5	152	115	127	33	37.11	no	no	yes	no	no	11.5	276	14.1	9.4	17	24	19	9.5	0.9	108	137	4.4	1.1	11.7	28.1	5	36	2	13	no	no	no	no	1026	no
Female	83.3094	3.67778	2.84668	yes	2.84668	0	alive	2.84668	0	alive	2	yes	60	61.1111	163	89	104	22	37.11	no	no	yes	no	yes	11.18	243.6	13.14	6.88	13.4	26	15	8.54	0.88	117.4	131.8	3.62	1.2	12.6	28.5	7	38	1	14	no	no	no	no	1198.6	no
Female	70.7992	3.79306	3.76228	yes	3.76228	0	alive	3.76228	0	alive	0	no	62	73.1538	125	74	82	29	36.89	no	no	yes	no	no	12.4	331	12.8	9.9	20	20	15	9.2	0.6	97	144	4.4	1.1	12.2	31.8	4	41	4	15	no	no	no	no	350	no
Male	22.6964	4.66667	1.24885	yes	1.24885	0	alive	1.24885	0	alive	1	yes	80	88.4483	163	126	134	40	38.33	no	no	no	no	no	14.7	272	12.8	16.3	15	24	10	8.9	1	121	140	4.4	1.2	14.4	31.9	0	11	1	15	no	no	no	no	1440	no
Male	91.7454	16.2854	6.65613	yes	6.65613	0	alive	6.65613	0	alive	3	yes	65.1	86	115	56	70	23	37.61	yes	no	no	yes	no	9.3	150	14	11.9	19	20	41	7.7	3.3	142	136	4.7	1.2	13.2	28.1	7	51	5	15	no	no	no	no	325	no
Female	52.1977	19.4264	13.3742	yes	7	0	alive	13.3742	0	alive	2	yes	65.1667	85.375	154	100	115	21	37.39	no	no	no	no	no	9.8	108	16.4	5.9	5	22	5	9	0.6	106	142	4.1	1	11.2	27.6	3	33	1	15	no	no	no	no	2895	no
Male	26.9607	42.8458	13.843	yes	7	0	alive	13.843	0	alive	0	no	98	95.9091	162	97	115	34	39	no	no	no	no	no	9.98	213.8	14.22	16.8	10	26	18.2	8.3	1	182	148	4.5	1.5	16.9	42.9	3	33	2	15	no	no	no	no	5140	no
Male	77.1831	8.64028	8.67307	yes	7	0	alive	8.57847	1	death	2	yes	96.1	77.4103	198	107	124	34	37.5	no	no	no	no	no	11.66	176.6	14.46	13.36	15.2	23	20.4	8.68	0.86	129	141.8	5.14	1.3	13.68	26.3	4	40	5	13	no	no	no	no	2120	no
Female	70.6207	6.03681	1.04895	yes	1.04895	0	alive	1.04895	0	alive	2	yes	76.1	71.04	153	117	124	22	37.06	no	no	yes	no	no	14.1	260	14.3	9.9	13	28	16	8.9	0.5	122	140	4.4	1.18	12.28	31.9	4	25	1	14	no	no	no	no	1573	no
Male	46.7456	11.359	3.50444	yes	3.50444	0	alive	3.50444	0	alive	0	no	80	70.1379	141	104	110	23	37.33	no	no	no	no	no	14.2	187	11.7	14.7	16	26	12	8.7	0.9	150	140	4.1	1.1	11.6	27.5	0	38	6	11	no	no	no	no	2693	no
Male	79.7327	5.90625	3.12543	yes	3.12543	0	alive	3.12543	0	alive	3	yes	97.5	73.6923	132	80	94	22	38	no	no	no	no	no	10.4	210	13.1	16.3	13	22	11	7.1	0.8	95	143	3.9	1.9	20.6	26.1	3	38	2	12	no	no	no	no	500	no
Male	82.3383	6.75694	5.59289	yes	5.59289	0	alive	5.59289	0	alive	3	yes	78.45	70.4062	164	98	108	19	36.78	no	no	no	no	yes	9.2	142	16.4	21.3	17	20	28	7.9	1.2	134	135	4.7	1.1	12.2	27.4	6	79	5	11	no	no	no	no	835	no
Female	25.1209	2.50903	1.35865	yes	1.35865	0	alive	1.35865	0	alive	0	no	68	100.88	115	85	89	26	37.67	no	no	no	no	no	10.3	198	13.7	7.8	10	25	5	7.8	0.7	92	142	3.4	1	12	23.4	0	27	2	13	no	no	no	no	2925	no
Female	53.6036	3.04514	1.09303	yes	1.09303	0	alive	1.09303	0	alive	0	no	63.6	92.5556	168	111	124	28	36.83	no	no	yes	yes	no	14.7	331	15.4	7.7	21	24	8	8.4	0.6	138	140	4.4	1.3	13.02	36.52	3	20	1	15	no	no	no	no	3615	no
Female	82.4466	8.65486	3.81903	yes	3.81903	0	alive	3.81903	0	alive	2	yes	59.5	95.9474	152	84	97	28	37.67	no	no	no	no	no	11.2	182	14.2	8.2	12	26	13	8.7	0.6	130	137	4.4	1.1	11.7	25.1	4	30	2	14	no	no	no	no	500	no
Male	88.3286	2.66806	2.12058	yes	2.12058	0	alive	2.12058	0	alive	1	yes	77.2	80.9615	139	76	91	33	37.5	no	no	no	no	no	12.12	194.2	13.62	7.46	13.8	24.4	15.6	8.34	0.76	102	139.2	4.02	1.2	12.8	28.5	4	34	3	14	no	no	no	no	2185	no
Male	73.6784	9.72917	1.93476	yes	1.93476	0	alive	1.93476	0	alive	0	no	64.75	68	144	61	88	21	37.22	no	no	no	yes	no	10.7	243	14	9.7	16	22	11	8.2	0.8	123	136	4.3	1.3	13.8	25.6	4	30	2	14	no	no	no	no	2235	no
Female	71.4896	6.78403	6.88516	yes	6.75208	1	death	6.75208	1	death	0	no	65	107.348	134	79	95	32	38.06	no	no	no	no	no	10.6	171	14.3	12.7	11	19	16	7.3	0.8	170	144	4.2	1.3	13.7	23.8	3	51	7	7	no	no	no	no	2345	no
Male	90.5084	3.47083	3.67387	yes	3.4522	1	death	3.4522	1	death	2	yes	47.5	107.333	146	81	95	31	36.94	yes	no	yes	no	no	11.04	143.2	15.52	14.04	12.8	23.8	21.4	8.18	0.86	130.6	139.2	4.08	1	11.1	25.6	7	31	4	12	no	no	no	no	1230	no
Male	32.6934	22.3722	2.56135	yes	2.56135	0	alive	2.56135	0	alive	0	no	57.8	69.8333	156	92	118	24	37.89	no	no	no	no	no	13	211	13.5	16.1	13	28	9	8.8	0.9	148	141	4.2	1.24	14.2	28.9	0	24	6	13	no	no	no	no	3495	no
Male	80.0932	7.77917	2.12669	yes	2.12669	0	alive	2.12669	0	alive	2	yes	76.2	64.7826	147	117	122	26	36.61	yes	no	no	no	no	11	256	13.3	17.2	12	20	20	8.6	1.1	153	137	4.2	1.3	13.8	28	7	33	3	14	no	no	no	no	1000	no
Male	91.2952	8.70486	2.22826	yes	2.22826	0	alive	2.22826	0	alive	0	no	69	69.5806	147	100	108	26	37.56	no	no	no	yes	no	12.2	241	13	14.4	12	22	18	7.2	0.7	189	147	3.7	1.3	13.04	29.8	6	53	3	10	no	no	no	no	1645	no
Male	62.5642	3.35694	3.35741	yes	3.35741	0	alive	3.35741	0	alive	0	no	134.1	69.3333	159	104	114	18	36.72	no	no	no	no	no	12.08	225.6	12.86	12.02	13.4	22.8	14	8.84	0.76	153	138.8	4.02	1.1	12.2	28.5	2	33	3	15	no	no	no	no	350	no
Female	92.0978	6.66736	1.71983	yes	1.71983	0	alive	1.71983	0	alive	0	no	54.3	65.8485	128	94	99	21	37.33	yes	no	no	yes	no	10.46	204.2	13.98	12.76	12	29	11	8.2	0.6	132	127	3.3	1.8	19.2	28.1	9	49	4	7	no	no	no	no	1530	no
Female	74.1927	3.34861	1.15166	yes	1.15166	0	alive	1.15166	0	alive	0	no	70	59.08	122	95	99	24	37.11	no	no	no	no	no	9.8	226	13.8	8.9	15	24	15	8.5	0.9	94	141	4.2	1	10.8	25.7	3	28	1	15	no	no	no	no	1395	no
Male	73.3178	18.5028	1.81056	yes	1.81056	0	alive	1.81056	0	alive	0	no	90	107.75	153	108	122	25	39.17	no	no	yes	no	no	13.1	125	12.2	13.7	17	22	18	8.7	1.4	138	144	4.4	1.2	12.7	25.8	4	35	4	12	no	no	no	no	3300	no
Male	39.4057	1.28472	2.39111	yes	1.27917	1	death	1.27917	1	death	1	yes	87.9	102.214	172	137	200	35	41.7	no	no	no	no	no	11.9	191	15.8	17.6	20	21	27	8.8	1.9	136	144	4.8	1.3	14.2	34	0	35	8	15	yes	yes	no	no	2045	no
Male	25.0364	2.32639	1.48325	yes	1.48325	0	alive	1.48325	0	alive	0	no	91	97.76	143	84	94	20	38.33	no	no	no	no	no	11.6	245	14.8	9.2	16	25	4	8.8	0.9	87	137	4.1	1.1	12	28.84	0	20	4	13	no	no	no	no	3578	no
Male	56.1526	2.75139	1.12832	yes	1.12832	0	alive	1.12832	0	alive	0	no	70.5	79.4444	137	80	92	21	37.44	no	no	no	no	no	11.7	198	13.9	10.5	12	28	7	8.3	0.6	111	140	4	1	11.9	20.9	1	17	0	15	no	no	no	no	565	no
Female	91.0034	4.65833	4.64108	yes	4.64108	0	alive	4.64108	0	alive	2	yes	71.3	64.1111	142	106	115	27	37.67	no	no	no	no	no	11.82	255.4	13.02	8.72	14	26	16	9	0.8	114	140	4.4	1.2	13.2	28	4	33	1	15	no	no	no	no	1100	no
Male	25.728	9.69306	4.79009	yes	4.79009	0	alive	4.79009	0	alive	1	yes	64.8	55.4583	140	83	98	20	37.22	no	no	no	no	no	12.58	197	13.24	12.16	13.4	25.2	12	8.5	0.92	117.2	140	4.66	1.22	12.56	27.3	0	8	1	15	no	no	no	no	2045	no
Male	87.3175	16.5882	16.6001	yes	7	0	alive	16.6001	0	alive	3	yes	69	80.037	136	76	122	28	37.78	yes	yes	no	yes	no	10.22	133.2	14.9	13.64	13.2	24	26.8	8.04	1.22	165.4	143	4.28	1.4	15.5	28.2	9	51	5	13	no	no	yes	no	1390	no
Male	61.7432	16.1951	1.63692	yes	1.63692	0	alive	1.63692	0	alive	1	yes	71.5	106.577	169	90	100	22	38.22	no	no	no	no	no	9.8	162	13.3	15.2	12	23	22	8	1.1	144	145	4.8	1.1	13.2	25.3	2	39	4	9	no	no	no	no	1235	no
Male	86.731	18.584	1.64851	yes	1.64851	0	alive	1.64851	0	alive	1	yes	63.2	91.3333	170	114	129	23	37.17	no	no	no	yes	no	11.86	201.2	13.72	10.92	12	24	17.8	8.76	0.8	151	138.6	4.02	1.2	13.5	28.6	8	37	2	12	no	no	no	no	1195	no
Male	93.3489	10.1181	2.42242	yes	2.36043	1	death	2.36043	1	death	3	yes	57.8	104.951	161	105	115	38	37.72	no	yes	yes	no	no	10.3	246	13	26.5	21	17	26	8.5	2.2	82	140	4.7	1.4	14.7	29.5	11	95	16	4	yes	yes	no	no	60	no
Male	76.5084	22.0743	16.0182	yes	7	0	alive	16.0182	0	alive	2	yes	96	86.1739	123	80	91	22	38.11	no	no	no	no	no	13.2	155	15.5	7	14	21	15	8.5	1	135	142	4.8	1.7	18.4	39.2	3	39	7	15	no	no	no	no	2262	no
Female	61.4852	2.31806	1.58781	yes	1.58781	0	alive	1.58781	0	alive	2	yes	85	80.6774	189	90	117	40	37.6	no	no	no	no	no	9.3	173	12.6	13.2	13	17	24	8.5	1	145	141	4.3	1.2	13.2	27	5	34	2	15	no	no	no	no	1205	no
Male	39.8556	4.02708	2.176	yes	2.176	0	alive	2.176	0	alive	0	no	83.7	69	169	106	117	29	36.83	no	no	no	no	no	17.2	219	13.6	17.3	12.6	22.2	8.4	8.72	0.76	110.8	134	4.46	1.1	11.5	29.4	0	22	2	12	no	no	no	no	850	no
Male	57.6721	15.0993	10.936	yes	7	0	alive	10.936	0	alive	2	yes	98.7	93.1481	170	97	112	24	38.11	no	no	no	no	no	13.7	162	13.5	13.6	19	18	23	8.2	1.6	167	138	4.5	1.1	11.9	27.3	2	25	5	15	no	no	no	no	1380	no
Female	73.386	11.4778	1.61863	yes	1.61863	0	alive	1.61863	0	alive	0	no	81.05	82.75	168	76	105	29	37.94	no	no	no	no	no	11.12	238.2	13.5	9.92	13	23	13.8	8.32	0.8	133	138.2	4.14	1.1	12.9	22	4	21	0	15	no	no	no	no	1895	no
Male	71.6101	8.72847	2.82296	yes	2.82296	0	alive	2.82296	0	alive	2	yes	86	69.1852	141	77	92	21	36.83	no	no	no	no	no	10.7	190	14.6	14.7	13	22	22	8.9	1.5	150	140	4.4	1.3	14.1	38.6	3	37	5	13	no	no	no	no	1115	no
Male	54.9738	16.8618	2.36097	yes	2.36097	0	alive	2.36097	0	alive	1	yes	85	98.7917	167	90	107	28	37.11	no	no	no	no	no	12.3	123	12.3	10.9	13	25	11	8.3	0.6	148	139	3.4	1.26	12.8	26.1	1	24	3	14	no	no	no	no	2300	no
Female	80.497	1.28194	1.28142	yes	1.225	1	death	1.225	1	death	2	yes	75	88.8077	158	75	107	24	38.5	no	no	no	yes	no	8.8	112	15.3	14.1	14	17	25	7.6	1.1	291	148	4	2.3	24.8	48.5	5	49	9	15	yes	yes	no	no	1495	no
Female	77.155	10.1479	5.08516	yes	5.08516	0	alive	5.08516	0	alive	0	no	46.6	71.12	126	78	90	27	37.06	no	no	no	no	no	12.2	215	12	8.5	12	18	3	7.6	0.5	151	129	3.8	1.14	11.18	23.46	3	37	2	14	no	no	no	no	2080	no
Male	18.3508	1.56389	1.57831	yes	1.50764	1	death	1.50764	1	death	0	no	75	113.077	135	95	109	36	38.5	no	no	no	no	no	16.6	230	12.4	10.8	14	15	21	8	1.2	144	142	5.9	1.3	13.8	28.1	0	37	6	15	no	no	no	no	1485	no
Male	91.7514	2.36181	1.52579	yes	1.52579	0	alive	1.52579	0	alive	2	yes	51.7	102.73	157	129	137	41	38.11	no	no	yes	yes	yes	13.1	186	14.1	7.6	16	28	34	10.3	1.1	314	152	4.4	1.1	11.4	33.6	9	66	7	6	no	no	no	no	375	no
Female	86.4676	6.65764	1.33515	yes	1.33515	0	alive	1.33515	0	alive	0	no	51	75.25	144	71	94	20	37.44	no	no	no	no	no	10.2	164	13.1	7	9	23	9	7.9	0.7	111	139	3.7	1.1	12.9	28.1	6	32	2	14	no	no	no	no	2875	no
Male	74.1835	20.4854	20.4416	yes	7	0	alive	20.4416	0	alive	3	yes	85.3	84.2593	170	107	118	25	38.28	no	no	no	no	no	12.96	247.8	12.96	14.34	15	24	13	9.3	0.8	170	139	4	1	10.5	26.8	3	32	2	10	no	no	no	no	2065	no
Female	91.1963	3.80833	3.94101	yes	3.79375	1	death	3.79375	1	death	2	yes	53.8	95.4348	154	112	123	29	37.11	no	yes	yes	no	no	8.4	175	16	8.4	13	24	35	7.8	1	112	140	4.4	1.1	11.4	30.7	6	38	3	14	no	no	no	no	1570	no
Male	76.425	3.34444	2.6677	yes	2.6677	0	alive	2.6677	0	alive	2	yes	72.3	68.4286	144	78	90	26	37.33	no	no	yes	no	no	11.66	203	13.62	7.94	12.8	23.8	15.4	8.58	0.96	130.8	139.6	4	1.3	13.9	30	5	30	2	15	no	no	no	no	675	no
Male	89.6046	40.8951	4.62499	yes	4.62499	0	alive	4.62499	0	alive	2	yes	63	76.8077	160	86	95	21	37.44	no	yes	no	no	no	7.8	234	15.6	6.2	8	25	12	7.7	0.9	80	146	4	1.2	13.5	32.7	5	44	4	6	no	no	no	no	570	no
Male	53.8684	18.0375	2.30809	yes	2.30809	0	alive	2.30809	0	alive	0	no	79	117.308	151	95	105	27	38.28	no	no	no	no	no	15	139	19.2	6.4	19	23	7	8.9	0.6	126	143	3.8	1.1	11.7	28.2	1	24	3	12	no	no	no	no	2295	no
Female	88.1315	5.71389	1.61392	yes	1.61392	0	alive	1.61392	0	alive	0	no	56.8	93.8824	207	186	194	20	36.89	no	no	no	no	no	12.9	226.6	13.44	9.94	15.2	22.6	21.4	8.9	0.7	391.4	137.2	4.12	1.22	12.26	28.34	4	28	0	15	no	no	no	no	1510	no
Male	89.3462	7.04028	3.20469	yes	3.20469	0	alive	3.20469	0	alive	2	yes	80.3	81.24	165	86	102	30	38.06	no	yes	no	no	no	11.8	178	13.2	9.7	13	22	28	8.6	0.9	143	135	4.3	1.3	14.1	28.5	5	43	5	15	no	no	no	no	1230	no
Female	79.5777	13.6507	12.5985	yes	7	0	alive	12.5985	0	alive	3	yes	73.1	64.0323	166	135	144	29	37.17	no	no	no	no	no	12.46	213	14.62	14.76	16.4	23.4	23	9.02	1.02	134.8	140.8	4.38	1	11.2	26.3	5	52	9	11	no	yes	no	no	750	no
Male	25.642	4.18194	3.25656	yes	3.25656	0	alive	3.25656	0	alive	1	yes	87.2333	66.7273	122	82	94	34	38.33	no	no	no	no	no	14.3	203	12.7	11.7	12	25	7	8.9	0.9	109	142	3.6	1.36	12.76	26.46	0	20	2	13	no	no	no	no	2087	no
Male	67.9425	9.47153	4.66366	yes	4.66366	0	alive	4.66366	0	alive	1	yes	80	100	159	108	115	25	37.17	no	no	no	no	no	8.7	169	14.5	5.4	10	28	8	8.6	0.8	112	140	3.4	1.2	12.7	27.3	2	32	2	13	no	yes	no	no	1550	no
Male	91.7359	8.38819	8.47251	yes	7	0	alive	8.34236	1	death	2	yes	70	87.7931	156	110	123	25	37.17	no	no	no	no	yes	6.8	95	15.4	11.2	11	22	41	8.6	2.2	147	149	4.8	1.2	13.4	28.24	9	37	7	15	no	no	no	no	1450	no
Male	89.5644	4.39514	4.36639	yes	4.36639	0	alive	4.36639	0	alive	2	yes	57.3	57.7826	187	117	129	33	37.11	yes	no	no	no	yes	12.02	177.2	14.16	11.14	13	24.4	16	8.86	0.82	125.8	135.8	4.06	2.8	30.4	34.5	7	28	2	14	no	no	no	no	1975	no
Male	62.0382	6.65347	6.61502	yes	6.61502	0	alive	6.61502	0	alive	2	yes	94.15	77.16	163	102	115	31.5	37.72	no	no	no	no	no	12.48	255	13.26	10.32	13.6	24.6	14.2	8.54	0.82	138.8	143.2	4.12	1	10.6	28.3	2	28	1	15	no	no	no	no	1246	no
Female	34.3457	17.3764	11.4128	yes	7	0	alive	11.4128	0	alive	3	yes	97.6	114.04	157	98	111	24	37.94	no	no	no	no	no	11	152	13.8	10.8	11	24	10	7.3	0.7	116	145	4	1.2	13.6	23.3	0	22	2	15	no	no	no	no	2550	no
Male	45.6458	19.7278	8.76297	yes	7	0	alive	8.76297	0	alive	0	no	102.3	127.818	177	135	144	28	37.28	no	no	no	no	no	9.2	284	13.8	11.4	17	23	16	7.5	1.2	135	140	6.4	1.2	13	27.4	0	37	2	15	no	no	no	no	1140	no
Female	67.6146	7.23958	3.55534	yes	3.55534	0	alive	3.55534	0	alive	1	yes	88.1	94.9048	201	122	137	26	37.17	no	no	no	yes	no	10	237	15.7	9.5	13	29	16	9.4	0.8	168	145	3.7	1.3	13.7	34.9	3	27	1	14	no	no	no	no	750	no
Female	53.3389	4.75139	1.86139	yes	1.86139	0	alive	1.86139	0	alive	1	yes	54.2	79.2381	124	64	88	18	37.72	no	no	no	no	no	11.3	196	13.1	11.1	14	20	12	7.8	0.6	122	136	4.4	1.22	13.34	25.2	1	26	2	14	no	no	no	no	935	no
Male	29.2073	2.03819	2.03727	yes	2.03727	0	alive	2.03727	0	alive	0	no	97	90.3478	132	83	93	26	37.5	no	no	no	no	no	11.4	195	13	10.8	12	25	11	7.8	0.8	109	138	4.9	1.3	13.7	25.2	0	20	4	15	no	no	no	no	2115	no
Male	62.2652	14.7215	12.9133	yes	7	0	alive	12.9133	0	alive	3	yes	98.2	127.815	144	105	109	28	38.67	yes	yes	yes	no	no	11.5	136	17.1	15.7	16	20	21	7.7	1.1	173	136	4.3	1.4	15.2	31.9	5	41	8	15	yes	yes	no	yes	1035	no
Male	76.2814	17.9847	3.01757	yes	3.01757	0	alive	3.01757	0	alive	3	yes	112	72.625	195	102	136	25	36.61	no	no	no	yes	no	14.4	155	13.5	9.4	12	24	13	8.4	0.9	203	142	3.4	1.2	13.9	27	5	43	4	8	no	no	no	no	635	no
Female	91.6559	4.01458	2.1983	yes	2.1983	0	alive	2.1983	0	alive	2	yes	72.4333	82	149	86	102	23	37.56	no	no	yes	no	no	9.8	110	15	10.7	16	22	18	8.6	0.7	149	139	3.1	1.5	16.5	42.4	5	33	6	15	no	no	no	no	995	no
Male	61.2379	4.71736	3.96109	yes	3.96109	0	alive	3.96109	0	alive	0	no	98	66.5385	139	90	102	21	37	no	no	no	no	no	15.3	208	13.3	8.2	13	25	16	10.4	1	118	142	4	1.1	11.8	27.9	2	27	0	15	no	no	no	no	2486	no
Male	22.8799	2.14306	1.34799	yes	1.34799	0	alive	1.34799	0	alive	0	no	72.4	80.4615	143	80	88	23	37.44	no	no	no	no	no	12.4	262	13.5	9.2	13	23	8	9.2	0.8	75	136	3.9	1.18	13.1	28.8	0	8	1	15	no	no	no	no	1315	no
Male	72.5137	14.8528	12.0093	yes	7	0	alive	12.0093	0	alive	3	yes	99.8	71.2857	148	83	99	25	36.83	yes	no	no	no	no	11.5	174.6	12.72	10.6	10	25	7	8.7	0.8	111	138	3.5	1.2	12.9	29.6	4	29	3	14	no	no	no	no	700	no
Male	73.3401	4.38611	1.50789	yes	1.50789	0	alive	1.50789	0	alive	1	yes	112	61.8636	162	100	118	24	37.11	no	yes	yes	no	no	9.5	194	17.1	3.6	11	32	17	8.7	1.2	105	149	3.7	1.2	13.2	28.8	5	26	2	15	no	no	no	no	4450	no
Female	68.3531	5.64514	2.00421	yes	2.00421	0	alive	2.00421	0	alive	0	no	77.7	92.7241	163	97	108	29	37.78	no	no	no	no	no	12.26	151	12.66	8.6	13	24.2	17.6	8.5	0.78	134	139	4.06	1.22	13.12	27.66	2	28	3	13	no	no	no	no	1965	no
Female	91.2292	5.99722	2.39833	yes	2.39833	0	alive	2.39833	0	alive	2	yes	50.5	74.125	139	94	109	25	37.67	no	no	no	no	no	11.2	296	13.6	12.4	12	25	14	9.2	0.7	167	141	4.2	1	12.1	22.8	4	40	3	10	no	no	no	no	1348	no
Female	98.283	14.4938	3.64943	yes	3.64943	0	alive	3.64943	0	alive	0	no	48.85	79.2222	160	135	140	23	37.94	no	no	no	no	no	11.7	291	13	14.54	17	21	14	9.6	0.6	84	144	3.7	1	10.3	26.9	4	41	4	12	no	no	no	no	1985	no
Female	57.4664	9.16736	4.04017	yes	4.04017	0	alive	4.04017	0	alive	2	yes	50.65	100.76	130	73	85	23	39.5	no	no	yes	no	no	9.9	137	14.6	15.7	11	27	17	8.4	0.6	125	138	4	3.1	33.6	34.8	4	29	6	15	no	yes	no	no	770	no
Female	47.5935	4.725	1.67464	yes	1.67464	0	alive	1.67464	0	alive	1	yes	72.55	82.6	132	79	87	20	36.78	no	no	no	no	no	11.2	368	13.1	8.5	12	25	10	8.5	0.7	117	142	4	1	12.1	25.7	0	22	3	14	no	no	no	no	1495	no
Male	78.6956	1.60139	1.5774	yes	1.5774	0	alive	1.5774	0	alive	0	no	88.7	60.7692	162	96	105	22	36.61	no	no	no	no	no	13.56	238.6	12.64	6.46	14.6	24.4	15.2	8.9	0.98	117.6	137.4	4.2	1	10.4	25.4	3	26	1	15	no	no	no	no	2575	no
Male	24.1454	13.3764	2.77338	yes	2.77338	0	alive	2.77338	0	alive	2	yes	83.1	55.28	156	87	93	23	37.33	no	no	no	no	no	10.8	135	13.2	11.1	12	23	10	8.1	0.6	120	139	4.1	1.2	13.6	26.3	0	8	3	15	no	no	no	no	1555	no
Female	68.2158	5.53958	1.6538	yes	1.6538	0	alive	1.6538	0	alive	0	no	42.3	61.5556	209	93	124	20	37.22	no	no	no	no	no	10.16	204.8	12.88	8.78	13	24	9	8.1	0.4	96	129	3.8	1.1	12	35.3	3	40	3	10	no	no	no	no	1355	no
Female	78.6126	3.91875	2.10258	yes	2.10258	0	alive	2.10258	0	alive	1	yes	60	65.25	145	65	82	22	37.39	no	no	no	no	no	12.4	158	12.7	7.3	15	24	9	9.3	0.9	113	140	4.2	1.1	11.7	29.6	3	26	1	15	no	no	no	no	1180	no
Female	22.7298	29.0063	15.0782	yes	7	0	alive	15.0782	0	alive	2	yes	82.5	88.8519	171	89	105	21	39.11	no	no	no	no	no	9.8	295	14	18.2	13	28	7	7.8	0.8	174	147	4.7	1.2	13.6	22.9	0	36	4	6	no	no	no	no	3019	no
Male	52.72	4.58542	1.91615	yes	1.91615	0	alive	1.91615	0	alive	2	yes	115.5	100.37	175	147	127	25	38.28	no	no	no	no	no	12.24	194.2	13.78	9.8	12.4	26.4	10.2	8.28	1.1	136	137.2	4	1.32	14.46	29.68	1	29	4	7	no	no	no	no	1348	no
Male	74.8796	16.4715	15.6887	yes	7	0	alive	15.6887	0	alive	3	yes	83.4	44.8182	164	71	102	22	36.89	yes	no	no	no	no	10.2	95	17.3	5.7	15	20	5	8.4	0.6	88	126	3.6	1.7	18.9	38.4	6	55	7	13	no	no	no	no	200	no
Male	83.4378	22.2403	5.03473	yes	5.03473	0	alive	5.03473	0	alive	2	yes	65	97.84	183	92	103	31	37.78	yes	yes	no	yes	no	10	192	12.9	8.8	12	23	35	9	1.5	172	136	4.2	1.1	12.2	25.6	8	48	5	9	no	no	no	no	675	no
Male	57.4888	6.46389	1.51553	yes	1.51553	0	alive	1.51553	0	alive	2	yes	87.4333	66.24	127	85	96	20	37.56	no	no	no	no	no	10.7	144	13.7	4.4	8	22	14	8.3	0.8	107	140	4.1	1.1	11.7	29.9	2	20	2	15	no	no	no	no	1197	no
Male	83.8066	8.65278	1.10294	yes	1.10294	0	alive	1.10294	0	alive	0	no	66.4	68.6897	158	91	96	42	37.56	yes	no	no	yes	no	12.1	143	16.9	13.7	10	28	13	8.7	0.7	148	138	4.1	1.1	12	25.6	6	33	4	10	no	no	no	no	1385	no
Male	78.854	4.83333	1.32325	yes	1.32325	0	alive	1.32325	0	alive	0	no	102.5	80.2333	164	75	109	21	37.28	no	no	yes	no	no	13.2	187	14.1	10	15	23	14	9	0.7	108	139	3.9	1.1	11.8	32.74	4	31	2	14	no	no	no	no	2505	no
Female	76.5722	15.6514	2.90164	yes	2.90164	0	alive	2.90164	0	alive	1	yes	65	81.6	169	65	91	25	38.17	no	no	no	no	no	8.98	212.8	14.84	13.02	12.4	25	20.8	8.4	2.54	128.2	137.2	3.84	1	11.1	22.1	5	43	8	7	no	no	no	no	1669	yes
Female	82.405	6.8125	2.05472	yes	2.05472	0	alive	2.05472	0	alive	0	no	54.4	93.6	134	90	104	27	36.94	no	no	yes	no	no	11.18	260.2	13.1	10.16	11.6	23.6	15.2	8.84	0.82	137.4	136.6	4.14	1.2	12.9	27.6	5	33	1	15	no	no	no	no	1050	no
Male	21.162	5.50208	3.52346	yes	3.52346	0	alive	3.52346	0	alive	1	yes	65.5	96.6667	147	83	100	18	37.8	no	no	no	no	no	12	182	12.5	10.8	15	21	11	8.1	0.9	155	139	4.9	1.5	16.5	25.7	0	12	0	15	no	no	no	no	3360	no
Male	52.3558	7.66458	1.67448	yes	1.67448	0	alive	1.67448	0	alive	0	no	57	104.44	146	88	98	25	37.67	no	no	no	no	no	10.12	153.4	14	9.74	12.8	24	14.2	8.18	0.86	133.6	138.8	4.06	1.26	14.36	25.72	1	31	7	14	no	no	no	no	2290	no
Male	62.7752	23.5069	7.31774	yes	7	0	alive	7.31774	0	alive	2	yes	98	102.821	173	110	124	32	38.44	yes	no	no	no	no	13.6	87	14.3	14.3	18	21	17	9.2	1.1	124	131	4.1	1.4	15.5	32.4	4	27	7	11	no	no	no	no	3850	no
Female	81.8311	5.09306	1.00328	yes	1.00328	0	alive	1.00328	0	alive	0	no	77.3	89.3478	158	138	143	23	36.83	no	no	no	no	yes	9.8	182	12.8	5	12	25	11	8.2	0.5	112	144	3.2	1.5	16.8	26.9	8	29	1	15	no	no	no	no	2100	no
Male	41.1176	10.5889	1.79362	yes	1.79362	0	alive	1.79362	0	alive	2	yes	76.2	53.2	116	63	77	23	37.72	no	no	no	no	no	11.24	177.8	13.96	12.88	12.8	24.4	14.8	8.08	1.02	114	139	4.4	1.2	13.8	23.5	0	42	3	10	no	no	no	no	1935	no
Female	24.2837	9.16806	9.75044	yes	7	0	alive	9.75044	0	alive	3	yes	110.667	111.788	140	108	124	29	39.33	no	no	yes	no	no	13.8	286	14.9	20.3	16	20	12	8.6	0.8	125	152	5.3	1.2	12.5	28	1	39	9	15	yes	no	no	no	5025	no
Male	91.4265	10.0743	3.08309	yes	3.08309	0	alive	3.08309	0	alive	1	yes	67.5	65.5	179	139	149	37	37.17	yes	no	yes	no	no	13	114	12.5	5.4	15	24	21	8.4	1.1	85	143	3.7	1.2	12.9	28.7	8	38	4	13	no	no	no	no	2810	no
Male	56.5828	48.8264	46.9859	yes	7	0	alive	28	0	alive	2	yes	75.7	69.0909	127	78	260	28	38	no	no	no	no	no	8.9	155	13.7	11.8	16	18	10	7.5	0.5	108	136	4.2	1.6	17.6	30.5	1	32	3	15	no	yes	no	no	4165	no
Female	60.6436	4.47431	2.65475	yes	2.65475	0	alive	2.65475	0	alive	0	no	47.2	81.1923	180	87	104	19	37.22	no	no	no	no	no	11.22	243.4	13.2	10.4	13.2	26.8	13	8.9	0.8	134.6	127	3.4	1.2	13.7	26.1	2	26	1	13	no	no	no	no	2635	no
Male	54.173	34.4854	5.36172	yes	5.36172	0	alive	5.36172	0	alive	2	yes	80	76.25	160	77	99	22	37.33	no	no	no	no	no	12.1	156	14	19.1	10	22	15	7.7	0.7	160	143	4.8	1.1	12.1	25.5	1	31	4	15	no	yes	no	no	1345	no
Male	23.7013	2.61806	1.40542	yes	1.40542	0	alive	1.40542	0	alive	0	no	79.6	75.96	145	85	99	31	37.5	no	no	no	no	no	11.84	208.8	13	9.24	13	25.2	11	8.4	0.96	120	139.2	4	1.28	13.6	27.46	0	13	2	14	no	no	no	no	2840	no
Male	55.3228	4.94236	1.86639	yes	1.86639	0	alive	1.86639	0	alive	0	no	77.2	55.0476	115	73	87	19	37.61	no	no	no	no	no	13.9	167	12.6	11.1	17	22	19	8	1.1	98	142	3.8	1.1	11.7	29.4	1	22	1	15	no	no	no	no	1875	no
Male	51.1135	15.3368	3.21978	yes	3.21978	0	alive	3.21978	0	alive	2	yes	106.8	77.52	148	62	76	38	37	no	no	no	no	no	6.6	164	15.9	12.5	13	21	27	8.1	1.1	150	131	5	2.1	22.6	33	3	16	6	14	no	no	no	no	2175	no
Male	84.443	14.9313	3.92877	yes	3.92877	0	alive	3.92877	0	alive	2	yes	72	76.0769	153	62	92	29	37.33	no	yes	no	no	yes	7.3	164	18.5	5.6	10	30	14	8.3	0.7	44	139	3.4	1.6	17.1	29.9	11	48	2	15	no	no	no	no	1017	no
Male	91.0266	5.23542	5.36065	yes	5.23406	1	death	5.23406	1	death	2	yes	77.1	56.4	162	76	91	22	37.61	no	no	no	no	no	11.42	173.6	14.38	14.52	13.8	23.2	28.2	8.74	1.12	113.4	141.6	4.28	1.22	13.56	27	4	35	3	10	no	no	no	no	1333	no
Female	53.0715	6.47847	3.60934	yes	3.60934	0	alive	3.60934	0	alive	2	yes	74.2	62.3043	151	77	103	28	37.44	no	no	no	no	no	13	200	13.4	16.4	12	25	10	9	0.7	134	139	4.2	1.2	13.3	30.4	1	17	4	14	no	no	no	no	2710	no
Male	50.9689	4.79028	2.5667	yes	2.5667	0	alive	2.5667	0	alive	0	no	92	105.083	151	90	99	33	36.94	no	no	no	yes	no	13.6	208	13.1	20.8	18	21	54	7.9	2.1	226	138	9.7	1.2	12.5	25.5	2	40	8	14	no	no	no	no	2955	no
Male	50.9339	4.42847	2.62691	yes	2.62691	0	alive	2.62691	0	alive	2	yes	93	97.7241	161	90	105	34	37.28	no	no	no	yes	no	11.8	184.6	13.68	10.36	15	27	16	8.7	1	167	140	4.1	1.26	13.16	27.54	2	20	3	14	no	no	no	no	2755	no
Male	28.4368	6.15417	2.06354	yes	2.06354	0	alive	2.06354	0	alive	0	no	67.7	67.8929	148	78	174	23	38.11	no	no	no	no	no	13.5	218	13.2	13.2	12	29	10	9.1	0.9	97	143	3.5	1.2	13.9	29.3	0	8	1	15	no	no	no	no	2685	no
Male	63.886	19.9736	18.2359	yes	7	0	alive	18.2359	0	alive	2	yes	103	98	161	91	111	21	39.56	no	no	no	no	no	9.9	117	12.8	7.1	13	24	18	8	0.9	145	139	4.2	1.4	15	25.8	4	47	8	15	no	yes	no	no	2915	no
Male	82.117	13.0139	9.97606	yes	7	0	alive	9.97606	0	alive	1	yes	80	84.1667	195	122	135	34	39.06	no	no	no	no	no	15.1	128	12.9	6.8	15	24	16	8.9	1.4	117	142	3.6	1.1	12.3	25.5	4	43	4	13	no	no	no	no	2550	no
Male	78.7253	4.64236	3.58091	yes	3.58091	0	alive	3.58091	0	alive	2	yes	79.7	75.3214	156	105	111	30	37.61	no	no	no	no	yes	12.5	88	15.4	4.5	10	25	16	8.3	0.8	170	138	3.8	1.3	13.9	25.5	5	39	6	7	no	no	no	no	3010	no
Female	35.9093	7.50347	2.57021	yes	2.57021	0	alive	2.57021	0	alive	1	yes	92.2	83.9545	159	94	122	30	37.89	no	no	no	no	no	8.4	288	17.4	8.5	16	18	6	8.2	0.7	106	139	3.8	1.1	11.6	24.5	0	22	1	15	no	no	no	no	2375	no
Male	47.026	51.3201	3.89412	yes	3.89412	0	alive	3.89412	0	alive	2	yes	82.7667	92.9459	175	90	120	20	38.61	no	yes	yes	no	no	8.3	83	22	6.6	11	24	12	8.5	0.7	118	139	4.5	2.1	22.2	47.9	4	46	10	7	no	no	no	no	1620	no
Male	77.731	13.9215	7.87449	yes	7	0	alive	7.87449	0	alive	1	yes	66.9	87.96	159	77	99	30	38.5	no	no	no	yes	no	6.9	316	18.1	17.8	17	23	83	8.8	11.7	193	132	3.9	1.1	12.4	28.2	6	35	5	14	no	no	no	no	2352.4	no
Male	65.2541	7.7125	1.00635	yes	1.00635	0	alive	1.00635	0	alive	2	yes	86	90.2917	187	99	121	28	37.72	no	no	no	no	no	11.56	245.2	13.78	11.66	12.8	23.4	14.4	8.14	0.8	126.8	140.6	4.1	1	10.5	26.5	2	23	1	13	no	no	no	no	1534	no
Male	19.5978	3.22639	1.18907	yes	1.18907	0	alive	1.18907	0	alive	1	yes	78.5	93	149	79	100	21	38.67	no	no	no	no	no	11.6	241	12.8	12.2	15	26	12	9	0.9	76	141	4	1.3	14.5	26.8	0	6	1	14	no	no	no	no	1483	no
Male	38.8893	1.74792	1.83808	yes	1.7466	1	death	1.7466	1	death	3	yes	95	104.233	166	122	202	29	36.39	no	no	no	no	no	16.6	232	14.1	18.2	17	15	41	8.3	3.7	136	147	5.3	2.8	30.1	48	0	64	10	15	yes	yes	no	no	458	no
Male	20.9898	4.02708	1.18567	yes	1.18567	0	alive	1.18567	0	alive	0	no	62.7	85.08	158	114	144.5	22	37.11	no	no	no	no	no	13.2	190	13.9	8.9	11	28	9	9	0.7	200	142	3.9	1.22	13.42	27.4	0	16	2	13	no	no	no	no	2405	no
Male	54.6493	2.625	2.70017	yes	2.55556	1	death	2.55556	1	death	3	yes	143.5	75.5	160	80	92	33	38.538	yes	no	no	no	no	9.3	146	15.7	30.6	17	26	32	8.5	1.4	248	141	3.9	1.7	18.3	150	2	44	10	15	yes	yes	no	no	885	no
Male	24.756	34.5542	23.4496	yes	7	0	alive	23.4496	0	alive	2	yes	104.333	137.538	154	95	116	24	38.28	no	no	no	no	no	13.1	101	14.9	4.7	17	24	18	9.1	1.4	161	150	4.1	1.7	18.6	43.1	0	28	10	15	no	yes	no	no	5125	no
Male	56.7971	12.3812	12.4306	yes	7	0	alive	12.3313	1	death	3	yes	105.2	120.4	141	111	114	34	37.28	no	no	no	no	no	7.8	135	18.4	8.3	14	23	16	8.1	1.3	155	141	3.9	1.5	15.8	29.2	3	29	6	15	yes	yes	no	no	701	yes
Male	20.2784	28.8347	9.22781	yes	7	0	alive	9.22781	0	alive	0	no	79.4333	90.3548	164	80	99	30	38.89	no	no	no	no	no	11.7	97	15.5	7.5	14	24	11	9	1	115	142	3.9	1.7	18.7	30.9	0	24	7	15	no	no	no	no	7875	no
Female	83.5417	15.7694	10.8914	yes	7	0	alive	10.8914	0	alive	1	yes	55	65.6923	150	76	93	21	37.67	no	no	no	no	no	8.4	108	14.2	9.2	11	24	20	7.5	0.6	133	142	3.9	1.1	12.3	26.8	4	37	3	15	no	no	no	no	1380	no
Male	26.1457	4.88681	5.05384	yes	4.88581	1	death	4.88581	1	death	2	yes	70.25	94.8	141	83	97	20	38.6	no	no	no	no	no	10.5	314	13.2	17.9	16	23	16	8.4	1.1	165	144	4.8	1.3	14.1	29.7	0	21	1	15	no	no	no	no	5350	no
Female	87.9412	4.93264	2.1922	yes	2.1922	0	alive	2.1922	0	alive	2	yes	59	74.9583	149	64	87	20	38.5	no	no	no	yes	no	9.6	274	13.4	10.6	18	21	16	8.9	0.9	153	137	3.6	1.2	12.9	29.2	5	43	1	15	no	no	no	no	815	no
Male	49.5648	5.59514	3.99356	yes	3.99356	0	alive	3.99356	0	alive	0	no	61	85.08	169	138	148	38	37.61	no	no	no	no	no	11.8	151	12.3	10.7	16	19	5	8.8	0.6	114	129	3.7	1	11	31.4	1	21	1	14	no	no	no	no	2200	no
Female	54.147	4.95625	1.89843	yes	1.89843	0	alive	1.89843	0	alive	0	no	87.4	100.382	163	84	99	24	37.67	no	no	no	no	no	13.5	286	13.4	10.4	14	24	8	8.3	0.7	122	140	4.4	1.1	12.8	25.8	1	15	1	15	no	no	no	no	1625	no
Male	79.1501	19.8528	19.8525	yes	7	0	alive	19.8525	0	alive	3	yes	101.8	72.963	162	78	108	36	37.06	no	no	no	no	no	10.1	121	12.6	10.2	13	20	10	8.2	0.7	119	138	3.7	1.3	14	27.1	5	37	7	13	no	yes	no	no	2840	no
Female	85.5517	10.2549	4.5359	yes	4.5359	0	alive	4.5359	0	alive	2	yes	73.2	106.511	219	177	125	36	37.11	no	yes	no	no	no	9.4	420	17.5	18.9	10	28	15	8	0.5	151	138	3.1	1.26	15.16	78.04	7	41	2	13	no	no	no	no	1452	no
Female	72.3137	26.6743	8.03661	yes	7	0	alive	8.03661	0	alive	3	yes	62	62.1154	144	90	99	21	37.1	no	no	yes	no	no	10.3	227	18.6	10.5	18	22	33	7.4	0.8	108	141	4	1.2	13.1	30.62	4	45	4	15	no	no	no	no	1495	no
Male	20.0386	9.51042	3.51074	yes	3.51074	0	alive	3.51074	0	alive	0	no	68.5	75.8966	152	61	82	23.5	37.5	no	no	no	no	no	10	138	11.9	12.4	15	27	9	8.5	0.6	105	142	3.6	1.2	13.6	26.1	0	21	3	14	no	no	no	no	5675	no
Male	20.474	1.51042	1.12936	yes	1.12936	0	alive	1.12936	0	alive	0	no	88	80.6471	128	86	99	28	37.11	no	no	no	no	no	12.1	193	12.5	8.9	15	28	10	8.9	0.7	92	141	3.6	1.1	12.4	28.8	0	15	1	15	no	no	no	no	2250	no
Female	73.8341	5.12431	1.16066	yes	1.16066	0	alive	1.16066	0	alive	0	no	67.2	74	227	143	170	23	37.17	yes	yes	no	no	no	9.7	154	13.3	4.7	14	23	7	8.8	0.7	105	136	3.6	1.1	12.1	27	5	32	2	13	no	no	no	no	3750	no
Female	84.6318	7.85139	1.82228	yes	1.82228	0	alive	1.82228	0	alive	1	yes	63.2	74.9143	144	94	114	29	37.44	yes	no	no	no	no	10.9	218	14.3	6.7	10	26	18	8.6	0.7	102	140	3.7	1.1	12.5	25.1	5	38	2	13	no	no	no	no	1820	no
Female	84.4976	7.79931	1.11205	yes	1.11205	0	alive	1.11205	0	alive	0	no	66.9333	70.5	151	92	114	27	37	yes	yes	yes	no	no	12.7	164	14.2	12.3	12	23	15	8.7	0.6	120	140	3.7	1.1	13.1	25.8	7	48	5	15	no	no	no	no	1020	no
Female	86.2319	11.9208	8.225	yes	7	0	alive	8.225	0	alive	2	yes	50.65	68.1538	135	78	90	35	37.17	yes	yes	yes	no	no	8.8	307	18	13.2	11	26	23	8.3	0.9	154	142	5.3	1.4	15.7	26.2	7	44	5	15	no	yes	no	no	807	no
Male	80.4952	5.92083	6.0308	yes	5.91389	1	death	5.91389	1	death	1	yes	82.2	93.6957	159	77	112	25	38.72	no	no	no	no	no	11.12	164	16.6	10.48	11	26	18	8.3	0.8	160	144	4	1.6	17.9	22.3	4	46	5	7	no	no	no	no	2435	no
Male	35.7559	2.875	1.8153	yes	1.8153	0	alive	1.8153	0	alive	0	no	111.7	81.8889	159	116	127	28	37.28	no	no	no	no	no	12.82	176	12.9	9.22	12.4	25.6	12.6	8.44	0.84	122	138.4	4.06	1	10.8	33.1	0	13	2	14	no	no	no	no	3100	no
Male	77.2233	6.18333	3.049	yes	3.049	0	alive	3.049	0	alive	3	yes	79	80.08	135	70	92	34	37.33	yes	no	no	yes	no	9	229	17.5	13.4	18	25	49	8.2	4.9	174	140	5.1	1.22	13.46	32.9	7	51	4	15	no	no	no	no	304	yes
Male	77.443	2.76597	1.73848	yes	1.73848	0	alive	1.73848	0	alive	1	yes	78.2	72.4839	143	70	87	21	37.5	yes	no	yes	no	no	13.02	204.2	13.66	7.96	12.4	24.2	12.6	8.48	0.8	122.8	138	4.08	1.1	12.2	28.5	5	26	1	15	no	no	no	no	1200	no
Female	91.7685	13.8278	13.8072	yes	7	0	alive	13.8072	0	alive	2	yes	50	73.0606	159	91	103	29	37.5	no	no	no	no	no	9.7	187	12.8	17.5	12	24	24	7.9	0.8	134	143	4.6	1	11	29.1	6	43	2	13	no	yes	no	no	637	no
Male	83.0581	7.55486	3.51325	yes	3.51325	0	alive	3.51325	0	alive	2	yes	68.6	78.4074	171	147	156	25	37.39	no	no	no	no	no	13.1	75	14.6	5.5	15	23	14	8.1	1.1	144	143	5.4	1.2	12.5	30.3	4	36	4	13	no	no	no	no	2220	no
Male	86.7641	9.69236	8.56627	yes	7	0	alive	8.56627	0	alive	3	yes	86.5	88.4545	112	74	84	23	38.11	no	no	no	yes	no	8.7	178	13.6	13.4	15	23	16	7.8	0.8	159	134	3.7	1.7	18.2	40.9	5	50	2	15	no	yes	no	no	1094	no
Male	86.4176	5.08194	3.29882	yes	3.29882	0	alive	3.29882	0	alive	2	yes	72	66.1613	200	101	125	29	36.67	no	no	no	no	no	11.8	235	14.5	9.8	13	25	21	8.6	1.2	150	140	3.7	1.1	13	27	6	35	2	13	no	no	no	no	1495	no
Male	79.9718	10.616	5.55054	yes	5.55054	0	alive	5.55054	0	alive	2	yes	76	75.6296	146	76	93	27	36.44	no	yes	no	no	no	10.94	184.8	15.44	10.12	11.8	26	17	8.86	0.9	130.8	143.8	4.02	1.6	17.5	26.1	7	40	3	13	no	no	no	no	1050	no
Female	62.9823	17.0194	4.88648	yes	4.88648	0	alive	4.88648	0	alive	0	no	54.6	75.3478	149	103	119	36	37.11	no	no	no	no	no	11.9	221.4	13.24	14.4	14	22.2	12.6	8.44	0.9	130.2	136.8	4.08	1.22	13.3	30.18	2	32	3	12	no	no	no	no	1380	no
Male	29.329	4.46389	1.67188	yes	1.67188	0	alive	1.67188	0	alive	0	no	49.5	97.2	153	105	115	28	37.44	no	no	no	no	no	12	246.2	13.76	18.74	12	26.2	9.2	8.24	0.96	131.2	137	3.64	1.3	14	29	0	18	4	12	no	no	no	no	4038	no
Male	23.9441	4.81667	3.82374	yes	3.82374	0	alive	3.82374	0	alive	2	yes	73.3	84.12	158	97	107	24	38.06	no	no	no	no	no	14.5	312	14	16.8	14	26	10	9.2	1	118	139	4.3	1.2	12.6	25.4	0	17	0	15	no	no	no	no	1083	no
Male	78.6652	3.80486	1.73	yes	1.73	0	alive	1.73	0	alive	2	yes	77	78.8571	150	128	134	45	37.06	no	no	yes	no	no	13.2	143	12.6	8	16	26	14	8.96	0.8	100	139	4.5	1.2	13.6	30.5	6	35	3	14	no	no	no	no	825	no
Female	69.8774	16.1438	9.18834	yes	7	0	alive	9.18834	0	alive	2	yes	66.75	73.5	157	108	116	25	37.22	no	no	no	no	no	11.2	126	14	10.6	10	21	24	7.3	0.7	189	139	4.5	1.2	13.4	32.1	4	38	6	15	no	yes	no	no	925	no
Male	86.5367	14.4931	5.72369	yes	5.72369	0	alive	5.72369	0	alive	3	yes	85.65	62.12	124	81	91	27	37.06	yes	yes	no	no	no	10.9	130	15.3	17.5	13	27	24	9.2	1	118	139	3.8	1.6	18.1	34.2	6	44	3	13	no	no	no	no	1100	no
Male	23.796	22.9111	16.136	yes	7	0	alive	16.136	0	alive	1	yes	58.8333	99.0952	168	84	110	26	38.89	no	no	no	no	no	8.7	266	17.5	31	17	20	15	8.3	0.7	138	142	3.8	1.5	15.9	35.2	2	36	4	15	no	no	no	no	3775	no
Male	45.1483	3.54861	1.74833	yes	1.74833	0	alive	1.74833	0	alive	0	no	72.7	83.9231	142	85	98	27	39.06	no	no	no	no	no	13.6	196	13.2	11.3	11	27	13	8.9	0.9	119	142	3.8	1.32	13.62	26.3	1	27	4	15	no	no	no	no	1995	no
Male	20.2116	14.2208	8.34958	yes	7	0	alive	8.34958	0	alive	2	yes	52.8	95.7667	166	90	117	23	38.22	no	no	no	no	no	13.7	212	13	15.9	17	25	6	9.7	0.9	132	141	4.3	1.1	13.1	26.5	0	42	5	4	no	no	no	no	4780	no
Male	56.9276	4.82708	1.10322	yes	1.10322	0	alive	1.10322	0	alive	0	no	95.3	67.1852	160	88	104	27	37.33	no	no	no	yes	no	12.2	190	13.5	8.2	14	23	15	8.2	0.7	205	140	4	1.2	12.9	26.34	2	20	0	15	no	no	no	no	1600	no
Female	59.5081	2.83403	2.848	yes	2.79236	1	death	2.79236	1	death	3	yes	82	92.8095	152	68	91	32	36.22	no	no	no	no	no	11.2	101	16.8	4.9	25	19	18	8.8	1.7	82	148	4.4	1.5	16.3	150	2	47	12	15	no	no	no	no	292	no
Female	42.7304	6.62361	1.75442	yes	1.75442	0	alive	1.75442	0	alive	0	no	56.8	88.1538	148	99	107	23	37.22	no	no	no	no	no	12.7	173	13.9	8.2	17	22	5	9	0.4	101	139	3.5	1.1	11.5	28.9	0	22	2	10	no	no	no	no	2580	no
Male	37.6184	2.63333	2.57253	yes	2.57253	0	alive	2.57253	0	alive	2	yes	88.8	106.64	166	125	137	24	37.39	no	no	no	no	no	13.14	183.4	13.56	13.84	12.2	27	11.6	8.44	0.94	130	142.4	4.34	1.26	14.54	56.08	0	10	2	14	no	no	no	no	5460	no
Female	57.0851	8.52639	5.43267	yes	5.43267	0	alive	5.43267	0	alive	2	yes	69.9	89.64	175	105	115	30	37.56	no	no	no	no	no	10	197	15.4	15.8	13	24	7	8.7	0.4	123	134	3.3	1.3	14.5	24.4	2	13	2	14	no	no	no	no	3385	no
Female	60.9951	5.36806	2.12733	yes	2.12733	0	alive	2.12733	0	alive	2	yes	85.7	93.4231	151	91	97	24	39.28	no	no	no	no	no	11.6	171	14	10.1	17	21	10	8.2	0.7	174	139	4	1.1	11.9	23.5	2	29	5	15	no	yes	no	no	1585	no
Female	40.4302	24.5201	8.91948	yes	7	0	alive	8.91948	0	alive	0	no	68	123.65	161	131	140	28	37.83	no	no	no	no	no	10	256	12.9	16.8	13	25	7	8.4	0.5	206	139	3.1	1.1	12.7	25.8	0	23	0	15	no	no	no	no	2445	no
Male	26.6188	14.6604	3.55595	yes	3.55595	0	alive	3.55595	0	alive	2	yes	97.2	90.5714	172	92	110	29	37.5	no	no	no	no	no	9.5	114	12.8	8.2	14	26	10	7.9	0.9	161	137	4.2	1.3	14.2	24.7	0	11	4	15	no	no	no	no	2315	no
Male	80.1667	15.5694	7.75789	yes	7	0	alive	7.75789	0	alive	2	yes	101.55	47.2	151	102	109	16	37.72	yes	yes	no	yes	no	9.1	167	16.6	6.9	13	20	43	8.8	3.2	99	140	4.9	1	10.6	29.2	10	35	4	14	no	no	no	no	1000	no
Male	29.5877	11.0993	8.20991	yes	7	0	alive	8.20991	0	alive	2	yes	96.5	101.143	182	95	126	24	39.22	no	no	no	no	no	10.9	180	13	15.9	13	26	12	8.2	1.1	109	137	4	1.1	11.8	25.2	0	17	0	15	no	no	no	no	1910	no
Male	21.3345	2.47569	1.50172	yes	1.50172	0	alive	1.50172	0	alive	0	no	61.2667	90.1034	163	99	114	21	38	no	no	no	no	no	14.7	303	12.5	18.5	20	26	11	9.5	0.9	109	144	4.1	1.1	12.9	23	0	19	1	15	no	no	no	no	1920	no
Male	43.0844	9.63542	6.49748	yes	6.49748	0	alive	6.49748	0	alive	2	yes	84	76.0357	173	122	130	18	37.28	no	no	no	no	no	12.56	233.8	13.54	12.1	13.4	22.8	13.4	8.58	0.84	120.4	138	4.04	1.28	13.98	28.52	0	22	2	13	no	no	no	no	1465	no
Male	28.006	25.5528	14.5813	yes	7	0	alive	14.5813	0	alive	3	yes	70	110.433	149	104	116	28	38.28	no	no	no	no	no	12.7	126	14.4	14.3	17	23	20	8.1	1.4	131	138	5.4	1.4	14.7	30.2	0	38	12	14	no	yes	no	no	2340	no
Female	22.1595	10.4653	9.57012	yes	7	0	alive	9.57012	0	alive	1	yes	72	98.6061	149	76	95	25	38.5	no	no	no	no	no	12.3	272	13.5	12.8	15	21	10	9.5	1.1	149	146	4.3	1.3	14.7	24.3	0	29	4	15	no	no	no	no	5455	no
Male	70.638	20.7535	1.52856	yes	1.52856	0	alive	1.52856	0	alive	0	no	97	97.0769	164	109	123	29	37.83	no	no	no	no	no	13.26	177.6	13.8	12.8	12	26.8	18.8	8.42	0.98	163.4	140.2	4.02	1.2	12.8	28.1	3	30	3	9	no	no	no	no	2065	no
Male	77.8841	6.75417	1.78811	yes	1.78811	0	alive	1.78811	0	alive	2	yes	79	76.6	175	140	149	24	37	no	no	no	no	no	12.92	226.4	12.86	9.24	13	23.6	15.6	8.88	1	106	139.6	4.04	1.22	13.8	27.02	4	36	2	14	no	no	no	no	650	no
Male	37.7304	4.89028	1.32172	yes	1.32172	0	alive	1.32172	0	alive	0	no	76	90.6154	146	86	93	23	37.44	no	no	no	no	no	8.3	197	21.8	4.7	16	29	8	8.7	0.7	76	136	3.7	1	11.2	24.3	0	11	5	14	no	no	no	no	1740	no
Male	41.2156	8.77431	4.04664	yes	4.04664	0	alive	4.04664	0	alive	1	yes	80	85.7308	144	97	106	30	39.11	no	no	no	no	no	11.4	246	13.2	14.6	12	23	14	7.8	0.9	121	138	4.1	1.1	13.4	22.6	0	30	1	15	no	no	no	no	4143	no
Male	60.8552	6.32431	1.48553	yes	1.48553	0	alive	1.48553	0	alive	1	yes	87	85.375	169	92	115	20	37.33	yes	yes	no	yes	no	10.6	112	22.2	5.1	15	26	107	8.7	4.8	142	142	3.7	1.1	11.5	29.9	8	30	5	14	no	no	no	no	1700	no
Female	76.3227	8.79306	8.79433	yes	7	0	alive	8.66828	1	death	3	yes	92	81.48	147	69	95	27	38.61	no	no	no	yes	no	10.48	172.8	15.48	11.94	14.6	22.8	19.4	8.56	0.86	158.8	145.6	4.04	1.3	13.6	27.8	7	40	4	15	no	no	no	no	2380	no
Male	51.8534	27.734	14.8939	yes	7	0	alive	14.8939	0	alive	2	yes	94.1	100.441	208	118	153	30	37.44	no	no	no	yes	no	11.2	190	13.5	9.9	13	23	18	8.7	1	125	145	3.9	1.2	13.8	23.2	2	33	3	10	no	no	no	no	1610	no
Female	82.6711	1.64583	1.80361	yes	1.58194	1	death	1.58194	1	death	3	yes	55.4909	63.84	117	65	73	31	34.8	yes	yes	no	yes	no	10	128	21.2	27.4	25	16	37	9.3	4.1	200	141	4.7	5.7	60.8	150	12	66	13	15	yes	yes	no	no	120	no
Male	45.5535	11.4028	6.7139	yes	6.7139	0	alive	6.7139	0	alive	1	yes	74.85	97.2	149	100	110	23	37.83	no	no	no	no	no	14.4	291	13.6	11.1	17	32	10	8.9	1.1	113	148	4.4	0.9	10.1	26.8	0	29	2	15	no	no	no	no	3820	no
Female	57.1342	2.64861	2.70648	yes	2.62153	1	death	2.62153	1	death	3	yes	86.5	65.52	158	90	114	26	39.11	no	no	no	no	no	12.74	284	13.6	17.76	16	23	11	8.6	0.6	112	143	4.2	1	10.8	28.6	1	27	1	15	no	no	no	no	3615	no
Male	33.1865	6.57361	4.5022	yes	4.5022	0	alive	4.5022	0	alive	1	yes	96.9	116.586	154	90	107	27	38.67	no	no	no	yes	no	10.8	148	14.6	10.7	8	26	12	7.7	0.8	76	139	6.1	1.4	15.6	34.7	1	24	2	15	no	no	no	no	2675	no
Male	29.3166	46.8097	21.1304	yes	7	0	alive	21.1304	0	alive	0	no	63.6	64.1429	158	68	93	18.5	37.89	no	no	no	no	no	11.74	210	13.74	11.46	14.2	20.2	12.6	8.14	0.86	129.8	143.2	4.24	1.22	13.38	28.58	2	34	4	3	no	no	no	no	2150	no
Male	49.5221	5.92639	1.92797	yes	1.92797	0	alive	1.92797	0	alive	0	no	78.3	77.1923	148	87	103	27	36.89	no	no	no	no	no	13.6	297	13.5	8.7	12	24	13	9.3	0.8	95	143	4.6	1.1	11.5	28.7	0	17	1	14	no	no	no	no	1475	no
Male	78.2153	5.99514	1.92125	yes	1.92125	0	alive	1.92125	0	alive	2	yes	71	73.931	132	65	82	32	37.33	no	no	no	no	no	8.3	122	13.4	13.5	11	28	17	7.7	0.8	138	141	4.2	1.26	15.02	51.78	3	29	4	14	no	no	no	no	1075	no
Female	83.7643	5.76458	1.77303	yes	1.77303	0	alive	1.77303	0	alive	0	no	68.1	97.2857	155	101	112	29	37	yes	yes	no	no	no	12	145	13.6	6.8	14	22	19	8.8	1	81	139	3.8	1.5	16.4	29.8	6	31	1	15	no	no	no	no	1600	no
Female	65.666	7.36319	1.40253	yes	1.40253	0	alive	1.40253	0	alive	0	no	61.7	75.52	166	100	105	39	37.11	no	no	yes	no	yes	8	111	15.1	2.7	12	26	26	7.7	1.3	118	140	3.2	1.1	11.9	26.7	9	31	3	15	no	no	no	no	2500	no
Male	88.3547	17.9993	5.14787	yes	5.14787	0	alive	5.14787	0	alive	2	yes	54.3667	83.2308	137	95	109	33	39.39	no	yes	no	yes	yes	7.3	211	16	3.6	12	21	21	7.7	0.9	103	136	3.1	1.3	14.4	29.5	9	76	5	5	no	no	no	no	800	no
Male	74.628	9.23333	1.0741	yes	1.0741	0	alive	1.0741	0	alive	0	no	73.1	95.913	163	85	93	20	38	no	no	no	no	no	11.8	195	13.9	9.4	9	29	13	8.8	0.7	99	137	4.2	1.1	13.4	28	4	26	1	15	no	no	no	no	1425	no
Male	85.5393	8.57361	2.85674	yes	2.85674	0	alive	2.85674	0	alive	3	yes	95.6	66.4643	156	139	144	32	38.94	no	no	no	no	no	11.4	113	13.5	9.6	17	18	17	7.6	1.2	148	139	3.8	0.9	9.9	27.1	4	47	6	15	no	no	no	no	722	no
Female	73.9975	21.4729	10.9089	yes	7	0	alive	10.9089	0	alive	3	yes	88.7	83.04	167	57	95	26	39.11	no	no	no	yes	no	10.66	225	14.08	11.98	13	25	14	8.9	0.9	234	146	4.1	1.2	12.9	28.6	6	40	1	13	no	yes	no	no	2850	no
Female	54.0865	9.91042	2.014	yes	2.014	0	alive	2.014	0	alive	0	no	50.3	75.3333	150	115	125	20	37.39	no	no	yes	no	no	8.4	83	22.3	4.9	12	25	8	8.4	0.5	113	137	3.6	1.6	17.5	35.3	5	29	8	11	no	no	no	no	2817	no
Male	36.9861	52.2854	13.1781	yes	7	0	alive	13.1781	0	alive	3	yes	138.9	114.923	127	83	93	35	38.33	no	no	no	no	no	13.7	79	17.5	8	19	22	28	7.5	2.5	102	147	4.9	1.4	15.5	31.1	1	34	9	15	no	yes	no	no	1185	no
Female	91.2552	5.62569	2.58568	yes	2.58568	0	alive	2.58568	0	alive	1	yes	49.9	60.375	155	74	83	25	37.28	no	no	no	no	no	11.6	193	12.7	7	15	29	10	9.1	0.6	101	143	3.6	1.2	13.4	30.1	4	31	2	14	no	no	no	no	2085	no
Male	86.2755	35.2285	13.0803	yes	7	0	alive	13.0803	0	alive	2	yes	84.0667	75.2727	178	126	140	24.5	37.61	no	no	yes	no	no	12.6	258	14.3	16.7	14	24	10	9	0.7	156	138	4	1.2	12.7	29.4	5	38	4	15	no	no	no	no	800	no
Male	45.8679	42.7285	13.7871	yes	7	0	alive	13.7871	0	alive	2	yes	79.45	68.1818	140	77	102	21	37.33	no	no	no	no	no	10.9	104	14.6	8.1	14	22	9	8	0.6	110	142	4	1	11.1	27.8	0	28	2	15	no	no	no	no	2270	no
Female	91.5194	12.9507	8.15786	yes	7	0	alive	8.15786	0	alive	3	yes	54.5	75.5	154	111	121	36	37.72	yes	yes	no	yes	no	11.5	190	13.2	12.6	13	23	20	8.5	0.7	141	140	4.1	1.1	12.3	24.8	11	39	5	14	no	no	no	no	440	no
Male	79.4648	11.7826	2.21211	yes	2.21211	0	alive	2.21211	0	alive	2	yes	84.8	83.9062	169	76	99	25	37.61	no	yes	yes	no	no	10.2	190	14.3	7.9	17	27	31	9.3	1.7	104	142	4.3	1.1	12	31.7	6	30	2	15	no	no	no	no	1735	no
Male	84.5962	8.00486	3.74337	yes	3.74337	0	alive	3.74337	0	alive	3	yes	100.1	94.75	117	84	88	24	36	no	no	no	yes	no	8.98	136.4	16.32	10.54	15.8	23.6	34.2	8.42	2.78	143.2	138.2	4.06	3.1	30.8	39.5	7	35	8	14	no	no	no	no	791.6	yes
Male	52.744	13.8236	13.7942	yes	7	0	alive	13.7942	0	alive	2	yes	101	108	163	132	136	30	37.89	no	no	no	yes	no	14.9	257	13.8	18.9	13	24	12	9.7	1.1	142	134	4.3	1.18	13.26	28.84	2	22	2	11	no	no	no	no	2965	no
Male	52.552	5.96667	1.25353	yes	1.25353	0	alive	1.25353	0	alive	1	yes	95	85.04	188	114	131	25	37.17	no	no	no	yes	no	9.7	137	19.5	7	12	29	5	7.3	0.6	120	145	3.3	1.3	15.34	27.96	2	14	2	14	no	no	no	no	1680	no
Male	31.8327	44.6403	16.603	yes	7	0	alive	16.603	0	alive	1	yes	60.4667	72.1923	151	71	87	38	38.28	no	no	no	no	no	8.3	110	15	31	12	20	11	8	1	167	155	4.6	1.5	16.5	34.8	0	28	4	15	no	no	no	no	2375	no
Female	91.596	4.35764	1.88204	yes	1.88204	0	alive	1.88204	0	alive	0	no	80	114.76	155	136	144	31	38.22	no	no	no	no	no	10.68	210.2	13.84	12.42	12.8	24.6	19.4	8.4	0.76	143.2	138.6	4.08	1.22	14.48	50.16	7	46	4	7	no	no	no	no	2130	no
Female	91.44	18.8417	7.03914	yes	7	0	alive	7.03914	0	alive	2	yes	78	112.179	179	92	123	27	36.94	no	no	no	no	no	11.5	217	13.4	14	10	22	10	7.9	0.5	170	134	3.4	1.3	13.9	27.2	7	41	2	10	no	no	no	no	530	no
Male	72.5082	26.5951	4.53027	yes	4.53027	0	alive	4.53027	0	alive	1	yes	77.21	70.3793	190	74	94	22	37.28	yes	no	no	yes	no	9.5	168.2	15.32	7.94	15.8	24.6	35.6	8.96	2.72	139.2	141	4.06	1.1	12	32.2	7	34	3	14	no	no	no	no	1000	yes
Female	80.4954	3.44444	1.57715	yes	1.57715	0	alive	1.57715	0	alive	2	yes	105	62.8333	162	71	100	20	36.89	yes	yes	yes	yes	no	11.8	181	13.8	8.1	12	27	19	8.6	1	108	142	4.5	1.4	14.9	33.5	8	28	3	14	no	no	no	no	1955	no
Male	89.3118	2.84375	1.75578	yes	1.75578	0	alive	1.75578	0	alive	1	yes	98.9	89.44	170	112	121	26	37.72	no	no	no	no	yes	11.34	215.4	13.52	12.06	15.6	24.8	18.6	8.68	1.26	139.4	140.8	3.98	1.1	12.2	28.9	9	30	2	15	no	no	no	no	2175	no
Male	82.9229	3.425	1.58302	yes	1.58302	0	alive	1.58302	0	alive	1	yes	80.8	72.5172	161	76	108	24	37.33	no	no	no	no	no	13.5	165	12.8	10.2	14	25	16	8.6	0.5	127	140	3.9	1.4	15.1	33.9	4	39	3	12	no	no	no	no	1740	no
Male	82.8898	6.66042	2.79601	yes	2.79601	0	alive	2.79601	0	alive	0	no	86.7	69.4615	163	90	105	27	39	no	no	no	yes	no	9.64	166.4	14.62	8.72	14.6	25.8	39.6	8.36	1.88	138	138.4	3.94	1.28	14.38	29.46	7	47	4	8	no	no	no	no	2890	no
Female	66.9383	7.07431	1.8839	yes	1.8839	0	alive	1.8839	0	alive	0	no	70	68.6667	125	59	80	22	37.06	no	no	no	no	no	9.8	142	20.3	15.5	11	26	9	8.9	0.9	144	147	3.6	1.1	14.18	26.42	2	26	2	15	no	no	no	no	8090	no
Female	83.8617	10.9056	3.15374	yes	3.15374	0	alive	3.15374	0	alive	1	yes	52.2	47.3548	134	79	83	25	38.17	no	no	no	no	no	9.9	177	11.5	11.4	12	26	22	9.5	0.8	123	138	4	1.2	13.4	26.1	7	51	5	12	no	yes	no	no	898	no
Male	41.5513	8.14444	4.25612	yes	4.25612	0	alive	4.25612	0	alive	2	yes	66	70.32	142	84	96	22	37.11	no	no	no	no	no	11.7	208	12.9	13.5	19	24	5	8.9	0.6	120	136	3.9	1.28	12.14	26.52	0	20	1	13	no	no	no	no	2650	no
Male	52.1577	23.9208	23.947	yes	7	0	alive	23.947	0	alive	2	yes	94	98.68	144	70	149	28	38.5	no	no	no	no	no	10.7	227	15.7	28.6	14	21	26	7.5	1.5	193	138	5.7	1.1	11.5	25.5	1	40	8	15	no	yes	no	no	1470	no
Male	62.5814	16.2868	10.5829	yes	7	0	alive	10.5829	0	alive	3	yes	138	107.6	157	96	113	29	37.78	no	no	yes	no	no	9.3	197	13.5	15.4	21	19	37	8.3	2.8	158	139	5.2	1.2	12.76	30.08	3	43	6	14	no	yes	no	no	905	no
Female	48.0444	18.3542	13.477	yes	7	0	alive	13.477	0	alive	1	yes	61.55	80.1071	143	74	87	21	38.44	no	no	no	no	no	9.7	205	12.4	10.2	10	28	7	8	0.6	94	141	3.8	0.9	11.4	26.2	0	26	1	15	no	no	no	no	3335	no
Male	91.0686	3.59653	1.01867	yes	1.01867	0	alive	1.01867	0	alive	0	no	57.3333	67.9091	156	84	94	19	36.56	no	no	no	no	no	13.3	179	13.5	6.7	17	22.2	18.4	8.62	0.96	133.8	138.4	4.1	1.1	13.3	26.8	4	33	2	13	no	no	no	no	2255	no
Male	87.8492	3.88542	2.11023	yes	2.11023	0	alive	2.11023	0	alive	2	yes	67.1	63.6154	159	78	97	18	37.22	no	no	no	yes	no	10.3	233	17	9.7	14	30	18	9.3	1.1	120	142	3.6	1.6	17.4	36.1	6	44	5	14	no	no	no	no	485	no
Male	60.1486	21.3632	16.4248	yes	7	0	alive	16.4248	0	alive	2	yes	71.1	116.308	152	85	100	30	37.78	no	no	no	no	no	8.9	117	14	5.3	15	25	18	8.5	0.7	151	137	3.5	1.1	13	22.6	4	29	4	12	no	no	no	no	2325	no
Male	20.589	1.62222	1.56667	yes	1.56667	0	alive	1.56667	0	alive	0	no	84.2	71.88	156	92	105	39	37.44	no	no	no	no	no	14.1	224	11.7	7.8	14	27	7	9.2	0.9	98	141	3.4	1.1	11.5	30.4	0	8	1	15	no	no	no	no	3000	no
Male	63.1301	25.3521	20.8058	yes	7	0	alive	20.7228	1	death	3	yes	72	97.5833	132	73	87	30	37.28	no	no	no	no	no	6.9	90	16.8	7.2	13	18	109	7.7	3.4	133	154	5	2.1	22.5	33.4	4	53	10	7	no	no	no	no	1495	no
Female	91.6607	3.21319	3.21728	yes	3.21728	0	alive	3.21728	0	alive	3	yes	80	70.2188	188	81	93	38	38	no	no	no	no	no	7.7	157	14.8	8.1	13	25	26	8.4	1.6	127	142	3.7	1.1	11.6	25.1	6	56	5	15	no	no	no	no	478	no
Male	72.4268	1.01528	1.02201	yes	0.982639	1	death	0.982639	1	death	1	yes	87.95	98.6071	160	89	105	29	40.44	no	no	no	no	no	11.7	105	16.6	15.8	18	24	19	8.6	1.6	289	143	4.3	1	12.4	19.6	3	36	4	15	no	no	no	no	3295	no
Male	64.9809	2.22986	1.2144	yes	1.2144	0	alive	1.2144	0	alive	0	no	88.6	65.56	161	92	108	26	37.44	no	no	no	yes	no	13	245	14	7.1	13	29	17	8.4	1	116	143	4.1	4.2	40.4	71.5	3	27	1	15	no	no	no	no	1975	no
Female	82.4591	3.92222	2.19278	yes	2.19278	0	alive	2.19278	0	alive	0	no	70	86.4118	142	97	105	28	36.94	no	no	no	no	no	10.5	252	14.4	14.1	18	23	14	8.7	0.6	194	142	3.8	1.1	11.8	26.9	4	35	2	13	no	no	no	no	700	no
Male	31.1763	1.13125	1.10623	yes	1.10623	0	alive	1.10623	0	alive	1	yes	78.1	83.8846	121	84	92	24	38.06	no	no	no	no	no	13.2	227	12.4	9.5	15	27	12	9	0.9	74	145	3.9	1.24	13.3	24.84	0	37	4	8	no	no	no	no	1115	no
Female	28.3173	2.00278	1.05787	yes	1.05787	0	alive	1.05787	0	alive	0	no	60.1	94.5417	124	86	92	24	38.39	no	no	no	no	no	10.74	252.8	13.62	12.38	14	24.6	7.8	8.54	0.8	139	136.4	3.86	1.1	11.9	26.8	0	11	4	14	no	no	no	no	3800	no
Male	86.4058	7.42083	3.6912	yes	3.6912	0	alive	3.6912	0	alive	3	yes	96.9	76.3704	168	105	108	24	37.06	no	yes	no	yes	no	12.6	131	15	7.8	22	20	34	8.7	1.8	195	139	4.4	1.6	17.2	34.4	8	41	5	14	no	no	no	no	1800	no
Male	88.488	12.3729	1.83056	yes	1.83056	0	alive	1.83056	0	alive	3	yes	104	120.48	137	109	116	36	37.44	no	no	no	yes	no	12.1	116	14.4	20	17	18	67	8.8	2.7	315	139	5.6	1.4	14.8	22.4	9	59	7	9	no	no	no	no	589	no
Female	52.7363	3.97361	1.68279	yes	1.68279	0	alive	1.68279	0	alive	0	no	51.5	90.0833	143	93	103	22	37.17	no	no	no	yes	no	11.82	212.6	12.9	8.56	12.8	24.6	10.6	8.48	0.58	125.2	135.4	3.98	1.2	13.3	29.1	3	13	3	14	no	no	no	no	1998	no
Female	87.9158	9.54306	6.64044	yes	6.64044	0	alive	6.64044	0	alive	2	yes	89	106.062	133	67	84	27	36.83	no	yes	no	no	no	8	226	23.6	16	12	20	23	8	1	136	138	4.2	1.3	14	24.4	5	43	3	11	no	no	no	no	1235	no
Male	85.4813	9.78542	7.05786	yes	7	0	alive	7.05786	0	alive	3	yes	92.9	75.8421	154	102	120	30	37.06	no	yes	no	no	no	12	254	12.5	12	15	25	21	9.2	0.9	152	142	4.3	1.2	13.2	29	6	44	4	13	no	no	no	no	375	no
Female	70.5938	1.77639	1.06109	yes	1.06109	0	alive	1.06109	0	alive	0	no	62.2	104.56	182	132	139	26	37.11	no	no	no	no	no	14.8	196	13.3	8	13	22	16	9.6	0.7	200	135	4.2	1.3	13.6	25.9	3	25	1	15	no	no	no	no	2681	no
Female	86.4503	5.29792	1.56332	yes	1.56332	0	alive	1.56332	0	alive	0	no	56	84.5909	160	126	134	28	37.56	no	no	no	no	no	11.2	303	14.7	16.7	13	25	10	8.1	0.6	72	142	3.8	1.4	14.7	30.7	6	43	4	8	no	no	no	no	1260	no
Male	28.1433	24.1924	21.6949	yes	7	0	alive	21.6949	0	alive	2	yes	98.65	118.044	130	102	105	24	37.61	no	no	no	no	no	10.2	239	14.6	12.1	22	29	24	10.2	2.4	136	149	4.6	1.6	150	150	0	61	19	3	no	yes	no	no	2777	no
Male	35.5574	13.9778	13.9183	yes	7	0	alive	13.9183	0	alive	2	yes	83	106.269	176	116	122	24	38.61	no	no	no	no	no	11.6	198	13	8.9	15	21	9	8.3	0.8	143	136	3.9	1.2	12.6	26.6	3	18	3	15	no	no	no	no	2750	no
Male	32.4464	2.71389	1.596	yes	1.596	0	alive	1.596	0	alive	0	no	103.9	71.04	145	88	98	19	37.11	no	no	no	no	no	13.4	256	13.54	10.56	14.8	24.6	10.8	8.86	0.86	107.6	140.8	4.24	1.2	12.8	28.3	0	8	0	15	no	no	no	no	1775	no
Female	46.3664	8.00278	3.80888	yes	3.80888	0	alive	3.80888	0	alive	2	yes	75	111.5	130	92	99	33	38.06	no	no	no	no	no	11.08	183.4	13.5	14.18	12.2	20.2	24.2	8.18	0.78	140.6	139.4	4.78	1.2	13.9	27	0	47	4	8	no	no	no	no	1989	no
Male	68.8597	12.7118	6.71928	yes	6.71928	0	alive	6.71928	0	alive	3	yes	85.3	76.375	129	92	99	24	37.56	no	no	no	no	no	7.8	23	16.5	7.6	15	20	26	7.7	0.8	100	142	3.9	1.3	14.1	25.9	2	30	6	15	no	no	no	no	2020	no
Male	68.9603	16.4854	9.23961	yes	7	0	alive	9.23961	0	alive	0	no	84.9	72.7407	145	98	102	26	37.5	no	no	no	no	no	11.4	139	13.8	13.2	11	25	16	8.9	0.9	131	143	4.5	1.4	15.5	29.1	3	27	3	11	no	no	no	no	3240	no
Female	59.8374	4.71944	1.63073	yes	1.63073	0	alive	1.63073	0	alive	0	no	75.7	90.9565	164	86	118	29.5	37.44	no	no	no	no	no	11.34	198	14.46	12.4	14.8	24.2	11.8	8.4	0.9	141.2	142	4.28	1	10.5	29.3	1	53	7	3	no	no	no	no	2310	no
Male	63.2815	1.36944	1.31476	yes	1.31476	0	alive	1.31476	0	alive	1	yes	75.6	83.16	152	129	135	24	37.61	no	no	no	no	no	12.88	276.4	13.66	9.1	10	23	13	8.7	0.9	124	135	4	1.24	13.82	30.38	2	22	0	15	no	no	no	no	1425	no
Male	18.7885	14.5062	12.9283	yes	7	0	alive	12.9283	0	alive	1	yes	69.4	63.4091	167	80	104	21	37.17	no	no	no	no	no	11.96	200.6	12.84	10.6	13	24.6	11.2	8.58	0.84	156.6	143.4	4.26	1.2	13.68	27.82	3	8	2	14	no	no	no	no	3495	no
Male	30.2752	4.31667	1.38477	yes	1.38477	0	alive	1.38477	0	alive	0	no	70.35	100.083	148	94	105	23	37.56	no	no	no	no	no	10.5	31	20.1	3.8	13	24	6	7.9	0.8	108	144	3.6	1.9	20.1	36.7	1	19	7	10	no	no	no	no	2830	no
Male	36.0304	7.61319	1.58324	yes	1.58324	0	alive	1.58324	0	alive	2	yes	103.25	64.931	153	97	105	26	37.06	no	no	no	no	no	12.38	181	12.9	11.04	13.4	24.4	11.2	8.9	0.9	111	138.6	3.84	1.1	12.3	32.5	0	10	2	14	no	no	no	no	1375	no
Female	79.2786	5.86458	2.88774	yes	2.88774	0	alive	2.88774	0	alive	2	yes	74.2	89.52	140	55	85	24	36.89	no	no	no	no	no	11.2	252	14.6	12.6	17	22	13	7.8	0.6	125	137	3.7	1	11.6	25.1	4	24	2	14	no	no	no	no	1095	no
Female	91.808	19.6347	9.68244	yes	7	0	alive	9.68244	0	alive	3	yes	56.8	74.6552	156	83	98	30	37.06	no	no	no	no	no	7.1	279	20.9	8.3	14	22	16	8.4	1	105	143	4	1.1	12.2	28.2	4	42	2	13	no	no	no	no	600	no
Female	77.4244	5.52569	2.67442	yes	2.67442	0	alive	2.67442	0	alive	0	no	98.2	79.2174	198	113	134	23	37.61	no	no	no	yes	no	11.16	206	13.44	7.38	13.6	25.2	15.4	8.5	0.72	163.4	141.4	3.98	1.28	14.22	26.22	5	29	1	13	no	no	no	no	3320	no
Male	56.9448	8.35486	2.41633	yes	2.41633	0	alive	2.41633	0	alive	3	yes	79.5	86.7391	108	86	94	20	36.94	no	yes	no	no	no	10.6	90	18.1	10	9	30	4	7.1	0.5	179	140	4.8	1.3	14.7	34.3	2	36	11	15	no	no	no	no	250	no
Male	63.0901	5.87917	1.33994	yes	1.33994	0	alive	1.33994	0	alive	1	yes	46.8	95.8571	142	78	85	24	36.83	no	no	yes	no	no	10.9	257	12.4	4.1	20	25	14	8.4	0.5	110	139	5	1.2	13.2	26.3	3	34	1	15	no	no	no	no	775	no
Male	32.0206	8.96597	1.54752	yes	1.54752	0	alive	1.54752	0	alive	0	no	73.5	94.4615	141	89	96	28	38.28	no	no	no	no	no	13.7	145	12.9	10.4	11	27	9	8.7	0.9	140	139	4.1	1.26	13.68	25.74	0	10	1	15	no	no	no	no	3775	no
Female	52.9959	17.9486	3.04675	yes	3.04675	0	alive	3.04675	0	alive	1	yes	53	101.96	138	76	89	20	37.61	yes	no	no	yes	no	9.7	261	13.2	9	17	24	9	7.4	0.8	280	145	4.4	1.1	12.7	21.5	4	30	5	15	no	no	no	no	1975	no
Male	59.194	5.94653	1.11926	yes	1.11926	0	alive	1.11926	0	alive	0	no	74.8	78.2593	153	96	109	25	37.78	no	no	no	no	no	12.04	179.8	12.94	9.4	13	24.4	13	7.78	0.84	123.4	139	3.94	1	10.8	28	1	15	3	14	no	no	no	no	1285	no
Female	84.8928	6.60278	1.54704	yes	1.54704	0	alive	1.54704	0	alive	1	yes	51.7	87.8077	169	129	116	32	36.94	no	no	no	no	no	9.4	339	16.5	8.4	12	26	15	8.8	0.7	107	138	4	1.1	13.3	26.8	4	44	4	7	no	no	no	no	1084	no
Female	84.8375	14.6604	2.00634	yes	2.00634	0	alive	2.00634	0	alive	0	no	51	85.9259	157	91	99	26	37.28	no	no	no	no	no	9.32	203	14.18	14.16	12.2	26	19	8.48	0.82	136.6	136.6	4.08	1	12	20.2	6	39	4	10	no	no	no	no	1463	no
Male	50.7683	2.18611	1.05652	yes	1.05652	0	alive	1.05652	0	alive	0	no	91.3	87.6286	174	88	111	21	36.83	no	no	no	no	no	13.7	200	12.2	8.7	12	21	7	8.2	0.7	155	137	4	1.3	13.7	31.8	1	17	1	14	no	no	no	no	3950	no
Male	81.6681	4.66667	1.69682	yes	1.69682	0	alive	1.69682	0	alive	2	yes	94.8	70.0769	144	65	93	28	36.89	no	yes	no	no	no	9.2	107	14.6	6.6	8	23	15	8.9	1	106	136	3.8	1.2	13.2	27.1	6	33	3	15	no	no	no	no	3045	no
Female	57.854	4.69167	1.66538	yes	1.66538	0	alive	1.66538	0	alive	0	no	56.55	102.871	189	87	116	32	39.67	no	no	no	no	no	11.16	274.6	14.04	10.32	13.8	24.8	12.2	8.42	0.86	129.4	141.2	4.28	1	12.2	24.2	1	33	2	12	no	no	no	no	2150	no
Female	84.6164	9.47083	2.39757	yes	2.39757	0	alive	2.39757	0	alive	1	yes	70	60.0625	174	141	149	24	36.89	no	no	no	no	no	10.1	140	14.4	6.5	16	24	11	8.6	0.7	177	143	3.5	1.1	11.8	28	4	38	4	11	no	no	no	no	2390	no
Male	59.7335	0.832639	2.19081	yes	0.770833	1	death	0.770833	1	death	2	yes	79.5	93.6389	137	91	104	31	39.17	no	no	no	no	no	11.5	138	13.6	10.5	9	26	27	8.9	0.8	127	169	3.9	1.26	13.84	30.58	1	40	3	15	yes	no	no	no	4805	no
Male	49.785	2.90556	2.86706	yes	2.86706	0	alive	2.86706	0	alive	0	no	86.4	68.3571	157	100	118	19	37.11	no	no	no	no	no	13.3	208	11.6	6.8	13	22	10	8.7	0.7	115	135	4.5	1.32	12.74	29.92	0	17	0	15	no	no	no	no	2705	no
Male	48.6407	1.75347	2.10106	yes	1.75267	1	death	1.75267	1	death	2	yes	80.75	88.3462	161	86	110	30	37.7	no	no	no	no	no	10.46	204.6	14.7	16.88	22	18	10	7.5	0.7	183	146	4.4	1	10.5	25.6	0	25	4	15	no	no	no	no	1315	no
Female	19.8355	4.43403	2.51637	yes	2.51637	0	alive	2.51637	0	alive	1	yes	66.3667	72.7561	165	86	94	29	37.28	no	no	no	no	no	10.5	195	14.3	21.6	15	19	12	8.6	0.6	141	139	3.8	1.2	13.2	25.5	0	32	6	12	no	no	no	no	1380	no
Male	20.9647	5.47847	1.30388	yes	1.30388	0	alive	1.30388	0	alive	0	no	80.4	75.9655	134	80	88	32	37	no	no	no	no	no	10.9	130	13.1	10.1	14	26	9	8.7	0.8	88	138	3.9	1.34	12.9	28.18	0	8	2	15	no	no	no	no	4830	no
Female	91.2783	8.89306	3.00442	yes	3.00442	0	alive	3.00442	0	alive	0	no	56.7	79.3478	173	130	135	30	37.94	no	no	no	no	no	11.1	226	13.7	7.72	13.4	23.4	14	8.7	0.9	123.8	138.6	3.94	1.24	13.12	28.72	6	40	3	10	no	no	no	no	1608	no
Male	58.0242	4.80694	2.80655	yes	2.80655	0	alive	2.80655	0	alive	2	yes	80	91.0741	158	84	100	24	37.22	no	no	no	no	no	8.84	33	14.9	6.92	13.4	25.6	19	7.54	1.02	119	138.6	4.16	1.8	19.8	36.4	2	19	5	14	no	no	no	no	1325	no
Female	51.3135	4.15556	1.00418	yes	1.00418	0	alive	1.00418	0	alive	0	no	42.7	73.8077	113	72	82	28	37.5	no	no	no	no	no	11.1	335	13.7	7.8	8	29	11	8.4	0.6	127	134	4.2	1.24	13.6	27.16	2	20	2	14	no	no	no	no	1270	no
Male	37.6102	3.69514	3.70334	yes	3.70334	0	alive	3.70334	0	alive	2	yes	90.5	101.52	159	93	107	27	37.39	no	no	no	no	no	12.62	195.2	12.66	13.32	12.8	25.6	11.4	8.66	0.98	113	139.8	4.32	1	10.9	27.1	0	24	2	14	no	no	no	no	1905	no
Male	19.8788	9.48472	5.89862	yes	5.89862	0	alive	5.89862	0	alive	2	yes	94	62.5806	160	71	96	40	38.11	no	no	no	no	no	11.6	216	13.8	14.6	12	24	11	9	0.8	140	143	4.6	1.4	15.3	28.4	0	26	2	13	no	no	no	no	3115	no
Female	23.8515	30.7424	3.52772	yes	3.52772	0	alive	3.52772	0	alive	1	yes	63.3	102.704	140	91	105	20	37.33	no	no	no	no	no	15.5	164	19.4	8.1	8	22	10	8.2	0.7	94	138	4.8	2.7	27.8	54.9	0	31	8	11	no	no	no	no	3520	no
Male	75.6923	7.76875	7.74123	yes	7	0	alive	7.74123	0	alive	2	yes	62	96.4324	179	111	130	33	37.67	no	no	no	yes	no	11.3	174.4	14.1	10.78	14.2	23.4	14.2	8.18	0.86	176.4	139.4	4.08	1.22	13.24	27.08	5	40	4	13	no	no	no	no	300	no
Male	59.1319	13.6271	3.42481	yes	3.42481	0	alive	3.42481	0	alive	0	no	75.3	91.56	164	103	118	24	37.89	no	no	yes	no	no	12.94	219.8	12.74	10.18	16	24.4	13.8	8.66	0.8	120	141.8	4.2	1	10.6	28.4	2	31	4	12	no	no	no	no	3600	no
Female	82.8109	12.4861	7.08522	yes	7	0	alive	7.08522	0	alive	1	yes	55	93.4167	148	88	111	30	36.83	no	no	yes	yes	yes	8.9	394	17	13.7	25	17	29	8.1	1.5	273	137	4.4	1.3	14.1	35.9	8	46	3	14	no	no	no	no	1865	no
Male	92.4699	1.02292	1.08802	yes	1.02213	1	death	1.02213	1	death	0	no	69.7	76.0606	163	49	82	33	36.44	no	yes	no	yes	yes	10.76	98.4	15.76	14.86	12.4	25.4	24.4	8.46	0.9	176.4	143	3.88	2.4	26.2	36.6	11	73	6	8	no	no	no	no	640	no
Male	90.1368	6.98333	6.98316	yes	6.98316	0	alive	6.98316	0	alive	3	yes	76.25	63.8	156	118	130	29	37	no	yes	no	yes	yes	8.1	142	15.4	9.5	11	25	33	9.1	2.6	87	135	4.1	1.2	13.1	27.5	11	56	5	13	no	no	no	no	650	no
Male	91.923	5.93194	3.79865	yes	3.79865	0	alive	3.79865	0	alive	3	yes	79.5	72.4	152	106	112	23	37.17	no	no	no	no	no	9.3	392	15.9	10.5	19	22	28	8.8	1.4	107	140	4.5	1.1	12.4	29.2	4	43	3	14	no	no	no	no	550	no
Female	75.2848	15.6111	6.58598	yes	6.58598	0	alive	6.58598	0	alive	2	yes	75	67.88	152	86	106	33	36.78	no	no	no	no	no	11.5	179.8	14.72	10.48	14.2	23.6	15.6	8.38	1.02	133.8	143.2	4.24	1.4	15.1	24.8	5	31	4	14	no	no	no	no	2650	no
Male	43.0958	41.8556	14.8626	yes	7	0	alive	14.8626	0	alive	2	yes	75.9	65.92	150	85	105	26	37.33	no	no	no	no	no	13	246.4	12.76	13.04	14.8	21.8	10.4	8.6	0.8	141.4	141	4.28	1.22	13.22	25.76	0	26	3	11	no	yes	no	no	1370	no
Female	30.556	13.7583	1.25084	yes	1.25084	0	alive	1.25084	0	alive	0	no	87.2	101.833	139	94	107	33	37.94	no	no	no	no	no	9.9	147	15	6.7	14	20	5	8.2	0.7	66	135	3.8	1	11.1	21.6	0	20	6	11	no	no	no	no	865	no
Female	87.525	11.8958	3.01043	yes	3.01043	0	alive	3.01043	0	alive	2	yes	48.9	63.3793	166	94	112	28	37.94	no	no	yes	no	no	13.1	296	13.6	8.8	13	28	10	8.3	0.7	131	131	3.7	1.3	14.5	28.4	5	52	4	6	no	no	no	no	1322	no
Male	91.6917	8.02639	3.90098	yes	3.90098	0	alive	3.90098	0	alive	2	yes	87.3	86.3654	133	69	88	24	36.89	no	yes	no	no	no	7.7	135	14.3	11.2	14	23	33	8.9	1.1	128	138	4.4	1.3	14.1	27.4	5	53	7	14	no	yes	no	no	800	no
Female	93.6853	12.9715	1.78711	yes	1.78711	0	alive	1.78711	0	alive	2	yes	58.25	124.457	150	104	113	25	37	no	no	no	no	no	9.9	173	13.1	7.1	9	27	18	8.6	0.5	87	141	4.4	1.24	12.34	55.44	4	42	2	13	no	no	no	no	750	no
Female	96.9462	82.8986	14.0805	yes	7	0	alive	14.0805	0	alive	2	yes	77.1	69.8333	149	97	102	20	38	no	yes	no	no	no	11.3	132	14	8.7	15	26	29	9.8	1.4	104	144	4.2	1.3	13.8	28.8	5	32	6	15	no	no	no	no	2200	no
Male	28.7206	12.4354	8.50531	yes	7	0	alive	8.50531	0	alive	1	yes	69	79.56	128	81	93	22	38.83	no	no	no	no	no	14	271	13.6	17.5	10	29	12	8.5	0.9	99	143	3.4	1	11.7	15.9	0	22	2	15	no	no	no	no	3650	no
Male	53.0716	10.3451	3.45161	yes	3.45161	0	alive	3.45161	0	alive	0	no	82.9	99.4634	127	83	112	22	37.28	no	no	yes	no	no	9.8	159	13.2	7.8	12	26	15	8.2	0.4	112	142	4	1.1	12.5	25.3	2	23	5	12	no	no	no	no	2550	no
Male	82.1889	2.82778	2.87762	yes	2.73403	1	death	2.73403	1	death	3	yes	89.1	80.0312	147	63	83	32	37.17	no	yes	no	no	no	10.4	274	16.8	17.3	16	24	31	10.1	1.1	218	136	4.1	1.5	16.8	32.5	7	52	7	9	no	no	no	no	225	no
Male	20.8196	4.41389	2.53329	yes	2.53329	0	alive	2.53329	0	alive	0	no	66.65	85.7826	160	88	110	17	37.89	no	no	no	no	no	13.1	239	13.6	15.5	16	24	10	9	0.8	146	141	4	1.2	14	27.1	1	21	2	10	no	no	no	no	3200	no
Female	34.8809	2.80208	1.04806	yes	1.04806	0	alive	1.04806	0	alive	0	no	25.9	82.36	117	78	118	26	37.56	no	no	no	no	no	11.6	193	12.9	9.4	13	25	9	8.2	0.7	96	140	3.7	1.2	13.9	27.3	0	15	2	13	no	no	no	no	3315	no
Male	70.805	5.71736	1.6612	yes	1.6612	0	alive	1.6612	0	alive	0	no	66.1	104.038	133	96	104	36	36.94	no	no	no	no	no	9.9	158	13.2	5.2	15	18	11	8.4	1.1	78	141	4.4	1.1	11.5	27.1	5	46	2	13	no	no	no	no	1490	no
Male	70.4653	4.49514	4.00566	yes	4.00566	0	alive	4.00566	0	alive	2	yes	78.2	85.7059	145	95	108	24	36.89	no	no	no	no	no	13.3	268	11.4	6.2	11	26	11	9.5	0.9	87	144	4.7	1.1	11.8	28.2	3	36	4	14	no	no	no	no	250	no
Female	91.4452	2.97778	1.96128	yes	1.96128	0	alive	1.96128	0	alive	2	yes	71	89	130	84	90	33	37.56	no	no	no	no	no	8.1	174	14.4	7.1	15	27	25	8.72	0.8	113	143	3.8	1.4	15.3	43.8	4	41	2	14	no	no	no	no	1845	no
Female	78.6137	12.3299	2.33737	yes	2.33737	0	alive	2.33737	0	alive	1	yes	75.2	73.5833	143	67	82	23	37.83	no	no	no	no	no	8.7	173	13.2	11.7	10	27	23	7.4	0.9	120	129	5.1	1.2	14.76	52.26	3	66	5	3	no	no	no	no	1485	no
Male	50.3295	31.5333	14.2489	yes	7	0	alive	14.2489	0	alive	2	yes	66	67.3793	143	99	114	20	37.83	no	no	no	no	no	10.6	126	13.2	6.6	10	27	7	8.8	0.6	130	145	3.5	1.1	11.6	25.6	1	31	6	8	no	no	no	no	2265	no
Male	87.2676	14.4285	1.97674	yes	1.97674	0	alive	1.97674	0	alive	0	no	79.9	72.625	159	93	99	28	37.28	yes	no	no	no	no	11.4	209.2	13.64	8.62	16	24.2	17.2	8.8	1.02	130.6	138.2	3.88	1	11.4	25	7	38	3	12	no	no	no	no	2925	no
Male	63.9934	43.7229	18.852	yes	7	0	alive	18.852	0	alive	1	yes	68.7	74.2857	154	102	107	26	39.17	no	no	no	yes	no	10.82	254.8	15.32	10.28	19	24	7	8.6	0.6	110	142	3.2	1.3	13.7	29.5	5	36	4	15	no	yes	no	no	3630	no
Male	54.0968	34.3167	3.40523	yes	3.40523	0	alive	3.40523	0	alive	0	no	98.5	81.1667	150	105	118	21	36.78	no	no	no	no	no	11.2	209	13.6	7	7	25	16	8.5	0.6	78	135	3.6	1.3	13.12	28.8	4	17	0	15	no	no	no	no	1750	no
Male	19.6139	52.5042	33.4953	yes	7	0	alive	28	0	alive	3	yes	120	122.808	140	86	92.5	26	38.4	no	no	no	no	no	12	133	15.1	12.3	18	22	26	12.5	2.3	237	149	7.2	2.2	22.9	100.7	0	39	11	15	no	yes	no	no	1930	no
Male	81.3512	2.42014	1.60472	yes	1.60472	0	alive	1.60472	0	alive	2	yes	78.5	85.0769	135	69	88	27	38	yes	no	no	no	no	10.3	142	13.1	9	19	21	28	8.1	1	108	137	4.2	1.2	12.5	26.4	5	42	4	10	no	no	no	no	1005	no
Female	73.1174	10.5632	6.74803	yes	6.74803	0	alive	6.74803	0	alive	2	yes	86	81.1304	155	80	106	23	37.44	no	no	no	yes	no	11	169.2	13.72	10.64	13.4	24.8	17.6	8.52	0.96	160.4	142	4.14	1.2	13.9	24.4	5	26	6	14	no	no	no	no	1235	no
Male	28.6924	7.67361	2.13545	yes	2.13545	0	alive	2.13545	0	alive	0	no	71	90.6957	199	82	112	26	38.78	no	no	no	no	no	12.4	154	12.2	11.4	12	28	8	8.2	0.6	95	141	3.5	1.3	14.3	27.1	0	26	4	15	no	no	no	no	2450	no
Female	83.4867	9.94306	5.4813	yes	5.4813	0	alive	5.4813	0	alive	3	yes	95.2	110.516	156	142	147	27	36.56	no	no	no	no	no	7.7	88	18.2	15.4	20	21	69	8.6	2	178	139	4.5	1.3	14.5	37	9	66	7	13	no	no	no	no	810	no
Female	92.1242	4.83125	4.99337	yes	4.78403	1	death	4.78403	1	death	3	yes	44.5	107.577	155	82	95	28	38.72	no	no	yes	no	yes	10	207	15.6	26.4	16	19	31	8.3	1.1	156	139	3.8	1.3	14.1	29.6	7	51	1	15	no	no	no	no	514	no
Male	86.793	29.7576	7.78721	yes	7	0	alive	7.78721	0	alive	2	yes	72.1	83.4375	159	94	104	31	37.61	yes	no	no	no	no	9.7	133	14.5	13.2	12	24	18	8	1.1	194	145	3.7	1.2	12.6	29.2	9	32	2	15	no	no	no	no	1020	no
Female	76.8189	8.42639	4.60458	yes	4.60458	0	alive	4.60458	0	alive	2	yes	70	68.037	146	98	102	25	36.72	no	yes	no	no	no	12.5	197	13.3	8	15	28	16	8.6	0.7	109	143	3.9	1.2	13.4	29.6	4	35	2	14	no	no	no	no	700	no
Female	78.2169	11.5444	3.18968	yes	3.18968	0	alive	3.18968	0	alive	2	yes	68	87.88	135	78	93	22	38.044	no	yes	yes	no	no	10.6	155	15	15.4	8	31	15	8.2	0.8	97	142	4	2.2	23.2	33.9	5	41	5	15	no	no	no	no	679	no
Male	38.0647	5.1625	1.28171	yes	1.28171	0	alive	1.28171	0	alive	2	yes	108.6	82.7308	153	100	109	25	37.83	no	no	no	no	no	12.5	281	13.6	16.9	13	25	13	8.7	0.9	137	139	3.8	1.2	13.7	24.8	0	10	1	14	no	no	no	no	1295	no
Female	75.1529	17.9451	1.41031	yes	1.41031	0	alive	1.41031	0	alive	0	no	60.8	79.3462	145	97	101	29	37.06	no	yes	no	no	no	13.6	290	13.9	5.6	16	23	26	9.9	1.2	113	137	4	2.2	23.9	37.8	5	22	2	15	no	no	no	no	1800	no
Male	82.1212	8.39931	8.45597	yes	7	0	alive	8.45597	0	alive	2	yes	71	72.8966	157	89	107	27	37.5	no	no	no	no	no	11.5	187	13.3	10	12	20	22	8.5	0.8	102	133	3.7	1.3	13.8	32.6	7	37	2	11	no	no	no	no	675	no
Male	82.0698	6.34028	1.11907	yes	1.11907	0	alive	1.11907	0	alive	0	no	67.2	61.44	162	88	108	24	36.83	no	no	no	no	no	13.8	235	13	8.3	14	19	16	8.9	0.7	90	140	3.7	1.1	12.3	29.1	6	36	1	13	no	no	no	no	1100	no
Male	62.5592	2.37153	2.13713	yes	2.13713	0	alive	2.13713	0	alive	0	no	70	64.3103	149	93	110	21	37.06	no	no	no	no	no	14.2	208	12.8	13	7	25	15	8.5	0.7	99	139	3.9	1.2	12.8	28.1	2	22	1	14	no	no	no	no	1000	no
Male	41.8112	2.16389	1.24081	yes	1.24081	0	alive	1.24081	0	alive	1	yes	79	110.391	156	108	117	27	38.28	no	no	no	no	no	14.2	213	12.9	14.5	16	22	8	9.3	0.8	113	135	3.9	1	10.9	31.2	0	22	1	14	no	no	no	no	2720	no
Male	20.4564	6.04792	2.13707	yes	2.13707	0	alive	2.13707	0	alive	1	yes	69.6	76.7097	122	91	103	27	38.67	no	no	no	no	no	11.6	200	12.6	12.9	13	24	9	8.8	1.1	143	142	4.4	1.3	13.9	26.2	0	13	3	14	no	no	no	no	2950	no
Male	38.5946	3.69722	2.56791	yes	2.56791	0	alive	2.56791	0	alive	0	no	80	59.56	125	78	85	25	37.06	no	no	no	no	no	12	176	13	10.2	15	23	6	9	1	97	137	3.9	1.6	16.9	35.6	0	15	1	15	no	no	no	no	2600	no
Male	68.9061	3.60764	3.62067	yes	3.62067	0	alive	3.62067	0	alive	0	no	67	80.9565	137	107	116	20	36.94	no	no	no	no	no	12.1	179	13.5	5.9	12.8	24.2	13.8	9.34	0.86	111	139	4.44	2.3	25.4	38.2	2	43	4	15	no	no	no	no	450	no
Female	91.2178	1.19653	1.22951	yes	1.15417	1	death	1.15417	1	death	1	yes	46.7	85.2857	158	88	101	17	36.11	no	no	no	no	no	11.02	227.8	15.54	11.68	13.2	24.6	28.4	8.02	0.76	130	139.6	4.1	1.28	14.18	29.96	4	33	1	15	no	no	no	no	1588	no
Male	21.5423	7.38264	2.60477	yes	2.60477	0	alive	2.60477	0	alive	0	no	70.5	94.5556	146	72	82	19	38.22	no	no	no	no	no	9.8	153	12.6	12.3	13	26	8	8.7	0.8	117	136	4.8	1.22	12.98	28.14	0	30	4	8	no	no	no	no	1485	no
Female	67.7728	11.459	11.4094	yes	7	0	alive	11.4094	0	alive	3	yes	75.5	74.3571	163	89	102	23	37.06	yes	no	yes	yes	no	11.44	185	14.62	11.64	12.6	24.6	13.6	8.66	0.8	127.2	139.2	4.3	1.1	12.3	32.8	6	20	2	14	no	no	no	no	1966.2	no
Male	73.8501	8.1625	1.96292	yes	1.96292	0	alive	1.96292	0	alive	2	yes	83.1	78.7308	163	112	120	25	36.78	no	yes	yes	no	no	11.5	200	14.9	7.5	15	25	33	8.9	1.6	152	139	4.3	1.4	14.8	27.2	5	27	2	14	no	no	no	no	1014	no
Female	70.6072	7.80139	3.79398	yes	3.79398	0	alive	3.79398	0	alive	0	no	51	98.5	182	134	142	28	37.11	no	no	no	no	no	10.3	193	13.4	9.8	13	21	10	8.1	0.6	141	135	3.9	1.1	12.1	25	3	28	3	10	no	no	no	no	2195	no
Male	59.3584	6.93889	1.10039	yes	1.10039	0	alive	1.10039	0	alive	0	no	92	77.3333	189	103	122	29	37.33	no	no	no	no	no	13.9	221	13.5	10.6	9	25	8	8.9	0.8	137	133	3.8	1.2	12.7	31.1	1	17	0	15	no	no	no	no	1600	no
Male	62.2691	10.4111	10.4948	yes	7	0	alive	10.3972	1	death	3	yes	109.4	77.027	159	71	106	26	38	no	no	no	yes	no	12	248	15.8	20.4	14	23	23	8	2	231	130	5.2	1.3	14.5	31.3	3	42	9	15	no	yes	no	no	1495	no
Male	44.81	56.5882	2.16941	yes	2.16941	0	alive	2.16941	0	alive	1	yes	55.5	125.24	198	124	140	40	37.11	no	yes	no	no	yes	7.2	70	15.3	4.2	18	22	68	9.2	2.9	141	147	4.9	1.2	13	26.9	5	60	8	4	no	no	no	no	2675	no
Male	71.6126	9.01389	1.79958	yes	1.79958	0	alive	1.79958	0	alive	0	no	57.7	71.8276	159	100	110	21	36.78	no	no	yes	no	no	7.8	314	16.1	10.9	12	28	20	8.9	0.8	120	140	3.8	1.3	14.4	30.5	10	44	2	13	no	no	no	no	1960	no
Male	62.2397	1.05833	1.05796	yes	1.05796	0	alive	1.05796	0	alive	2	yes	88	105.35	166	82	101	23	37.33	no	no	no	no	no	9.5	90	14.3	5	21	25	19	8.1	0.8	105	145	3.5	1.1	12.3	30.6	2	25	2	15	no	no	no	no	1225	no
Male	52.2292	9.8	6.20119	yes	6.20119	0	alive	6.20119	0	alive	1	yes	86.7	68.7419	166	94	116	16	38.83	no	no	no	no	no	13.1	249	13.5	13.3	13	26	12	8.5	0.9	161	140	4.1	1	12	24.1	1	28	5	10	no	no	no	no	2890	no
Female	80.9762	26.9583	26.9242	yes	7	0	alive	26.9242	0	alive	2	yes	50.6	80.1923	154	75	82	20.5	37.67	no	no	no	no	no	10.3	126.6	14.24	8.92	12.2	23.4	20.8	7.98	0.7	139.4	146	4.5	1.1	11.6	25	4	29	3	15	no	no	no	no	1645	no
Male	67.2927	13.725	2.76052	yes	2.76052	0	alive	2.76052	0	alive	0	no	66.8	77.4815	140	73	87	24	37.78	no	no	no	no	no	11.22	179.2	13	10.5	14	24	11	8.8	0.7	86	134	4.2	1.2	13.7	31.5	4	27	3	10	no	no	no	no	1335	no
Male	91.7054	10.559	4.14179	yes	4.14179	0	alive	4.14179	0	alive	3	yes	70	100.852	141	92	105	26	36.56	no	yes	no	yes	no	11.3	118	15.5	14.4	25	16	65	7.7	3	341	141	5.4	2.2	23.2	39.6	8	69	9	15	no	yes	no	no	217	no
Male	31.2387	8.86667	1.68935	yes	1.68935	0	alive	1.68935	0	alive	0	no	71.61	94.931	139	78	94	20	37.89	no	no	no	no	no	11.7	174	13.2	18.2	11	29	10	8.2	0.8	124	138	4.3	1.1	12.4	24.2	0	22	3	14	no	no	no	no	3105	no
Female	91.6716	6.29514	1.01284	yes	1.01284	0	alive	1.01284	0	alive	0	no	49	66.0357	148	60	91	25	36.94	no	no	no	no	no	11.6	203	12.1	7.7	12	23	11	8.5	0.5	93	140	4.1	1	12.4	24.3	4	37	2	14	no	no	no	no	945	no
Female	80.5554	10.6931	1.78287	yes	1.78287	0	alive	1.78287	0	alive	1	yes	63.2	75.75	136	99	107	28	37.11	no	no	no	no	no	10.76	177.4	13.2	6.48	12.8	24	15.2	8.38	0.7	115.2	139.6	3.64	1.1	12.4	33.3	4	42	2	13	no	no	no	no	800	no
Male	88.6703	3.95417	2.76617	yes	2.76617	0	alive	2.76617	0	alive	0	no	72.4	83.1714	171	98	113	22	37.61	no	no	no	yes	no	12.1	207	13.2	8.6	13	24	15	9.4	1	118	142	3.9	1.1	12.2	26.7	6	39	3	15	no	no	no	no	250	no
Male	72.2429	3.04722	3.15215	yes	3.04653	1	death	3.04653	1	death	1	yes	94	61.5833	142	63	82	20	37.56	no	no	no	no	no	12	147	14.4	8.4	9	29	12	7.5	1.2	147	143	3.9	1.5	16.6	23.6	3	33	3	15	no	no	no	no	5310	no
Female	91.69	4.32639	4.37653	yes	4.25278	1	death	4.25278	1	death	2	yes	70	55.8571	183	76	104	21.5	37.56	no	yes	no	no	no	11.1	265	17.2	10.5	13	27	24	9.3	1.2	168	147	3	1.3	14.9	28.5	6	39	2	15	no	no	no	no	1861	no
Female	40.1253	9.86111	2.51049	yes	2.51049	0	alive	2.51049	0	alive	1	yes	54.1	71.84	137	90	101	27	37.5	no	no	no	no	no	10.2	173	13.42	14.54	12.8	24.2	8	8.28	0.68	137.8	138.4	3.8	1.1	12.4	28.2	0	22	2	14	no	no	no	no	4310	no
Male	70.0436	4.975	1.84036	yes	1.84036	0	alive	1.84036	0	alive	2	yes	75	77.0435	151	132	138	20	37.44	no	no	no	no	no	11.3	202.8	13.96	8.18	11.6	24.4	16	8.72	0.9	105.6	136.2	4.06	1.2	12.7	34.5	3	21	2	15	no	no	no	no	1150	no
Male	68.3447	5.82569	2.7003	yes	2.7003	0	alive	2.7003	0	alive	0	no	71.4	82.84	158	109	123	18	37.6	no	no	no	no	no	11.5	161	15.5	6.4	14	21	14	8.8	1.3	95	138	3.8	1.2	13	28.7	4	51	6	3	no	no	no	no	1025	no
Male	88.3239	4.95208	1.12711	yes	1.12711	0	alive	1.12711	0	alive	0	no	77	60.9231	160	84	95	39	37.28	no	no	yes	yes	no	9.9	257	15.3	8.5	15	26	40	8.9	1.4	145	140	4.1	1.1	11.9	30.8	9	34	2	15	no	no	no	no	1700	no
Female	89.7443	3.63958	2.53213	yes	2.53213	0	alive	2.53213	0	alive	1	yes	70.3	107.19	156	123	128	24	36.94	no	no	no	no	no	10.52	232.2	13.86	11.42	14.4	23.8	12.8	8.72	0.9	121	138.8	4.06	1.2	12.5	27.2	4	39	1	13	no	no	no	no	700	no
Female	89.7001	3.71389	1.49613	yes	1.49613	0	alive	1.49613	0	alive	0	no	67.2	89.6071	173	100	119	31	36.78	no	yes	no	no	no	11.58	250.6	13.2	10	13.6	25.6	16	8.44	0.86	121.2	140.8	3.86	1.2	12.8	30.4	5	35	1	15	no	no	no	no	1425	no
Male	91.7032	1.21806	1.36719	yes	1.15764	1	death	1.15764	1	death	2	yes	76	101.538	158	95	105	33	39.44	no	no	no	no	no	10.92	123.4	14.6	12.04	14.2	21	27	8.36	1.34	125.8	143.6	4.44	1.2	13.2	28.6	4	39	3	15	no	no	no	no	1118	no
Female	24.4101	7.91111	6.83365	yes	6.83365	0	alive	6.83365	0	alive	3	yes	62.3	109.385	130	80	88	34	38.33	no	no	no	no	no	10.6	182	13.1	13.4	16	20	5	7.8	0.8	96	140	3.1	1.34	13.98	28.6	0	18	1	15	no	no	no	no	1705	no
Male	82.5954	21.4	2.12024	yes	2.12024	0	alive	2.12024	0	alive	0	no	78.25	62.6667	160	109	118	29	37.72	yes	yes	no	yes	no	11.8	184	18.1	10.5	20	26	43	9.3	1.7	140	142	3.8	1.3	14.4	28.5	11	39	2	13	no	no	no	no	1900	no
Male	73.4151	15.1375	12.1235	yes	7	0	alive	12.1235	0	alive	1	yes	85	64.5312	177	72	113	22	37.94	no	no	no	no	no	10.3	147	15.1	13.2	10	23	14	7.8	0.6	128	136	3.6	1.1	13.1	21.6	3	43	2	15	no	no	no	no	1440	no
Male	49.4935	2.55208	1.45497	yes	1.45497	0	alive	1.45497	0	alive	0	no	68.1	86.9615	130	87	93	19	38.33	no	no	no	yes	no	12.9	231	12.8	10.6	13	27	9	9	0.7	189	141	3.6	1.22	12.9	27.56	1	13	1	14	no	no	no	no	2165	no
Male	22.7239	21.1771	2.1664	yes	2.1664	0	alive	2.1664	0	alive	0	no	53.4	69.625	177	93	122	27	37.44	no	no	no	no	no	13.6	166	12.3	13.5	11	26	13	9.4	0.9	113	148	4	1.1	12.4	32.3	0	14	1	13	no	no	no	no	1530	no
Male	33.907	1.56736	1.4916	yes	1.4916	0	alive	1.4916	0	alive	0	no	75.5	66.125	158	109	122	18	37.22	no	no	no	no	no	13.5	196	12.6	9	11	26	9	9.1	0.8	103	140	4.7	1	11.1	26.6	0	8	1	14	no	no	no	no	3050	no
Female	80.3912	10.7646	2.67675	yes	2.67675	0	alive	2.67675	0	alive	0	no	50.8	71.5172	172	93	108	30	37.67	no	no	no	no	no	9.1	115	16.2	1.1	14	24	12	8	0.5	131	133	4.2	1	11.7	22.5	5	38	3	14	no	no	no	no	1525	no
Female	87.6796	5.41042	1.39803	yes	1.39803	0	alive	1.39803	0	alive	1	yes	60	80.0385	155	114	122	28	37.39	no	yes	yes	no	yes	7.2	130	19.4	6.3	12	26	23	7.8	1	109	143	3.8	1.24	12.18	27.36	10	28	4	14	no	no	no	no	790	no
Male	75.471	5.62431	1.59255	yes	1.59255	0	alive	1.59255	0	alive	2	yes	76.9	56.6452	111	69	79	21	37.22	no	yes	no	yes	no	9.3	131	19.9	7.1	19	17	48	7.6	2.1	133	139	5.8	3.4	33.9	36.9	12	53	6	14	no	no	no	no	860	no
Female	36.7105	4.13125	4.13161	yes	4.06319	1	death	4.06319	1	death	3	yes	56.3	70.25	137	97	109	37	38.204	no	no	no	no	no	11.4	397	15.5	13.5	17	19	14	7.7	0.7	131	143	3.9	1.4	14.9	30.2	0	16	8	15	no	yes	no	no	2015	no
Male	67.2931	3.81944	3.89075	yes	3.81845	1	death	3.81845	1	death	2	yes	85	109.667	184	104	121	44	39.12	no	no	no	yes	no	9.7	187	15.5	16.3	18	19	36	7.9	1.9	198	141	5.8	1.2	12.9	28.2	3	74	6	3	no	no	no	no	1210	no
Male	33.6425	7.86042	3.32419	yes	3.32419	0	alive	3.32419	0	alive	1	yes	85.15	57.76	126	73	83	23	37.78	no	no	no	no	no	13.7	252	12.8	7	10	30	15	8.7	1.1	132	140	4.3	1.3	15	30.8	0	8	2	14	no	no	no	no	1690	no
Male	59.6626	18.5382	14.6102	yes	7	0	alive	14.6102	0	alive	3	yes	91.7	70.6667	137	88	92	30	38.28	no	no	no	no	no	8.3	82	16.8	9.5	11	25	15	7.7	0.9	104	144	4.5	1.1	12.3	27.9	1	26	4	15	no	yes	no	no	2360	no
Male	87.1177	2.60278	1.71486	yes	1.71486	0	alive	1.71486	0	alive	1	yes	68.2	67.4	151	99	109	28	37.22	no	no	no	no	no	12.1	125	13.2	10.6	12	23	25	8.2	1.2	107	144	4.2	1.2	12.9	26.2	4	28	4	14	no	no	no	no	1350	no
Male	82.2558	7.25486	1.59128	yes	1.59128	0	alive	1.59128	0	alive	2	yes	79	88.04	148	85	97	29	37.83	no	no	no	no	no	10.18	181.4	14.38	8.74	12.8	24.8	16	8.12	0.9	126.8	137.8	4.04	1.3	13.8	25.6	4	35	2	14	no	no	no	no	950	no
Male	29.0049	19.7688	4.71883	yes	4.71883	0	alive	4.71883	0	alive	1	yes	71	109.72	191	79	103	23	38.83	no	no	no	no	no	13.6	291	13.8	28	20	23	13	9.2	1.1	147	143	4.5	1.1	13.3	28.2	0	32	3	8	no	no	no	no	1835	no
Male	73.5031	6.16736	6.02949	yes	6.02949	0	alive	6.02949	0	alive	0	no	131	71.0417	144	77	89	29	37.72	no	yes	no	yes	no	10.74	138.2	15.98	7.26	14	26.8	29.4	8.84	1.06	150.4	142.6	4.42	1.32	15.38	37.7	8	46	4	13	no	no	no	no	200	no
Male	63.3933	4.95903	1.20375	yes	1.20375	0	alive	1.20375	0	alive	0	no	81.7	82.48	178	116	133	28	37.11	no	no	no	no	no	14.3	187	12.1	9.1	13	25	16	8.6	0.7	114	141	4.1	1.24	12.32	28.64	2	23	3	11	no	no	no	no	2050	no
Male	72.1414	49.0806	8.9174	yes	7	0	alive	8.9174	0	alive	3	yes	72.2	66	150	79	99	32	36.72	no	no	no	no	no	13.4	201	12.9	6.4	14	26	12	9.3	0.7	105	133	3.9	1.5	16.7	30.5	4	41	5	13	no	no	no	no	125	no
Male	72.1143	8.82917	5.6514	yes	5.6514	0	alive	5.6514	0	alive	2	yes	79	68.9231	158	92	103	23	36.94	no	no	no	no	no	13.9	144	12.8	6.9	12	26	6	9.1	0.8	115	130	4.1	1.1	11.9	28.8	4	25	2	14	no	no	no	no	4250	no
Male	89.4707	5.61944	2.94916	yes	2.94916	0	alive	2.94916	0	alive	2	yes	86.4	79.5833	153	89	105	27	36.94	no	no	yes	yes	no	9.9	249	14.8	7.6	12	25	19	8.5	0.9	101	136	4	1.4	15.8	27.5	8	38	4	11	no	no	no	no	1425	no
Female	91.8184	4.78681	2.76433	yes	2.76433	0	alive	2.76433	0	alive	0	no	55.5	84.36	174	103	114	28	38.11	no	no	no	no	no	11.14	259.8	14	9.24	12.2	26.2	17	8.62	0.66	130.6	138.4	3.86	1.2	13.36	29.9	4	33	4	9	no	no	no	no	1115	no
Male	19.5909	4.65278	1.97279	yes	1.97279	0	alive	1.97279	0	alive	2	yes	84.7	109.217	156	75	94	29	37.67	no	no	no	no	no	12.9	252	13.2	18.8	20	23	17	9.8	0.9	165	136	4.6	1.1	12.4	28.7	0	26	2	13	no	no	no	no	1995	no
Female	59.7991	21.7146	14.7881	yes	7	0	alive	14.7881	0	alive	2	yes	41.5	72.7826	154	77	106	24	37.17	no	no	no	no	no	8.3	115	14.5	13.3	17	25	18	8.6	0.8	176	157	4.3	1.7	18.7	34.5	1	24	6	15	no	yes	no	no	1800	no
Female	60.1255	13.7021	4.12793	yes	4.12793	0	alive	4.12793	0	alive	2	yes	72.5	84.5	153	91	96	25	38	yes	yes	yes	yes	yes	8.2	78	18.7	8.7	17	27	17	8.8	0.6	188	143	4	1.3	14.1	26.1	14	39	4	13	no	no	no	no	2490	no
Female	64.0238	13.8882	6.01095	yes	6.01095	0	alive	6.01095	0	alive	0	no	51.7	82.6	159	88	109	23	37.56	no	no	no	no	no	10.9	188	12.7	12.4	13	24	12	9.2	0.8	163	146	3.8	1.1	12	28	2	48	4	8	no	no	no	no	2878	no
Female	89.7898	3.57569	1.41971	yes	1.41971	0	alive	1.41971	0	alive	0	no	68.5	84.4444	140	88	94	25	36.94	no	yes	yes	no	no	9	146	18.1	4.7	14	21	63	7.7	2.2	188	139	4.3	1.8	19.4	33.6	10	30	5	14	no	no	no	no	1155	no
Male	72.6699	20.9951	20.9311	yes	7	0	alive	20.9311	0	alive	2	yes	97.5	75.28	117	71	84	22	37.72	no	yes	no	no	yes	11.2	145	15.5	19.8	17	23	33	9	1.8	144	144	4.8	1.5	16.5	48.9	6	68	10	15	no	yes	no	no	887	no
Female	77.0929	9.64236	1.91508	yes	1.91508	0	alive	1.91508	0	alive	0	no	50	72.0741	122	66	76	23	38.06	no	no	no	no	no	11.52	181	13.02	14.22	14	23	10.4	8.5	0.8	126.6	141	4.2	1.2	14.1	24.1	3	36	4	12	no	no	no	no	1255	no
Male	57.7112	5.74514	1.13344	yes	1.13344	0	alive	1.13344	0	alive	0	no	71	85.64	170	103	117	29	36.94	no	no	no	no	no	12.7	106	14.3	7	11	29	9	7.8	0.5	88	135	2.7	1.3	12.16	29.3	1	18	2	14	no	no	no	no	3150	no
Female	64.7315	19.9486	1.13108	yes	1.13108	0	alive	1.13108	0	alive	1	yes	94	105.933	169	118	125	28	37.28	yes	yes	yes	yes	no	8.3	244	22.6	7.7	14	21	7	7.9	0.8	158	137	3.6	1.4	15.1	34.5	7	27	4	9	no	no	no	no	1450	no
Female	64.8022	40.1701	24.1853	yes	7	0	alive	24.1853	0	alive	2	yes	69.65	101.167	188	105	125	26	38.22	no	yes	yes	yes	no	9.2	424	21.8	8.7	13	25	12	8.3	0.5	164	143	3.8	1.3	14.6	33.4	6	40	3	10	no	no	no	no	650	no
Female	88.3829	4.83542	2.74149	yes	2.74149	0	alive	2.74149	0	alive	0	no	55	62.7308	163	72	105	24	38.06	no	no	no	no	no	9.54	268	14.44	11.24	13.2	25.2	16.2	8.72	0.82	134.2	140.6	3.78	1.2	13.7	26.6	4	65	5	3	no	no	no	no	1729	no
Male	39.0373	3.16875	1.03905	yes	1.03905	0	alive	1.03905	0	alive	0	no	84.5	87.6923	138	74	89	19	37.5	no	no	no	no	no	14.1	192	13.5	10.2	14	25	15	8.9	0.7	115	134	4	1.1	11.9	29.5	0	8	2	14	no	no	no	no	2580	no
Female	26.696	9.41875	5.40741	yes	5.40741	0	alive	5.40741	0	alive	0	no	51	69.3846	140	77	101	35	37.5	no	no	no	no	no	10	158	14	9.8	19	16	6	8.4	0.6	87	143	4.4	1.1	11.9	27.6	0	30	4	7	no	no	no	no	2515	no
Female	67.6901	5.95972	2.14017	yes	2.14017	0	alive	2.14017	0	alive	2	yes	57	84.8519	139	88	110	23	37.06	no	no	yes	no	no	11.6	229	13.1	5.8	17	23	9	9	0.6	85	137	3.7	1.1	11.8	29	3	25	2	13	no	no	no	no	1705	no
Male	84.5474	3.53403	1.7501	yes	1.7501	0	alive	1.7501	0	alive	0	no	71.9	62.8	151	71	112	22	37.33	no	no	no	no	no	10.56	221.2	13.64	8.04	12	24.4	14.6	8.38	0.98	120.8	139.4	4	1.3	14.1	28.9	4	28	4	14	no	no	no	no	3070	no
Female	29.8131	14.6993	4.67236	yes	4.67236	0	alive	4.67236	0	alive	1	yes	63.5	74.1538	141	75	98	25	38.39	no	no	no	no	no	9.1	132	12.4	5.5	14	23	5	8.7	0.5	103	142	4.1	1.1	12.4	39.2	1	18	2	15	no	no	no	no	2135	no
Male	93.3577	5.38264	2.02973	yes	2.02973	0	alive	2.02973	0	alive	2	yes	76.4	86.56	146	103	113	36	37.17	no	no	no	no	no	11.1	121	14.3	9.8	10	25	14	8.4	1	157	140	3.9	1.6	17.4	30.2	4	36	3	11	no	no	no	no	1580	no
Male	73.0576	30.5667	1.54707	yes	1.54707	0	alive	1.54707	0	alive	0	no	63.4	84.12	146	82	97	30	37.33	no	no	no	no	yes	8.4	156	13.6	15.8	9	25	12	8.4	0.5	122	141	3.6	1.1	11.5	34.1	9	49	2	13	no	no	no	no	1675	no
Female	68.567	9.25417	6.71744	yes	6.52881	1	death	6.52881	1	death	3	yes	71.8667	93.4	158	107	115	25	38.06	yes	no	no	yes	no	10.7	120	13.4	3.2	16	29	10	9.5	1.2	123	137	4.5	1.1	13.1	29.1	15	57	8	3	yes	yes	no	no	2415	no
Female	86.8873	4.49167	2.54052	yes	2.54052	0	alive	2.54052	0	alive	0	no	61.3	73.3077	165	83	90	28	37.39	no	no	no	yes	no	11.5	188	13.2	9.4	13	24	19	8.9	0.7	136	137	4.2	1.28	13.34	26.44	8	38	2	13	no	no	no	no	1670	no
Male	71.6703	6.81875	1.6405	yes	1.6405	0	alive	1.6405	0	alive	0	no	92.5	68.8	163	77	96	26	37.11	yes	yes	no	yes	no	8.7	199	16.6	5.8	15	23	14	8.3	0.7	50	141	3.6	1.8	19.2	32.8	6	25	0	15	no	no	no	no	2170	no
Female	79.681	4.4375	1.97567	yes	1.97567	0	alive	1.97567	0	alive	0	no	39	66.2174	160	60	85	28	39.28	no	no	no	no	no	10.4	231.6	13.24	12.54	14.2	21.6	16.2	8.46	0.66	123.8	139.6	4.08	0.9	10.3	28	3	33	4	15	no	no	no	no	961	no
Male	42.9335	31.5333	19.7535	yes	7	0	alive	19.7535	0	alive	2	yes	92.3	108.414	158	78	96	32	38.17	no	no	yes	yes	no	11.9	208	13.3	22.5	17	18	21	8.4	1.8	445	141	4.2	1.1	12.4	29.5	2	71	10	3	no	no	no	no	3055	no
Male	66.596	19.9375	1.34794	yes	1.34794	0	alive	1.34794	0	alive	2	yes	73.15	87.6923	136	80	96	31	37.28	yes	no	no	no	yes	8.3	77	12.8	8.2	13	23	13	7.7	0.8	113	133	5	1.8	19.4	77.7	7	38	6	14	no	yes	no	no	1022	no
Male	41.2932	8.73472	3.4891	yes	3.4891	0	alive	3.4891	0	alive	2	yes	80.4	118.933	201	166	174	37	37.61	no	no	no	no	no	7.6	50	19.1	5.9	12	18	7	6.8	0.7	116	140	3.4	1.6	18	33	4	48	9	12	no	no	no	no	2735	no
Female	52.2484	4.92986	1.79503	yes	1.79503	0	alive	1.79503	0	alive	2	yes	95.7	56.1875	136	73	87	25	37.67	no	no	no	no	no	12.8	219	12.5	14.1	14	21	17	9.1	0.8	124	140	4	1.1	11.7	24.8	1	21	2	14	no	no	no	no	650	no
Male	24.3295	10.1458	2.38274	yes	2.38274	0	alive	2.38274	0	alive	0	no	80.0333	93.1935	175	261	144	23	38.22	no	no	no	no	no	11.8	152	13.6	11.5	10	28	22	8	1.4	106	141	4.3	1.2	13.5	26.8	0	17	2	15	no	no	no	no	1910	no
Female	69.1473	12.9236	6.87735	yes	6.87735	0	alive	6.87735	0	alive	2	yes	75.6	66.8095	146	74	97	19	36.94	no	no	no	no	no	12.2	238	12.5	12	15	22	15	8.8	0.7	152	136	4.1	1	11.4	28	2	36	1	13	no	no	no	no	735	no
Male	25.1285	4.13889	4.13634	yes	4.02361	1	death	4.02361	1	death	2	yes	83.3333	69.9167	133	69	88	22	34.61	no	no	no	no	no	10.8	187	12.8	8	13	22	8	8	0.5	136	141	3.9	1.1	11.6	28.5	0	22	1	15	no	no	no	no	2390	no
Male	36.4809	18.0972	2.30956	yes	2.30956	0	alive	2.30956	0	alive	0	no	68.7	117.519	123	90	96	49	38.33	no	no	no	yes	no	7.3	532	16.1	7	7	25	17	8.4	0.4	150	150	4.1	1.4	15.2	24.6	3	23	3	9	no	no	no	no	2180	no
Female	68.2957	3.77361	2.75529	yes	2.75529	0	alive	2.75529	0	alive	0	no	59.8	81.92	153	72	99	21	36.94	no	no	no	no	no	11.14	201.8	13.6	10.34	13	24.4	12.8	8.5	0.7	116	139.8	4	1.1	12	33.5	2	25	2	15	no	no	no	no	2535	no
Male	21.376	1.27014	1.20664	yes	1.20664	0	alive	1.20664	0	alive	0	no	72.5	68.44	137	112	115	25	36.78	no	no	no	no	no	14.5	278	13.2	6.6	12	23	9	7.3	0.5	96	140	3	1.2	13.9	29	0	10	2	14	no	no	no	no	2300	no
Male	44.2678	48.625	26.8642	yes	7	0	alive	26.8642	0	alive	3	yes	71.9	95.2917	123	95	104	27	39.44	no	no	no	no	no	9.84	130.8	14.18	11.18	15.6	25.2	11.8	7.96	1.16	164	141.8	4.54	1.32	14.04	30.46	1	35	3	15	no	yes	no	no	1670	no
Male	89.2364	6.22292	1.47052	yes	1.47052	0	alive	1.47052	0	alive	2	yes	87.5	48.725	119	84	91	36	37	yes	yes	no	yes	no	12.5	87	14.6	9.2	13	19	50	7.8	1.8	66	140	3.8	1.6	17.3	32.7	12	54	9	13	no	yes	no	no	1065	no
Female	91.8152	5.90069	3.08546	yes	3.08546	0	alive	3.08546	0	alive	1	yes	58.05	69.3143	179	62	96	26	37.28	no	no	no	yes	no	9.9	308	13	13.7	11	15	17	6.8	1	179	141	3.7	1.1	11.5	26.1	8	73	6	3	no	no	no	no	755	no
Male	81.8648	7.69167	2.95763	yes	2.95763	0	alive	2.95763	0	alive	2	yes	83.7	59.88	146	75	90	21	35.89	no	no	no	no	no	9.5	130	19.4	6.3	11	31	12	9.1	0.9	105	144	3.5	1.1	12.6	27.3	4	33	3	13	no	no	no	no	2160	no
Female	85.3092	1.07431	1.04303	yes	1.04303	0	alive	1.04303	0	alive	0	no	54	68.8	149	103	114	21	37.89	no	no	no	no	no	10.84	198	13.82	8.9	13.2	24.4	15.6	8.08	0.6	113.4	142	3.72	1.1	11.6	27.1	5	37	1	15	no	no	no	no	805	no
Male	87.3817	23.5806	2.1799	yes	2.1799	0	alive	2.1799	0	alive	2	yes	87.6	75.5769	156	80	96	31	37.39	yes	no	no	no	no	7.9	134	12.9	6.1	13	21	27	8.1	1.7	70	137	4.3	1.2	13.5	28.3	7	40	5	10	no	no	no	no	1365	no
Male	18.1561	5.59514	2.68096	yes	2.68096	0	alive	2.68096	0	alive	0	no	78	72.48	178	105	133	36	38.89	no	no	no	no	no	10.1	112.8	14.82	13.16	12	25.2	14.4	8.76	1.04	132.2	142	4.1	2	21	69.7	0	18	6	15	no	no	no	no	3248	no
Male	45.099	29.2903	14.3657	yes	7	0	alive	14.3657	0	alive	2	yes	76.9	82.2083	141	97	112	19.5	38.17	no	no	no	no	no	10.2	100	15	7.6	14	31	9	8.2	0.7	201	143	3.7	1	10.3	26.1	1	28	4	15	no	yes	no	no	2681	no
Male	45.3702	10.484	6.52903	yes	6.52903	0	alive	6.52903	0	alive	3	yes	68	70.3333	143	100	109	26	37.17	no	no	no	no	no	11.9	92	13.7	7.7	22	21	4	7.7	0.5	121	148	3.8	0.9	9.7	25.6	1	26	4	11	no	no	no	no	3385	no
Male	71.9673	5.17431	2.35659	yes	2.35659	0	alive	2.35659	0	alive	2	yes	66.4	50.4	147	115	124	16	37.17	no	no	no	no	no	12.4	230.8	13.54	9.68	14.2	24.8	14.6	8.8	0.78	118.6	139	4.04	1.1	12.1	30.1	5	36	4	15	no	no	no	no	325	no
Male	52.6659	3.35417	3.37679	yes	3.37679	0	alive	3.37679	0	alive	2	yes	97.7	47.3158	135	111	117	19	37.22	no	no	no	no	no	12.9	168	12.7	6	11	25	9	8.7	1	92	139	4.7	1.2	12.6	35.4	1	17	1	15	no	no	no	no	1370	no
Male	65.851	7.85347	1.06179	yes	1.06179	0	alive	1.06179	0	alive	0	no	87.5	83.4074	165	93	108	28	38	no	no	no	yes	no	11.8	209	13.6	6.5	16	22	13	8.1	0.8	142	133	4.4	0.9	10.1	27.5	3	30	3	11	no	no	no	no	2920	no
Male	71.3793	6.62917	6.06293	yes	6.06293	0	alive	6.06293	0	alive	3	yes	70.3	73.4762	159	110	122	22	37.17	no	no	no	yes	no	10	182	17	4.4	18	26	6	8.5	0.5	171	137	3.9	1.1	11.5	26.6	4	28	2	12	no	no	no	no	1758.6	no
Male	58.7462	21.1375	4.2798	yes	4.2798	0	alive	4.2798	0	alive	1	yes	94	81.0938	174	92	109	35	39.78	no	no	no	no	no	11.1	406	12.9	17.5	12	28	17	8.7	0.7	146	144	3.6	1.9	20.3	33.6	1	31	4	9	no	no	no	no	2554	no
Female	61.8154	22.9396	3.00888	yes	3.00888	0	alive	3.00888	0	alive	1	yes	38	76.25	163	68	92	25	37.17	no	no	no	no	no	8.6	220	15.6	7.2	12	18	24	8.9	1.6	126	136	4.5	1.1	11.4	34.1	7	34	3	13	no	no	no	no	595	no
Male	65.4227	3.74097	1.69525	yes	1.69525	0	alive	1.69525	0	alive	1	yes	90	54.6071	150	81	97	24	37.11	no	no	no	no	no	11.26	179.2	15.78	7.8	10	28	22	9.1	1.2	82	141	4.2	2.8	30.8	36.1	2	26	3	14	no	no	no	no	1596	no
Male	73.6064	5.75278	1.40913	yes	1.40913	0	alive	1.40913	0	alive	0	no	71	73.3214	119	89	92	27	37.11	yes	no	no	no	no	11.4	146	14.9	9.2	12	27	14	8.7	0.9	88	143	4.3	1.1	11.9	29.5	4	30	2	15	no	no	no	no	1075	no
Male	61.0533	9.21736	2.19517	yes	2.19517	0	alive	2.19517	0	alive	0	no	77.85	93.0625	150	94	101	28	37.72	no	no	no	no	no	12.7	113	12.6	7.7	12	25	16	8.4	0.7	136	138	3.9	1.1	11.6	27.8	2	34	4	12	no	no	no	no	2945	no
Male	41.7651	12.3243	2.62773	yes	2.62773	0	alive	2.62773	0	alive	0	no	80.5	70.8519	145	76	93	33	37.67	no	no	no	no	no	12.2	182	12.4	7.6	14	27	9	8.6	0.9	102	154	4.3	1	11.1	28.4	0	21	5	13	no	no	no	no	4550	no
Female	20.1208	13.3701	2.6014	yes	2.6014	0	alive	2.6014	0	alive	1	yes	65.3	122.077	154	109	121	22	38.33	no	no	no	no	no	8.4	153	12.8	8.4	9	24	11	7.6	0.9	132	145	5.1	2.1	22.7	38.4	0	19	3	15	no	no	no	no	1485	no
Female	80.6127	11.6493	2.23925	yes	2.23925	0	alive	2.23925	0	alive	3	yes	70	61.7805	185	70	112	42	37.11	no	no	yes	yes	no	7.1	160	16.4	8.8	21	26	58	9	7.6	186	141	6.6	1.3	14.6	26.8	9	40	8	12	no	no	no	no	1127	yes
Female	80.1677	14.1694	6.63297	yes	6.63297	0	alive	6.63297	0	alive	3	yes	72.2	89.25	184	112	123	34	37.39	no	no	no	yes	no	12.6	176	17.9	11.7	22	28	46	10.4	8	149	141	5	1.26	14.84	65.52	9	70	10	3	no	no	no	no	0	yes
Male	91.2484	4.94931	3.98986	yes	3.98986	0	alive	3.98986	0	alive	1	yes	69.4333	109.556	150	74	91	29	38.39	no	no	no	no	no	12.9	167	13.9	22.2	16	25	47	8	2.3	172	145	4.5	1.6	17.3	50.9	5	65	8	6	no	no	no	no	1470	no
Male	94.6215	3.82917	3.13492	yes	3.13492	0	alive	3.13492	0	alive	2	yes	62.7	77.1053	150	96	110	27	37.83	no	no	no	no	yes	11.42	282.4	13.74	19.1	12.4	23.2	14.2	8.58	0.76	119.8	139.2	4.2	1.22	13.86	31.16	7	36	1	14	no	no	no	no	1100	no
Female	82.1205	3.51042	1.73003	yes	1.73003	0	alive	1.73003	0	alive	0	no	83.1	77.0385	152	99	107	25	37.44	no	no	no	no	no	12.48	246.2	14.38	7.32	13.2	23	18	8.66	0.96	117.8	137.2	4.1	1.3	14.5	27.1	5	33	2	12	no	no	no	no	2130	no
Male	78.2462	1.75625	1.64977	yes	1.64977	0	alive	1.64977	0	alive	2	yes	116.7	74.8148	142	79	99	27	36.89	no	no	no	yes	no	12	165.4	15.36	9.68	12.4	26.2	17.4	8.48	1.04	141.4	138.2	4.1	1.4	15.6	36.4	6	26	0	15	no	no	no	no	1075	no
Female	76.7056	21.7931	21.7987	yes	7	0	alive	21.7987	0	alive	2	yes	68.3	86.9583	170	86	116	28	38	yes	no	no	no	no	10.5	137	14.7	4.7	16	20	21	8.8	1	124	143	4.2	1.7	18.3	51.6	4	48	7	15	no	no	no	no	877	no
Female	79.3102	14.6535	4.15137	yes	4.15137	0	alive	4.15137	0	alive	3	yes	90.4	88.1429	174	98	104	27	36.94	yes	yes	no	yes	no	10.9	176	14.1	11.3	19	19	36	8.7	7.5	192	133	5	1	10.8	28.1	9	54	8	9	no	no	no	no	323	yes
Male	70.0523	3.45625	3.39484	yes	3.39484	0	alive	3.39484	0	alive	3	yes	73.5	78.9615	163	111	120	28	36.94	no	no	no	no	no	14.7	290	11.9	8.4	11	19	19	9.2	1	114	137	4.8	1.1	12.1	25.3	3	32	0	15	no	no	no	no	525	no
Female	80.5693	7.79028	1.85419	yes	1.85419	0	alive	1.85419	0	alive	0	no	59.7	76.76	187	133	144	25	37.39	no	no	no	no	no	10.2	105	14	11	12	26	16	9.4	0.7	135	140	4.4	1.1	12.3	26.4	5	38	5	12	no	no	no	no	1120	no
Male	60.3942	17.4688	5.85853	yes	5.85853	0	alive	5.85853	0	alive	2	yes	100.333	78.0769	172	94	103	38	37.61	no	no	no	no	no	11.2	171.2	13.38	14.26	15	21.8	20	8.24	1.02	132.4	146.2	4.14	1.28	13.34	28.14	2	34	5	15	no	no	no	no	1320	no
Male	89.5804	10.4944	4.75177	yes	4.75177	0	alive	4.75177	0	alive	3	yes	78.4	70.5417	169	130	137	27	37.11	no	no	yes	no	no	12.08	258.6	13.32	10.48	16.4	24	15.8	9	0.94	114.8	139	4.42	1.1	11.8	28.4	5	28	1	15	no	no	no	no	2650	no
Male	87.6733	11.8104	1.03201	yes	1.03201	0	alive	1.03201	0	alive	1	yes	71.55	64.7097	166	69	102	25	38.39	no	no	no	no	no	10.3	185	17.6	16.5	20	20	31	8.6	1.6	117	142	4.1	1.3	14.4	31.8	6	52	5	8	no	no	no	no	2060	no
Male	38.0424	12.7868	2.85417	yes	2.85417	0	alive	2.85417	0	alive	2	yes	66.6	104	134	102	112	24.5	38.28	no	no	no	no	no	12.2	113	14.6	9.8	12	23	4	8.3	0.6	77	138	3.8	1.1	11.5	23.3	0	16	1	15	no	no	no	no	650	no
Male	53.6882	8.24583	2.56363	yes	2.56363	0	alive	2.56363	0	alive	2	yes	101.95	68.5	145	90	111	24	38.06	no	no	no	no	no	10.6	202	13.4	11.2	13	28	12	8.4	0.6	144	140	4.2	1.1	13.2	28.3	1	32	4	15	no	no	no	no	2865	no
Male	61.1753	17.6681	15.7763	yes	7	0	alive	15.7763	0	alive	2	yes	101.8	106	179	99	126	34	37.78	no	no	no	no	no	12.8	123	19.5	9.1	19	25	11	8.6	0.7	158	142	4	1.1	12	28.7	2	36	9	9	no	no	no	no	1105	no
Male	28.4635	3.59306	1.42167	yes	1.42167	0	alive	1.42167	0	alive	1	yes	60.6	73.5417	141	96	111	25	37.56	no	no	no	no	no	11.2	303	12.2	10.9	12	26	7	9	0.7	128	143	3.9	1.22	13.2	24.58	0	17	2	11	no	no	no	no	840	no
Male	28.4467	1.51042	1.47509	yes	1.47509	0	alive	1.47509	0	alive	0	no	53	81.12	147	96	111	29	37.22	no	no	no	no	no	10.3	182	12.2	7.5	11	25	7	8.2	0.7	116	141	3.6	1.1	11.7	28.9	0	13	1	13	no	no	no	no	1110	no
Male	67.062	6.97222	6.73626	yes	6.73626	0	alive	6.73626	0	alive	3	yes	62.4	79.75	140	88	96	19	37.11	no	no	yes	no	no	12.4	333	14.4	11.6	15	25	5	9.1	0.6	90	136	4.7	0.9	9.9	30	4	27	1	13	no	no	no	no	2025	no
Male	73.1117	4.00278	2.83723	yes	2.83723	0	alive	2.83723	0	alive	2	yes	80.4	83.6	144	72	94	24	36.89	no	no	no	yes	no	12.14	181	13.38	9.48	13	22.8	16.6	8.56	0.84	143.4	137.8	3.92	1.2	13.1	29.7	4	41	4	8	no	no	no	no	1085	no
Male	56.4916	34.05	11.9859	yes	7	0	alive	11.9859	0	alive	2	yes	68	69.871	133	69	85	29	38	no	no	no	no	no	10.94	199.2	14.04	16.44	12.6	21.2	23	8.18	1.26	140.8	142.8	4.68	1.6	17	31.7	6	37	12	11	yes	yes	no	no	575	no
Female	76.8616	13.884	8.02894	yes	7	0	alive	8.02894	0	alive	1	yes	53.6	73.4211	134	81	93	24	38.33	no	no	no	no	no	9.8	212	14	7.8	15	17	11	6.4	0.7	70	139	4.9	1.2	13.3	25.9	3	33	2	14	no	no	no	no	600	no
Female	76.9749	3.65347	1.61691	yes	1.61691	0	alive	1.61691	0	alive	0	no	70	86.68	153	87	106	36	38.17	yes	no	no	no	no	10.1	225	15.1	8.4	16	20	9	8.6	0.7	88	141	3.3	1.2	12.9	26.8	6	30	2	11	no	no	no	no	2547	no
Female	78.2529	12.659	6.82481	yes	6.82481	0	alive	6.82481	0	alive	1	yes	50.3	94.907	193	124	131	40	37.39	yes	no	no	no	no	11.2	218	16.9	10	20	21	18	9.3	0.9	84	144	3.8	1.1	11.8	24.5	5	31	3	9	no	no	no	no	1700	no
Female	86.966	11.8382	1.30037	yes	1.30037	0	alive	1.30037	0	alive	0	no	63	87.5	172	100	116	25	37	no	no	no	no	yes	9.9	308	12	30.7	13	23	13	7.7	0.6	107	137	4.1	1.1	11.9	24.5	6	47	4	6	no	no	no	no	2815	no
Male	49.9309	5.57569	1.55204	yes	1.55204	0	alive	1.55204	0	alive	2	yes	113.1	84.6	158	94	106	25	37.11	no	no	no	no	no	12.66	233.8	13.2	11.58	14	23	21	8.7	1.2	155	139	4.7	1.1	11.6	23.4	0	18	1	15	no	no	no	no	1535	no
Female	58.8479	12.9271	4.29147	yes	4.29147	0	alive	4.29147	0	alive	2	yes	71	71.4583	132	102	112	23	39.06	no	no	no	no	no	8.6	103	13.8	10.2	12	18	14	7.6	0.5	144	143	4.6	1.4	15.1	26.1	3	34	7	14	no	yes	no	no	1185	no
Male	61.5256	11.5785	11.578	yes	7	0	alive	11.578	0	alive	2	yes	95	88.7667	139	90	98	23	38	no	yes	no	no	no	13.6	170	13.5	9.6	13	22	18	7.7	0.9	134	138	4.7	1.16	14.28	26.04	3	52	7	8	no	no	no	no	1250	no
Female	91.4921	4.80139	1.20681	yes	1.20681	0	alive	1.20681	0	alive	2	yes	55	70.1154	140	110	115	28	36.78	no	yes	no	no	no	10.2	173	14.5	7.4	19	25	47	9.2	1.6	83	147	3.7	1.4	15.5	32.2	7	41	3	13	no	no	no	no	1095	no
Male	50.2219	1.52639	1.4525	yes	1.4525	0	alive	1.4525	0	alive	0	no	71.9	86.7308	169	88	97	17	37.11	no	no	no	no	no	10.7	125.6	13.1	9.68	12.8	23.4	12	8.46	0.96	115.6	135.2	3.9	1.2	13.5	38.3	2	20	5	13	no	no	no	no	2650	no
Male	35.4706	59.7306	13.7565	yes	7	0	alive	13.7565	0	alive	2	yes	93.1	96.5417	166	86	119	40	38.67	no	no	no	no	no	8.7	161	15.9	19.7	13	19	17	8.2	1.1	145	143	4.3	1.7	18.3	34.4	0	24	2	15	no	no	no	no	2365	no
Male	65.7966	18.7583	5.9738	yes	5.9738	0	alive	5.9738	0	alive	2	yes	93.5	67.4348	176	86	106	33	37.44	no	no	yes	no	no	12.22	202.8	14.42	12.16	12.8	24.4	17.8	8.5	1.08	134.6	147	4.3	1.28	13.88	27.04	3	37	5	14	no	no	no	no	2050	no
Male	64.9168	8.52847	3.50094	yes	3.50094	0	alive	3.50094	0	alive	2	yes	117.9	77.3333	192	125	141	28	37.83	yes	no	no	no	no	12.4	197	13.24	9.18	12.2	26.8	15.8	8.28	0.9	128.6	141	4.24	1.2	12.7	27.8	4	22	0	15	no	no	no	no	1400	no
Male	60.6555	2.59653	3.71326	yes	2.58681	1	death	2.58681	1	death	2	yes	69	77.7241	172	96	124	32	37.61	no	no	no	no	no	11.9	113	15.1	7	12	23	12	8.1	0.7	181	145	5.1	1.2	14	26	2	46	5	15	yes	yes	no	no	5580	no
Male	87.7028	4.50764	4.49078	yes	4.40278	1	death	4.40278	1	death	0	no	70.8	87.1154	127	114	117	37	37.44	yes	no	no	no	no	10.1	199	13.5	17.3	12	24	38	7.7	1.4	101	147	3.5	1.3	14.4	28.5	5	57	7	13	no	yes	no	no	1875	no
Male	51.965	3.3875	3.42666	yes	3.42666	0	alive	3.42666	0	alive	2	yes	61.2	61.9583	125	84	95	18	37.28	no	no	no	no	no	12.6	142	13	7.8	8	21	19	8.9	0.8	96	140	3.9	1.1	12.2	28	1	22	3	15	no	no	no	no	1300	no
Male	33.249	15.8403	15.8503	yes	7	0	alive	15.8503	0	alive	1	yes	75.35	96.3333	170	79	100	27	38.7	no	no	yes	no	no	11.2	185	14.3	9.6	9	23	11	8.3	0.7	139	148	4.3	1.1	12	25.4	1	25	1	15	no	no	no	no	3160	no
Male	71.9766	17.9549	1.16587	yes	1.16587	0	alive	1.16587	0	alive	2	yes	115.4	63.08	142	68	83	27	37.22	no	no	no	yes	no	11.6	111	13.8	4	11	25	16	8.3	0.9	126	140	4.3	1.2	14.3	31.1	8	30	2	15	no	no	no	no	1075	no
Female	84.5336	5.71458	1.71331	yes	1.71331	0	alive	1.71331	0	alive	1	yes	51	73.7778	171	110	117	27	37.06	no	no	no	no	no	10.9	201.6	13.64	7.4	13.4	23	14	8.48	0.64	129.6	137.6	3.84	1.3	13.7	31	5	28	2	14	no	no	no	no	2250	no
Female	91.5755	7.34514	1.71214	yes	1.71214	0	alive	1.71214	0	alive	2	yes	74.1	91.3462	173	90	131	21	36.56	no	yes	no	no	no	8.1	238	13.6	17.4	16	28	38	8.4	1	154	139	4.2	1.7	18.1	28.3	5	33	3	14	no	no	no	no	1323	no
Female	62.4252	6.37847	1.32519	yes	1.32519	0	alive	1.32519	0	alive	0	no	59.3	82.3226	190	83	105	21	37.67	yes	no	no	yes	no	11.5	174	13.1	8.7	16	23	15	8.8	1	238	139	4.3	1.28	13.94	24.42	4	25	2	13	no	no	no	no	3020	no
Female	58.7239	13.1799	6.47369	yes	6.47369	0	alive	6.47369	0	alive	2	yes	62.3	85.4286	134	73	130	25	38.28	no	no	no	no	no	10.2	169	15.2	8	14	24	9	7.9	0.5	160	139	3.9	1.2	14.3	32.3	1	24	4	15	no	no	no	no	2590	no
Male	24.8494	8.35	4.23918	yes	4.23918	0	alive	4.23918	0	alive	0	no	80.7	71.4074	164	72	97	20	37.83	no	no	no	no	no	10	267	14.8	26	14	27	11	9.2	0.9	156	141	4.2	1.2	14.2	25.2	0	17	3	15	no	no	no	no	4120	no
Male	91.8098	1.08819	1.02174	yes	1.02174	0	alive	1.02174	0	alive	0	no	70.1	82.3846	148	71	83	25	37.17	no	no	yes	no	no	11.64	175	15.14	9.6	12	24.8	29	8.32	1	138.6	138.4	3.98	1.7	18.5	36.9	5	31	1	15	no	no	no	no	1800	no
Male	67.7612	4.47986	1.78156	yes	1.78156	0	alive	1.78156	0	alive	2	yes	113.9	102.2	197	112	152	27	38	no	no	no	yes	yes	10.6	163	14	7.9	10	30	26	8.3	1.3	158	139	4.3	1.1	12.5	23.3	5	30	3	14	no	no	no	no	2135	no
Male	28.6394	15.1188	7.04272	yes	7	0	alive	7.04272	0	alive	0	no	90	82.0294	151	78	104	23	38	no	no	no	no	no	9.7	156	13.2	8.9	10	22	11	8.1	0.8	151	143	4	1.2	12.9	26.2	0	24	1	15	no	no	no	no	2945	no
Male	74.4124	3.93819	3.02852	yes	3.02852	0	alive	3.02852	0	alive	2	yes	78.9	96.087	160	79	104	21	36.61	no	yes	no	yes	no	11.3	126	15.2	11.2	15	24	37	8.7	1.2	182	140	4.7	1.6	17.3	34.6	9	29	3	15	no	no	no	no	1390	no
Male	29.5047	20.0917	8.48471	yes	7	0	alive	8.48471	0	alive	1	yes	85	83.8077	150	79	100	34	38.22	no	no	no	no	no	12.4	332	12.4	30.3	16	26	11	9.1	0.9	183	142	4.1	1.2	12.7	27.6	0	48	4	3	no	no	no	no	3070	no
Female	66.7114	2.69514	2.63279	yes	2.63279	0	alive	2.63279	0	alive	0	no	60	67.4737	145	91	108	19	36.89	no	no	no	no	no	10.9	179	13.3	4.1	11	23	11	8.8	0.6	94	141	4.3	1	11.3	28.8	2	22	0	15	no	no	no	no	2200	no
Male	57.8914	4.22847	3.94735	yes	3.94735	0	alive	3.94735	0	alive	1	yes	66.5	113.816	159	107	119	25	37.5	no	no	no	no	no	10.3	78	16.7	7.7	18	25	14	8.7	0.8	170	149	4	1.5	16.5	42.9	1	39	7	15	yes	yes	no	no	5945	no
Female	83.8455	5.81944	1.78829	yes	1.78829	0	alive	1.78829	0	alive	2	yes	67.5	70.16	142	82	87	30	37.33	no	no	no	yes	no	11.02	161	13.58	9.02	13.4	23.6	22.8	8.32	0.78	147.6	138.8	4	1.1	12.1	23.7	5	44	3	13	no	no	no	no	1275	no
Female	87.7411	10.0069	2.2075	yes	2.2075	0	alive	2.2075	0	alive	2	yes	60.3	88.8846	158	87	96	22	37.22	no	yes	no	no	no	12.6	135	12.7	7.9	13	27	18	9.5	0.7	92	137	3.5	1.5	16.3	35.2	5	33	2	15	no	no	no	no	1085	no
Female	70.2362	16.4014	10.8069	yes	7	0	alive	10.8069	0	alive	1	yes	59	67.7308	161	109	109.5	23	36.67	no	no	no	no	no	12.3	244	13.3	13.6	19	24	18	10.4	0.7	127	129	3.6	1.1	12.6	25.3	3	30	2	14	no	no	no	no	2025	no
Female	91.7812	0.685417	1.40387	yes	1.40387	0	alive	1.40387	0	alive	1	yes	41.6	85.36	187	75	104	25.5	36.94	yes	no	no	no	no	9.2	150	15.9	11	11	26	13	8.9	0.6	138	141	4.1	1.1	11.6	30	5	36	3	13	no	no	no	no	1145	no
Female	70.3005	2.72292	1.04812	yes	1.04812	0	alive	1.04812	0	alive	1	yes	97	73.9167	143	87	94	26	37.67	no	no	no	no	no	10.32	216.6	13.68	10.86	12.4	25.2	14.6	8.3	0.74	117.8	136.6	4.14	1.28	13.56	27.54	3	33	3	11	no	no	no	no	1550	no
Male	25.3479	4.55903	2.51899	yes	2.51899	0	alive	2.51899	0	alive	1	yes	87	77.0345	176	96	126	22	37.22	no	no	no	no	no	13.9	216	13.2	20.2	14	26	6	9.2	0.6	112	132	4.2	1.2	13.2	28.6	0	16	2	14	no	no	no	no	1485	no
Female	78.5256	5.82917	5.67541	yes	5.67541	0	alive	5.67541	0	alive	1	yes	54.6	91.5806	155	102	110	22	37.67	yes	no	no	yes	no	10.9	171.8	14.04	10.72	16.8	23.8	21.4	8.8	0.88	194	145	3.72	1.2	13.8	24.7	5	37	5	9	no	no	no	no	3433	no
Male	24.2046	8.63819	1.81631	yes	1.81631	0	alive	1.81631	0	alive	0	no	77.3	79.5	157	83	110	28	38.22	no	no	no	no	no	9.9	194	14.2	9.4	11	25	16	7.8	0.9	157	136	4.1	1.3	15.1	25.7	0	14	2	15	no	no	no	no	1595	no
Male	24.4219	2.38403	2.36898	yes	2.36898	0	alive	2.36898	0	alive	0	no	63.3	57.8276	136	94	102	19	37.11	no	no	no	no	no	14	209	11.7	9.6	9	25	10	8.6	0.9	106	137	3.8	1.1	11.4	25.3	0	19	2	14	no	no	no	no	750	no
Male	73.7981	15.4451	5.61192	yes	5.61192	0	alive	5.61192	0	alive	0	no	63.6	101.347	181	102	107	27	38.22	no	no	no	no	no	11.7	237	13.1	12.6	16	23	14	8.5	0.9	191	145	4.1	1	11.4	32.5	3	38	4	9	no	no	no	no	2170	no
Male	66.9143	7.6875	2.70447	yes	2.70447	0	alive	2.70447	0	alive	2	yes	68.5	93.72	184	94	115	23	37.28	no	no	no	no	no	12.5	214.2	13.7	10.16	13.2	24.8	13.8	8.84	0.94	118.8	138.6	3.94	1.1	12.9	33.4	2	20	0	15	no	no	no	no	1775	no
Male	19.2169	2.49236	1.41868	yes	1.41868	0	alive	1.41868	0	alive	0	no	78.2	82.2917	179	84	104	23	38.17	no	no	no	no	no	13.7	192	12.6	16.7	16	23	8	8.7	0.8	89	139	4.1	1.2	14	29.9	0	16	2	13	no	no	no	no	2690	no
Female	76.9994	6.79861	3.21175	yes	3.21175	0	alive	3.21175	0	alive	0	no	79	74.4643	155	62	95	27	38.5	no	no	no	no	no	11.04	354.8	14.48	9.18	12.2	24.2	14.6	8.36	1	116.8	139.2	4.2	2.2	24.8	36.9	3	31	2	15	no	no	no	no	1830	no
Male	56.7933	1.80625	1.09984	yes	1.09984	0	alive	1.09984	0	alive	0	no	97.2	70.88	132	72	84	27	37.28	no	no	no	no	no	12.3	221	12.4	9.8	15	25	12	9.1	0.8	120	136	4	1.24	12.5	27.26	1	17	1	15	no	no	no	no	3360	no
Male	91.499	8.50972	6.29781	yes	6.29781	0	alive	6.29781	0	alive	3	yes	75	92.2609	184	132	140	34	37.28	no	yes	yes	yes	no	9	66	15.9	6	13	27	21	9	1.1	91	144	4.1	1.3	13.8	28.4	11	26	3	14	no	no	no	no	1405	no
Male	47.9647	8.28264	4.24458	yes	4.24458	0	alive	4.24458	0	alive	1	yes	73.3	118.111	185	117	133	49	37.94	no	no	no	yes	no	12.5	45	12.9	4.9	18	28	3	7.6	0.5	160	137	3.6	1.5	15.8	32.3	4	26	6	15	no	no	no	no	3100	no
Male	50.4325	8.64097	1.53127	yes	1.53127	0	alive	1.53127	0	alive	2	yes	98.9	99.5833	161	87	100	29	37.94	no	no	no	no	no	12.18	215.2	13.68	10.56	12.2	25	12.2	8.2	0.82	147.4	139.4	3.94	1.1	12.3	24.9	1	26	3	12	no	no	no	no	1645	no
Female	74.5458	4.33403	2.33023	yes	2.33023	0	alive	2.33023	0	alive	0	no	78.35	80.32	147	65	84	24	37.06	no	no	no	no	no	11	170	12.5	4.8	14	24	6	8.2	0.6	104	137	3.5	1.18	14.12	28.8	3	28	2	14	no	no	no	no	2020	no
Male	34.2054	39.6285	39.5836	yes	7	0	alive	28	0	alive	3	yes	92	93.64	156	90	271	34	38.5	no	no	no	no	no	13.4	235	13.2	15.5	15	22	21	8.7	1.1	121	144	4.7	1.3	14	22.5	0	19	1	15	no	yes	no	no	1950	no
Male	83.6461	4.6125	1.72263	yes	1.72263	0	alive	1.72263	0	alive	0	no	77.2	66.4231	157	61	83	25	36.89	no	yes	no	yes	no	10.94	186.4	15.8	10.64	13	25.8	15.8	9.14	0.98	151.6	139.6	4.1	1.5	16.5	35.4	8	37	3	14	no	no	no	no	2250	no
Female	89.5228	11.3674	9.06766	yes	7	0	alive	9.06766	0	alive	2	yes	68.65	85.24	158	114	120	30	37.83	no	no	no	no	no	11.1	231	13.5	13.6	14	23	22	8.4	0.6	146	139	3.6	1	11.1	25.8	5	55	7	3	no	no	no	no	1400	no
Female	54.3373	5.01319	1.84751	yes	1.84751	0	alive	1.84751	0	alive	2	yes	122	67.6667	155	97	103	24	37.39	no	yes	yes	yes	no	9.26	189.8	17.18	13.88	24	22	97	7.9	5.8	203	127	5.8	1.2	12.9	33.1	7	43	6	13	no	no	no	no	1632	no
Male	24.7069	44.4312	23.9145	yes	7	0	alive	23.9145	0	alive	1	yes	66	96	159.5	77	93	26	39	no	no	no	no	no	10.3	160	14.9	14.2	19	20	14	8.4	1.1	185	154	3.8	1.1	12.5	25.9	0	25	2	15	no	no	no	no	4290	no
Male	73.0845	12.8201	10.9931	yes	7	0	alive	10.9931	0	alive	3	yes	85	80.1923	138	87	99	25	37.72	no	no	no	yes	no	9.5	188	14.5	17.3	25	21	59	8.1	2.7	270	138	6.4	1.8	19.7	30.6	5	52	5	13	no	no	no	no	725	no
Male	54.4794	17.5146	1.8528	yes	1.8528	0	alive	1.8528	0	alive	0	no	94.8	103.92	128	91	114	32	37.28	no	no	yes	no	no	9.6	150	14.6	15.9	15	25	23	8.6	1	166	139	4.8	1.2	12.5	27.5	2	16	3	15	no	no	no	no	1955	no
Female	67.0607	1.08889	1.52236	yes	1.52236	0	alive	1.52236	0	alive	2	yes	42	102.44	147	90	101	29	37.33	yes	no	yes	no	no	9.7	256	16.3	12.1	12	26	5	9	0.3	118	133	4.2	1.22	13.12	29.86	10	32	1	15	no	no	no	no	1053	no
Female	85.1027	36.7979	1.4028	yes	1.4028	0	alive	1.4028	0	alive	1	yes	62.35	93.725	169	125	132	22	38.61	no	no	no	no	no	10.2	155	12.6	12.8	16	20	12	8	0.6	137	131	3.3	1.1	11.4	26.9	4	33	3	11	no	no	no	no	1135	no
Female	69.373	15.25	9.63593	yes	7	0	alive	9.63593	0	alive	3	yes	141	95	153	136	140	33	37.44	no	no	no	yes	no	7.7	339	16.2	6	11	25	23	8.4	0.8	144	142	4.1	2	21.2	29.9	3	27	1	15	no	no	no	no	955	no
Male	22.7539	4.32292	4.3609	yes	4.32196	1	death	4.32196	1	death	1	yes	88.9	91.6829	173	88	112	25	39.89	no	no	no	no	no	13.5	223	13.5	13.6	24	22	15	10.2	1.1	198	145	4.5	1.2	13.8	25.9	1	46	4	4	no	yes	no	no	3530	no
Male	72.7955	10.05	10.0655	yes	7	0	alive	10.0655	0	alive	2	yes	88.2	84.7	178	86	156	21	37.94	yes	no	no	yes	no	12.7	226	13.1	12.3	14	25	16	9.2	0.8	165	141	3.8	1.3	14.9	26.6	6	47	4	6	no	no	no	no	1700	no
Female	82.6593	2.80694	1.18236	yes	1.18236	0	alive	1.18236	0	alive	0	no	79.5	86.92	131	107	117	29	37	no	yes	no	yes	no	9.3	168	15	9.6	12	29	17	8.4	1	142	143	4.9	1.2	13.4	29.5	7	29	2	14	no	no	no	no	1525	no
Male	51.5406	19.2208	1.17697	yes	1.17697	0	alive	1.17697	0	alive	0	no	79.4333	88.7083	152	101	113	22	37.06	no	no	no	no	no	12.3	200	13.1	6.3	15	23	9	8.1	0.5	92	137	3.8	0.9	9.7	25.1	1	42	8	7	no	no	no	no	1658	no
Male	81.0829	7.41528	1.39653	yes	1.39653	0	alive	1.39653	0	alive	3	yes	84.55	94.72	154	86	99	31	37.06	no	no	no	yes	no	9.8	75	14.1	6.5	13	27	13	8.6	0.8	130	131	3.9	1.5	16.2	30.7	5	42	6	13	no	no	no	no	873	no
Male	25.666	3.22708	2.42713	yes	2.42713	0	alive	2.42713	0	alive	0	no	97.5	76.08	135	71	85	25	38.39	no	no	no	no	no	12.7	139	12.6	9.4	18	22	16	8.7	1	95	134	4.2	1	11.3	30.5	0	20	4	12	no	no	no	no	3200	no
Male	77.7305	2.41389	2.42934	yes	2.34167	1	death	2.34167	1	death	1	yes	86.5	63.68	115	81	92	18	37	yes	yes	no	yes	no	9	244	14.4	9.9	16	24	59	8.8	8.2	239	137	5.7	1.1	11.4	53.7	9	38	6	14	yes	yes	no	no	3884.4	no
Male	86.9379	7.00972	1.11869	yes	1.11869	0	alive	1.11869	0	alive	0	no	62	83.7917	109	89	97	30	36.78	yes	yes	no	no	no	11.2	143	18.5	6.5	15	28	23	9.3	1.2	122	138	4.4	1.6	17.6	31.62	9	29	4	15	no	no	no	no	3150	no
Male	89.6285	15.9104	1.74792	yes	1.74792	0	alive	1.74792	0	alive	0	no	85	80.1154	178	98	114	26.8	37.11	no	yes	no	yes	no	11.4	206	13.8	9.8	10	27	14	9	0.8	140	131	3.7	1.3	13.6	26.7	7	35	3	9	no	no	no	no	1850	no
Male	27.7432	39.0576	10.3007	yes	7	0	alive	10.3007	0	alive	3	yes	111	92.56	209	88.5	113	27.5	38.11	no	no	no	no	no	13.6	192	12.5	10.2	10	24	5	8.9	0.7	133	142	4.1	1.28	12.84	27.16	0	16	0	15	no	no	no	no	2985	no
Female	71.4378	5.76528	1.90538	yes	1.90538	0	alive	1.90538	0	alive	2	yes	76	78.7241	123	78	91	32	37.06	no	no	no	no	yes	8.5	114	19.1	18.1	13	23	19	8.7	1.3	96	142	3.7	1.4	15.6	24.8	5	31	6	15	no	yes	no	no	1500	no
Male	41.3965	5.61458	1.8981	yes	1.8981	0	alive	1.8981	0	alive	0	no	92	79.4074	138	72	93	27	37.89	no	no	no	no	no	12.62	212.2	13.04	12.18	14	25	10	8.4	0.9	110	138	4.7	1.2	13.6	24.2	0	32	2	13	no	no	no	no	2705	no
Male	29.3029	1.87917	1.85119	yes	1.85119	0	alive	1.85119	0	alive	0	no	59.3	66.7037	159	96	104	28	37.33	no	no	no	no	no	12.3	418	12.7	9.6	13	27	8	9	0.6	107	138	4.2	1.1	13.2	27.5	0	17	2	10	no	no	no	no	3125	no
Male	60.6292	9.89444	3.09087	yes	3.09087	0	alive	3.09087	0	alive	1	yes	104.4	81.6538	165	80	98	28	37.78	no	no	no	no	no	11.16	187.4	13.9	10.08	12.4	24.4	15.2	8.38	0.9	143	138.4	4.22	1.1	12.9	22.5	3	29	3	12	no	no	no	no	2305	no
Male	21.9775	2.38472	2.39778	yes	2.39778	0	alive	2.39778	0	alive	1	yes	65.7333	92.2308	158	97	112	17	36.94	no	no	no	no	no	14	316	12.5	12.5	14	27	10	9.8	1	178	148	3.9	1.1	12.9	27.9	0	24	1	15	yes	no	no	no	4145	no
Male	25.1066	5.98056	2.75177	yes	2.75177	0	alive	2.75177	0	alive	0	no	69.4	112.545	166	90	120	20	38.89	no	no	no	no	no	12.3	198	13.6	11	13	25	8	9.2	0.9	123	139	3.5	1.1	13.2	30.4	0	16	1	15	no	no	no	no	2890	no
Male	79.1452	6.64167	4.80653	yes	4.80653	0	alive	4.80653	0	alive	1	yes	85.2	62.0952	148	93	106	25	37.22	no	no	no	no	no	14.4	193.6	13.98	9.88	12.6	23.8	19.2	8.68	0.7	115.8	135.4	4.38	1	10.8	34.5	4	36	4	9	no	no	no	no	1450	no
Male	45.7244	14.0778	5.22014	yes	5.22014	0	alive	5.22014	0	alive	2	yes	96.55	97.8462	150	85	102	20	36.89	no	no	no	yes	no	11.9	131	14.1	9.2	14	27	7	7.7	0.5	234	137	3.3	1	11.2	29.5	1	15	2	14	no	no	no	no	1035	no
Female	54.7276	3.99444	1.82861	yes	1.82861	0	alive	1.82861	0	alive	2	yes	100	68.8077	131	71	85	30	37.28	no	no	no	no	no	12.7	289	13	11.7	15	24	14	9.2	0.7	131	141	4.2	1	12.3	24.8	1	17	1	15	no	no	no	no	1342	no
Male	25.3267	5.22292	1.38336	yes	1.38336	0	alive	1.38336	0	alive	2	yes	73	88.963	142	79	89	20	37.94	no	no	no	no	no	14.4	126	13.6	14.5	11	30	12	9.4	0.9	116	139	4	1.1	12.5	21.7	0	23	4	11	no	no	no	no	770	no
Male	28.2821	4.59653	2.64169	yes	2.64169	0	alive	2.64169	0	alive	0	no	112	73.6538	158	87	100	28	38	no	no	no	no	no	12.74	185.6	13.4	11.8	12.4	25.2	11.8	8.3	1	133.4	140.4	4.3	1.1	13	25.4	0	21	5	13	no	no	no	no	2160	no
Male	24.482	0.599306	2.17367	yes	0.536111	1	death	0.536111	1	death	1	yes	57.6	131.333	170	114	218	26	37.33	no	no	no	no	no	14.9	184	13.5	6	13	28	14	8.8	1.2	134	158	4.6	1.32	15.22	36.5	0	33	6	15	yes	yes	no	no	6670	no
Female	58.0484	10.8208	3.21336	yes	3.21336	0	alive	3.21336	0	alive	0	no	53.7667	109.116	129	82	97	28	37.44	no	yes	no	no	no	8.3	97	19.6	7.5	10	24	7	8.1	0.6	110	140	3.8	1.4	15	33.5	3	24	7	12	no	no	no	no	2150	no
Female	87.484	8.35347	3.41962	yes	3.41962	0	alive	3.41962	0	alive	2	yes	50.55	74.0714	131	73	90	23	36.78	no	yes	yes	yes	no	8.1	183	18.6	10.9	13	22	50	8.2	1.3	388	139	4.2	1.3	14.2	27.8	8	41	2	15	no	no	no	no	665	no
Male	30.4631	4.58889	2.35858	yes	2.35858	0	alive	2.35858	0	alive	2	yes	58.3	68.44	149	95	107	30	37.28	no	no	no	no	no	11.8	208	13.2	12.8	14	26	5	9.2	0.7	135	138	3.9	1.1	11.9	32.7	0	23	4	8	no	no	no	no	1050	no
Male	54.2969	17.184	2.43208	yes	2.43208	0	alive	2.43208	0	alive	0	no	104.1	85.6429	177	121	183	22	38.28	no	no	no	no	no	13.2	189	13.1	17.9	13	24	8	8.4	0.8	144	135	3.6	1.1	12.6	27	1	32	3	7	no	no	no	no	2470	no
Male	30.8179	4.22153	2.48509	yes	2.48509	0	alive	2.48509	0	alive	1	yes	98.8	82.3333	156	95	109	26	37.61	no	no	no	no	no	11.72	202.2	13.12	14.88	11.8	24.4	10.2	8.42	1.04	119.2	138.8	3.96	1.1	11.7	26.5	0	15	2	14	no	no	no	no	1170	no
Male	38.4484	19.8507	10.8925	yes	7	0	alive	10.8925	0	alive	2	yes	113	63.7308	167	78	102	28	39	no	no	no	no	no	12.4	224	14.4	8.8	12	26	11	8.6	1	117	139	3.7	1.2	12.8	23	0	22	1	15	no	no	no	no	2615	no
Male	64.9937	36.9847	22.2224	yes	7	0	alive	22.2224	0	alive	3	yes	65.05	83.8966	147	93	104	27	37.33	no	no	no	yes	no	8.7	64	17.7	4.5	18	23	32	7.8	4.3	223	132	3.6	1.6	17.5	35.3	8	49	7	15	no	yes	no	no	170	no
Male	78.5109	1.67917	1.41602	yes	1.41602	0	alive	1.41602	0	alive	0	no	65.3	67.1364	183	91	113	27	37.11	no	no	no	no	no	12.1	195	11.7	10.7	13	23	13	8.7	0.9	115	143	4	1	10.6	28	3	29	1	13	no	no	no	no	2470	no
Female	48.9793	3.09583	1.66308	yes	1.66308	0	alive	1.66308	0	alive	2	yes	80.4	95.8462	138	88	100	22	36.8	no	no	no	no	no	7.6	282	17.6	19.1	23	26	5	9.5	0.7	234	151	3.6	2.5	26.7	61.2	1	57	8	15	no	yes	no	no	3377	no
Male	72.8261	6.90347	6.84427	yes	6.84427	0	alive	6.84427	0	alive	0	no	103	63.7778	160	88	108	24	37	no	no	yes	yes	no	12.72	198	13.1	9.66	14	23.4	13.2	8.82	0.9	148.6	139.8	4.46	1.1	11.6	30.2	6	25	0	15	no	no	no	no	1974	no
Female	58.386	25.6736	8.83378	yes	7	0	alive	8.83378	0	alive	3	yes	47.6	93.3333	161	89	110	29	38.17	no	yes	no	no	no	10.82	270.4	18.36	8.26	9	40	18	8.4	0.2	117	129	4.2	1.1	11.9	28	5	32	2	13	yes	yes	no	no	915	no
Male	44.8264	12.6243	2.97352	yes	2.97352	0	alive	2.97352	0	alive	2	yes	87	63.64	157	81	93	25	37.06	no	no	no	no	no	13.18	239.8	13.46	10.78	13.4	24	12.8	8.46	0.72	116.6	138.6	4.02	1.3	12.54	28.66	0	23	3	11	no	no	no	no	2255	no
Male	81.5195	1.06597	1.03108	yes	1.03108	0	alive	1.03108	0	alive	0	no	57.5	68.4375	164	120	129	24	37.33	no	yes	no	no	no	10.5	110	17.9	5.8	15	24	17	9	1.3	83	135	3.5	1.3	14.4	35.4	8	28	2	15	no	no	no	no	1450	no
Male	23.0502	19.1333	19.0258	yes	7	0	alive	19.0258	0	alive	2	yes	76.3	107.364	165	73	93	18	38.44	no	no	no	no	no	12.2	117	14.8	10.8	11	23	14	7.3	0.8	121	140	4.4	1.9	20.4	33.5	0	16	3	15	no	no	no	no	1235	no
Male	91.9225	5.71875	2.02868	yes	2.02868	0	alive	2.02868	0	alive	0	no	78.2	97.5	136	80	88	28	37.61	yes	no	no	no	no	11.8	107	15.1	7.6	14	20	100	8	1.7	120	144	3.5	1.1	12.3	27.5	6	42	9	14	no	no	no	no	2520	no
Male	43.1295	7.31944	2.05437	yes	2.05437	0	alive	2.05437	0	alive	0	no	66.7	72.9643	121	68	93	18	38.72	no	no	yes	no	no	8.8	137	15.8	8.7	10	28	10	7.8	0.6	107	143	3.9	1.24	13.18	26.2	1	26	2	15	no	no	no	no	1977	no
Male	88.2875	4.70347	2.83106	yes	2.83106	0	alive	2.83106	0	alive	2	yes	57.8	86.48	141	79	95	25	37.44	yes	yes	no	no	no	9.7	125	15.6	5.4	15	31	84	8.64	1.8	154	141	4.4	1.2	13.6	25	9	44	5	12	no	no	no	no	2010	no
Male	23.4495	161.543	8.33752	yes	7	0	alive	8.33752	0	alive	1	yes	67	116.4	129	63	80	21.5	37.83	no	no	no	no	no	11.8	110	14.9	11.4	11	21	10	8.1	1.2	110	153	4.1	1.8	19.7	44.9	0	27	4	15	no	no	no	no	7975	no
Male	89.4281	8.23611	1.44475	yes	1.44475	0	alive	1.44475	0	alive	1	yes	63.9667	62.3929	144	59	80	22	37.22	no	no	no	no	no	7.8	53	16.5	4.3	9	24	27	7.7	1.1	107	142	4.1	1.3	14.3	28.3	6	44	7	15	no	no	no	no	450	no
Male	74.0649	4.96875	4.96017	yes	4.96017	0	alive	4.96017	0	alive	0	no	75.9	79.2	142	79	95	20	36.78	no	no	no	no	no	14.9	235	12.9	6.1	9	23	22	9	0.6	146	139	4.2	1.1	11.9	28.8	3	41	4	15	no	no	no	no	300	no
Male	74.0923	4.95694	2.84271	yes	2.84271	0	alive	2.84271	0	alive	2	yes	78	74.85	146	86	103	20	36.89	no	no	no	no	no	14.2	322	12.7	6.6	14	22	19	9.3	0.6	115	143	4.4	1.2	12.5	30.8	5	29	1	14	no	no	no	no	700	no
Male	68.2724	55.2326	33.5494	yes	7	0	alive	28	0	alive	3	yes	111.5	83.2692	156	64	88	24	37.28	no	no	no	yes	no	14.3	153	13.1	14.2	11	25	14	8.4	0.7	112	140	3.6	1.5	16.3	36.8	3	25	2	13	no	no	no	no	3515	no
Female	88.6377	3.75278	1.05828	yes	1.05828	0	alive	1.05828	0	alive	0	no	46	79.2	143	92	102	24	37.56	no	no	no	no	no	10.04	269.4	13.5	8.44	15	25	10	8.9	0.9	164	131	4	1	11.5	25.6	4	35	2	13	no	no	no	no	990	no
Male	60.864	2.01736	1.69383	yes	1.69383	0	alive	1.69383	0	alive	1	yes	89	70.8857	161	90	107	29	37.17	no	no	no	no	no	13.8	244	13	8.9	8	29	10	8.7	0.9	96	138	4.1	1.3	13.6	29.8	2	33	5	14	no	no	no	no	150	no
Female	88.6508	1.89931	1.31214	yes	1.31214	0	alive	1.31214	0	alive	0	no	31.5	90.775	147	93	100	28	37.28	no	no	no	no	no	11	186	14.7	12	13	20	27	8	0.7	154	139	4.4	1.1	12.5	26.8	4	56	6	6	no	no	no	no	1727.8	no
Male	50.0504	28.0722	22.7398	yes	7	0	alive	22.7398	0	alive	2	yes	103.75	116.208	121	72	86	20	38.94	no	no	no	yes	no	11.6	169	14.1	16.8	16	20	25	8.6	1.9	332	142	4.7	1.1	11.9	25.6	4	34	3	15	no	no	no	no	1890	no
Male	24.8767	9.28472	1.52125	yes	1.52125	0	alive	1.52125	0	alive	0	no	110.533	93.4333	193	110	121	25	38.5	no	no	yes	yes	no	12.1	257	13.4	8.6	13	29	9	8.6	1.3	144	141	4.2	1.22	13.3	27.94	2	6	2	15	no	no	no	no	2500	no
Female	72.6642	20.7368	1.04126	yes	1.04126	0	alive	1.04126	0	alive	0	no	65	70.7447	213	83	116	31	38.28	yes	yes	yes	yes	yes	11.08	210.2	13.96	8.12	14.8	28	16.6	8.66	0.9	157.8	141.2	3.86	1.1	13.3	29.1	11	37	4	14	no	no	no	no	1580	no
Male	78.3173	8.6125	8.51878	yes	7	0	alive	8.51878	0	alive	2	yes	80.7	66.95	168	117	131	29	36.72	no	no	yes	yes	no	9.8	214	12.9	5.8	10	26	16	9.5	1	231	133	4.9	1.1	11.4	25.9	5	31	1	13	no	no	no	no	2196	no
Female	71.9627	16.9944	10.9647	yes	7	0	alive	10.9647	0	alive	1	yes	92.5	71.5833	143	79	102	25	37.17	no	no	no	no	no	9.5	192	12.3	11.4	11	23	15	7.7	0.5	156	139	3.9	1.28	12.88	26.34	3	44	1	15	no	no	no	no	1875	no
Female	60.591	11.8861	11.9599	yes	7	0	alive	11.8853	1	death	0	no	73	107.28	151	80	107	26	37.72	no	no	no	no	no	11.4	134	14.2	15.7	16	17	10	8.5	0.6	209	141	4.7	1.2	13.5	24.6	2	38	2	15	no	yes	no	no	3110	no
Male	69.6823	27.4236	15.4742	yes	7	0	alive	15.4742	0	alive	2	yes	107.6	60.3103	201	107	118	25	37.22	no	no	no	yes	no	13.5	283	15.3	10.7	15	24	11	9	0.8	166	139	3.5	1.1	12	26.5	4	32	2	13	no	no	no	no	2000	no
Male	31.7149	32.4417	32.4493	yes	7	0	alive	28	0	alive	3	yes	97.8	65.875	178	85	102	21	37.89	no	no	no	no	no	12.4	226	12	9.4	15	23	11	8.6	0.8	102	142	4.4	1.1	11.9	24.1	0	22	1	15	yes	yes	no	no	3290	no
Female	53.5665	2.88889	1.76245	yes	1.76245	0	alive	1.76245	0	alive	1	yes	81.6	88.5385	137	87	99	26	37.72	no	no	no	no	no	11.76	233	13.26	12.34	11.4	24.6	13.2	8.9	0.88	128.6	138.8	3.98	1.1	12.7	23.9	1	18	2	12	no	no	no	no	1525	no
Female	71.8344	38.8285	21.2587	yes	7	0	alive	21.2587	0	alive	2	yes	51	74.6923	133	108	116	36	37.33	no	no	no	no	no	12.2	276	13.06	8.96	15.4	23.2	11.4	8.6	0.84	134.8	139.6	4.28	1.24	12.84	31.54	4	32	2	11	no	no	no	no	600	no
Female	49.8952	32.8549	1.75266	yes	1.75266	0	alive	1.75266	0	alive	0	no	62.4	109.436	121	94	100	26	38.67	no	no	no	no	no	10.36	199.4	13.36	10.4	12.6	24	11	8.18	0.72	140.8	138.6	3.92	1.26	13.92	25.3	0	33	3	13	no	no	no	no	1955	no
Male	87.766	8.7875	3.93405	yes	3.93405	0	alive	3.93405	0	alive	2	yes	62.2	42.6429	135	94	100	27	37.06	no	no	no	no	yes	12.8	137	12.6	6.8	11	23	20	8.7	1	90	141	4.1	1.2	13.5	28.6	9	58	6	13	no	no	no	no	450	no
Female	82.8392	11.1132	1.1358	yes	1.1358	0	alive	1.1358	0	alive	0	no	42.8	65.0333	166	148	151	24	37.11	no	yes	yes	no	no	9.9	302	13.3	8.7	18	17	49	8.4	1.2	119	139	5	1.1	13.3	23.7	8	47	3	14	no	no	no	no	545	no
Male	80.025	5.43194	3.29583	yes	3.29583	0	alive	3.29583	0	alive	2	yes	84.3	62.9286	153	79	90	19	37.17	no	no	yes	no	no	9.1	174	13.7	8.2	8	27	20	7.5	1	105	139	3.7	1.1	13.4	29.2	5	31	4	15	no	no	no	no	1086	no
Male	76.2385	3.59236	1.88166	yes	1.88166	0	alive	1.88166	0	alive	2	yes	107.9	87.12	160	108	116	27	37.33	no	no	no	yes	no	11.42	213.8	13.94	11.88	14.2	24	15.8	9.04	0.94	129	140	4.24	1.18	13.02	27.88	8	24	3	14	no	no	no	no	1400	no
Female	45.8292	14.7257	8.75796	yes	7	0	alive	8.75796	0	alive	2	yes	92.7	102.679	164	100	129	24	38.17	no	no	no	no	no	10.78	172.4	14.16	12.68	14.4	23.8	12.2	8.2	0.8	134.8	141	4.58	1	12.3	21.2	2	24	4	15	no	no	no	no	2695	no
Male	60.2179	7.48472	2.46407	yes	2.46407	0	alive	2.46407	0	alive	1	yes	61.4	76.5556	166	96	113	25	37.78	yes	yes	yes	no	no	9.2	184	16.6	7.7	20	21	27	7.7	0.8	65	136	4.4	1.2	13.3	47.2	6	33	1	13	no	no	no	no	1450	no
Male	91.4811	3.9875	1.1712	yes	1.1712	0	alive	1.1712	0	alive	1	yes	62.25	62.56	148	76	92	25	36.94	no	no	no	no	yes	10.3	132	12.7	20.6	14	24	16	8.7	0.9	109	138	4.4	1.1	11.5	34.1	6	43	3	14	no	no	no	no	1645	no
Male	64.2244	7.7375	7.74104	yes	7	0	alive	7.7	1	death	2	yes	71.3	75.4615	164	86	98	26	38.78	no	no	no	yes	no	10.2	109	13.2	8.1	17	21	13	7.6	0.8	213	145	4	1.4	15	27.3	3	34	2	15	yes	no	no	no	3940	no
Male	49.7302	11.9278	5.16497	yes	5.16497	0	alive	5.16497	0	alive	0	no	57.8	89.931	138	92	102	24	37.06	no	no	no	yes	no	8.7	550	17.8	6.3	12	27	17	8.2	1	119	139	4	6.4	56.8	40	2	13	1	14	no	no	no	no	1841	no
Female	75.2873	1.71875	1.72025	yes	1.72025	0	alive	1.72025	0	alive	0	no	77.7	74.7179	144	98	152	30	37.5	no	no	no	no	no	11.4	169	12.2	4.5	12	20	19	8.8	1	90	134	4.7	1.1	11.4	28.9	5	26	1	14	no	no	no	no	2950	no
Female	87.6651	4.63958	1.89098	yes	1.89098	0	alive	1.89098	0	alive	0	no	66	62.2308	148	60	79	21	37.11	no	no	no	no	no	11.66	250.8	14.56	7.84	14.8	23.6	15.2	8.68	0.7	116.4	138.6	4.44	1	11	28.3	4	33	2	14	no	no	no	no	2705	no
Female	91.197	2.74444	1.61185	yes	1.61185	0	alive	1.61185	0	alive	2	yes	67.7	92.4643	153	87	98	27	37	yes	no	no	no	no	10.7	202	14.68	9.06	12.8	23.6	18.8	8.44	1.02	133.8	137.6	4.04	1.1	11.5	32.2	5	35	0	15	no	no	no	no	880	no
Female	88.1989	4.89653	2.0433	yes	2.0433	0	alive	2.0433	0	alive	2	yes	87.5	85.1923	167	100	115	29	37.06	no	yes	no	yes	no	12.2	160	13	10.4	13	27	16	9.02	0.8	176	141	4.2	1.28	14.32	29.2	6	26	2	14	no	no	no	no	1923	no
Male	82.043	0.795833	1.22356	yes	0.748611	1	death	0.748611	1	death	0	no	79.4	62.3704	133	65	93	23.5	37	yes	yes	no	no	no	12.3	137	16.1	7.1	14	29	31	9	0.9	128	159	4.4	2	22	34.7	6	42	6	15	no	yes	no	no	7925	no
Male	91.0162	39.5639	10.7661	yes	7	0	alive	10.7661	0	alive	3	yes	71.2	85.5	136	101	109	22	36.94	no	yes	yes	yes	no	13.4	141	13.9	5.6	11	33	26	8.8	1.1	107	141	3.8	1.3	13.8	28.1	8	49	8	10	no	yes	no	no	180	no
Male	51.9002	2.84236	3.79977	yes	3.79977	0	alive	3.79977	0	alive	2	yes	78.7	78.04	225	125	133	35	39.22	no	no	no	no	no	13.7	234	15.3	16.7	15	21	14	8.1	0.8	135	144	4	1.3	13.5	26.76	1	42	4	6	no	no	no	no	1180	no
Female	46.1739	3.21111	1.19882	yes	1.11796	1	death	1.11796	1	death	3	yes	78.5	83.4815	106	55	65	35	36.56	no	no	no	no	no	10.4	116	21.9	18.1	22	19	62	8.1	2	74	135	3.9	5.1	45.5	66.1	3	68	15	3	yes	yes	no	no	720	no
Female	55.844	21.2514	3.37096	yes	3.37096	0	alive	3.37096	0	alive	0	no	58	95.7333	155	86	108	31	38.61	no	no	no	no	no	11.4	148	12.9	6.8	13	25	6	8.7	0.3	123	135	3.2	1.7	19.3	35.8	1	31	5	13	no	no	no	no	2705	no
Male	77.988	7.89375	1.87167	yes	1.87167	0	alive	1.87167	0	alive	1	yes	68.9	72.9259	157	107	118	24	36.67	no	no	no	no	no	13.3	182	14.8	7.1	19	21	14	9.4	0.8	143	141	4	1.2	12.7	33	4	36	3	12	no	no	no	no	1360	no
Male	63.9151	18.3819	16.5987	yes	7	0	alive	16.5987	0	alive	1	yes	78.25	96.0909	181	96	113	27	38.89	no	yes	no	no	no	9.2	200	15.7	11.3	12	26	8	8.1	0.7	157	134	4.1	1.4	14.8	24.8	4	26	4	15	no	yes	no	no	2415	no
Male	74.0929	4.78819	1.78144	yes	1.78144	0	alive	1.78144	0	alive	2	yes	85	50.8077	138	79	90	23	37	no	no	no	no	no	13.1	169	12.3	7.4	10	25	17	8.6	1.4	147	135	5.3	1.26	13.36	29.3	3	31	2	15	no	no	no	no	1360	no
Female	43.1394	11.5514	1.9731	yes	1.9731	0	alive	1.9731	0	alive	2	yes	97.1	94.5833	167	101	117	34	37.61	no	no	no	no	no	11	217	13.7	11.4	9	31	12	8.2	0.5	144	141	3.8	1.24	12.84	27.38	0	17	1	14	no	no	no	no	830	no
Female	83.3249	2.39514	1.46073	yes	1.46073	0	alive	1.46073	0	alive	1	yes	53.8	65.2143	177	69	147	25	37.44	no	no	no	no	no	11.4	562	15.1	10.1	14	27	11	9.9	0.8	159	139	4.1	1.22	21.42	32.82	5	31	2	13	no	no	no	no	2355	no
Male	22.0719	1.47986	1.43598	yes	1.43598	0	alive	1.43598	0	alive	0	no	85	69.4	130	69	78	28	36.83	no	no	no	no	no	14.2	269	11.7	9.1	16	25	7	8.6	0.9	85	140	4.2	1.1	12.1	27.9	0	23	3	13	no	no	no	no	3685	no
Female	87.6517	19.3924	19.2819	yes	7	0	alive	19.2819	0	alive	2	yes	55	82.68	150	115	100	21	37.17	no	no	no	no	no	6.1	192	15.1	6.2	11	26	15	7.7	0.5	127	136	4	1.1	12.7	28.8	4	37	1	15	no	no	no	no	1055	no
Female	62.4462	31.55	15.7177	yes	7	0	alive	15.7177	0	alive	2	yes	60	69.1579	147	115	118	26	37.5	no	no	yes	no	no	11.22	213.2	14.58	10.6	13.2	25.6	11.2	8.54	0.7	129.8	136.2	4.28	1	10.7	34.4	3	37	1	15	no	no	no	no	880	no
Male	47.6202	3.16667	2.10662	yes	2.10662	0	alive	2.10662	0	alive	0	no	80.3	70.6667	150	76	91	27	38.06	no	no	no	no	no	13	161	13.9	10	10	26	14	8.5	1.1	113	138	4.1	1.1	13.2	21.4	0	26	3	15	no	no	no	no	1910	no
Male	47.0765	6.86597	2.77341	yes	2.77341	0	alive	2.77341	0	alive	2	yes	81.85	63.4815	141	80	92	17	37.61	no	no	no	no	no	12.06	203.6	13.54	11.56	15	22.6	14.6	8.18	1	126.8	134	4.02	1	11.2	28.5	0	24	3	10	no	no	no	no	2500	no
Female	58.8793	18.3882	10.5103	yes	7	0	alive	10.5103	0	alive	3	yes	59.1	90.6923	124	82	93	21	38.61	no	no	no	no	no	10.5	108	13.2	4.5	13	22	13	7.6	0.6	138	140	5.5	1.1	11.8	30	1	23	4	15	no	no	no	no	2140	no
Male	58.5467	16.9153	16.962	yes	7	0	alive	16.9146	1	death	3	yes	80	118	132	88.5	94.5	34	36.7	no	no	no	no	no	12.2	73	15	5.1	20	27	21	12.8	1.9	126	150	5	1.9	20.6	91	2	55	14	15	yes	yes	no	no	640	yes
Male	80.3938	6.66389	1.66648	yes	1.66648	0	alive	1.66648	0	alive	0	no	88.2	79.6667	140	84	90	35	37.33	no	no	no	yes	no	9.8	69	14.4	4.4	9	20	18	7.8	0.6	142	135	4.3	1.5	16.9	37.1	6	31	4	14	no	no	no	no	1769	no
Male	48.6899	15.6687	12.0336	yes	7	0	alive	12.0336	0	alive	0	no	96.2	75.6452	155	83	101	26	38.72	no	no	no	no	no	12.92	278.2	13	11.2	14	26	16	8.7	1.4	152	140	4.3	1	12.2	22.1	0	41	5	6	no	no	no	no	2199	no
Male	25.0862	6.39792	1.41138	yes	1.41138	0	alive	1.41138	0	alive	0	no	62.75	79.792	134	83	93	16	37.17	no	no	no	no	no	13.2	290	12.4	19.5	15	26	14	9.4	0.9	98	140	4.1	1.2	12.9	35.8	0	8	2	14	no	no	no	no	1390	no
Male	63.8836	5.80278	4.27096	yes	4.27096	0	alive	4.27096	0	alive	2	yes	94.1	85.76	157	93	125	21	36.78	yes	no	no	yes	no	12.3	168	13.4	11.8	13	26	19	8.2	0.8	157	138	4.2	1.26	13.92	28.92	4	20	1	14	no	no	no	no	1243	no
Male	91.5668	4.07917	2.12922	yes	2.12922	0	alive	2.12922	0	alive	0	no	66	79.0385	180	124	134	20	37.39	no	no	no	no	no	12.5	263	16.2	7.7	14	24	12	8.7	0.7	128	137	4	1.18	13.24	26.26	4	44	3	11	no	no	no	no	2180	no
Female	91.3118	8.82847	7.0834	yes	7	0	alive	7.0834	0	alive	2	yes	62	97.6286	192	66	119	21	37.5	no	no	no	no	no	9.9	339	13.8	13.9	18	26	21	9.1	1.2	179	137	3.6	1	12	26.6	4	41	4	14	no	no	no	no	4455	no
Female	88.7301	32.1389	29.2151	yes	7	0	alive	28	0	alive	3	yes	71.95	93.9667	157	75	94	24	37.94	no	yes	no	yes	no	9.9	206	17.2	6.2	12	22	9	7.8	0.5	155	143	5	1.2	13.9	24.6	7	51	4	7	no	no	no	no	997	no
Male	72.8897	26.6083	2.08194	yes	2.08194	0	alive	2.08194	0	alive	2	yes	101.8	87.6	157	90	104	27	37.06	no	no	no	no	no	11.42	190.4	14.14	11.76	15	23	17	9.3	0.8	144	139	4.4	1.2	13.3	34.1	3	29	1	15	no	no	no	no	3345	no
Female	63.4512	17.8257	7.21034	yes	7	0	alive	7.21034	0	alive	1	yes	44.3	69.1538	138	71	85	29	37.22	yes	yes	yes	no	no	8.8	141	18.4	6.9	14	31	36	9.4	4.7	72	140	4.8	1.2	12.9	31.2	7	28	5	14	no	no	no	no	1142	no
Female	91.4191	4.06944	4.35131	yes	4.01042	1	death	4.01042	1	death	2	yes	61.4	66.8571	158	65	90	26	38.33	no	yes	no	no	yes	9.5	181	15.2	62.1	12	24	27	9.9	1	159	141	5	1.7	18.8	28.5	7	59	4	15	no	no	no	no	767	no
Male	83.2151	12.8069	4.1095	yes	4.1095	0	alive	4.1095	0	alive	2	yes	58	89.087	159	87	99	20	36.5	no	no	no	yes	no	11.9	115	12.3	8.5	11	25	8	8	0.6	170	131	3.6	1.1	11.5	27.1	5	26	3	14	no	no	no	no	1300	no
Male	81.0054	14.4556	2.58823	yes	2.58823	0	alive	2.58823	0	alive	1	yes	74.3	76.72	134	100	104	23	38.11	no	no	no	no	no	11	138	15.2	10	13	25	28	9.1	0.9	87	139	4.1	1.6	17.1	27.6	6	37	4	15	no	no	no	no	1140	no
Male	80.9274	27.0056	1.13878	yes	1.13878	0	alive	1.13878	0	alive	2	yes	76	64.6154	147	102	114	27	37.17	no	no	no	no	no	12.5	131	14.7	9	17	22	22	8.9	1.2	103	143	3.8	1.3	13.8	24	8	38	5	11	no	no	no	no	2125	no
Female	80.2157	6.92639	5.03596	yes	5.03596	0	alive	5.03596	0	alive	2	yes	85.65	81.4688	158	84	95	57	36.83	no	no	no	no	no	11.12	243.4	14.26	11.56	11.8	23.4	17.2	8.36	0.86	134.4	141.2	4.4	1.28	13.46	29.36	5	28	1	15	no	no	no	no	1485	no
Female	80.3612	6.80486	5.52766	yes	5.52766	0	alive	5.52766	0	alive	2	yes	73.6	98.8846	174	80	95	19	37.94	no	no	no	no	no	11.12	184.2	15.22	13.06	12.6	22.8	14.4	8.88	0.82	114	140.6	3.98	1.1	11.4	34.1	5	35	3	15	no	no	no	no	840	no
Male	59.2803	1.70069	1.65216	yes	1.65216	0	alive	1.65216	0	alive	0	no	90.1	70.3929	163	98	113	25	36.83	no	no	yes	no	no	10.8	229	17.8	6.3	10	25	7	8.6	0.6	86	143	3.8	1	11	28.4	3	25	6	13	no	no	no	no	1625	no
Male	59.1516	26.4556	6.84287	yes	6.84287	0	alive	6.84287	0	alive	1	yes	90	70.96	144	76	96	51	37.67	no	no	yes	no	no	10.7	262	18.9	15.6	14	20	15	7.9	1.1	207	133	5.6	1.2	13	30.1	2	50	10	12	yes	yes	no	no	4345	no
Male	58.7247	10.6326	10.6004	yes	7	0	alive	10.6004	0	alive	0	no	90.6	44.92	167	87	153	21	37.17	no	no	yes	no	no	12.28	236.2	14.14	13.06	13	25	13	8.58	0.8	278	135	4.9	1.2	18.24	67.56	3	40	4	13	no	no	no	no	200	no
Male	20.3942	1.57292	1.55072	yes	1.55072	0	alive	1.55072	0	alive	0	no	49.5	61.5185	132	94	102	22	37.83	no	no	no	no	no	12.62	226.8	12.9	11.3	14.8	25.6	10.2	8.38	0.94	108	138.8	4.18	1.2	13.2	34.3	0	10	2	14	no	no	no	no	1250	no
Female	40.2159	30.6812	4.87365	yes	4.87365	0	alive	4.87365	0	alive	1	yes	63.1	98.6875	165	111	118	32	38.06	no	no	no	no	no	11.62	278.4	13.28	13.96	13.8	25	7.2	8.56	0.78	117.6	137.4	4.24	1.28	12.66	27.08	0	23	1	15	no	no	no	no	4125	no
Male	52.338	15.9667	4.35358	yes	4.35358	0	alive	4.35358	0	alive	2	yes	96	96.6	147	99	104	22	37.11	no	no	no	no	no	8	159	13	6.5	12	23	9	7.5	0.8	148	139	4.7	1.3	14.6	23.5	1	28	3	12	no	no	no	no	1677	no
Male	79.5054	4.09097	1.34395	yes	1.34395	0	alive	1.34395	0	alive	1	yes	117.8	62.3846	151	77	90	26	37.11	no	no	no	yes	no	12.4	116	13.9	7.9	15	21	24	8.9	1.3	125	135	4.7	1.1	12.5	29.2	6	31	3	15	no	no	no	no	1975	no
Male	55.2291	12.1	5.03501	yes	5.03501	0	alive	5.03501	0	alive	3	yes	93.2	89.9167	116	78	89	28	37.28	yes	yes	no	no	no	9.2	176	18.2	8.7	16	24	103	7	11.3	138	136	6	1.1	11.9	26.2	4	45	8	14	no	no	no	no	155	no
Male	39.1852	1.12083	1.12376	yes	1.12376	0	alive	1.12376	0	alive	0	no	84	75.5417	133	107	114	23	36.94	no	no	no	no	no	15	256	12.4	11.7	11	25	13	9.1	0.8	116	135	3.6	1.1	11.6	30.4	0	15	0	15	no	no	no	no	2125	no
Female	32.3689	6.06389	2.78421	yes	2.78421	0	alive	2.78421	0	alive	0	no	94.8	74.7308	154	94	105	25	37.44	no	no	no	no	no	10.9	200	13.3	10.44	11.8	25	9	8.72	0.78	132.8	137.8	4.16	1.2	12.9	24.4	1	10	5	14	no	no	no	no	2615	no
Male	75.7501	18.4424	1.35334	yes	1.35334	0	alive	1.35334	0	alive	2	yes	70	85.931	168	110	113	27	37.67	no	no	no	no	no	13.7	190	14.5	5.9	14	27	8	8.7	0.9	112	137	3.8	1.24	13.18	28.06	3	29	2	12	no	no	no	no	2423	no
Male	25.2334	0.625	1.66098	yes	0.325694	1	death	0.325694	1	death	0	no	74	102.741	168	119	130	22	37.5	no	no	no	no	no	10.6	122	13.2	12.2	14	23	11	8.4	0.9	155	146	5.2	1.4	14.8	35.8	0	36	6	15	yes	yes	no	no	5270	no
Female	21.7176	3.42083	2.64031	yes	2.64031	0	alive	2.64031	0	alive	0	no	66	55.44	149	97	106	28	37.44	no	no	no	no	no	12.2	191	11.9	8.4	22	23	11	9.3	0.6	87	142	4.3	1.2	13.1	30.2	0	20	3	9	no	no	no	no	1870	no
Female	52.6931	2.44514	1.31196	yes	1.31196	0	alive	1.31196	0	alive	1	yes	84.8	88.8261	144	95	98	23	36.89	no	no	no	no	no	12.7	228	13.5	8.8	13	26	19	8.8	0.8	103	142	4.2	1.1	12.7	26.1	1	26	2	14	no	no	no	no	1745	no
Male	47.3756	33.2528	5.39133	yes	5.39133	0	alive	5.39133	0	alive	3	yes	84	78.2692	164	104	112	20	38.11	no	no	no	no	no	13.9	213	13.6	7.5	15	30	14	9.1	1	133	143	3.9	1.2	13.6	28	0	23	0	15	no	no	no	no	1590	no
Female	91.9712	9.94514	4.11979	yes	4.11979	0	alive	4.11979	0	alive	2	yes	46.2	67.4815	161	105	118	25	36.94	no	no	no	no	no	10.5	308	16.8	8.2	10	22	6	8.8	0.6	226	133	3.6	1.3	13.7	35.4	5	42	4	13	no	no	no	no	1350	no
Female	91.0387	9.07292	9.21638	yes	7	0	alive	9.07225	1	death	2	yes	57.25	85.1333	162	102	113	25	37.78	no	yes	no	no	no	9.1	162	16.7	7.5	17	23	25	7.6	0.7	129	140	4.9	1.2	13	26.3	6	40	1	15	no	no	no	no	1122	no
Male	33.4279	20.4347	1.52427	yes	1.52427	0	alive	1.52427	0	alive	0	no	70.5	68.3636	115	69	81	23	38.17	no	no	no	no	no	10.7	102	13	8	14	26	17	8.4	1.1	81	147	4.1	1.6	17.2	30.2	0	17	7	15	no	no	no	no	1420	no
Male	64.2726	9.11667	9.23164	yes	7	0	alive	9.23164	0	alive	1	yes	69.5	98.6154	148	86	97	33	37.28	no	no	yes	no	no	9.4	184	16.3	8.4	14	20	9	7.9	0.7	93	135	4.2	1.1	11.4	24.6	3	34	5	12	no	no	no	no	1350	no
Male	59.1872	6.92292	6.5384	yes	6.5384	0	alive	6.5384	0	alive	2	yes	114	82.75	132	82	96	30	38.44	yes	no	no	yes	no	10.4	137	15.2	11.6	12	23	18	8.2	0.8	184	146	3.7	1.3	14.6	25.5	5	36	5	7	no	no	no	no	1255	no
Male	44.2839	24.5028	21.6965	yes	7	0	alive	21.6965	0	alive	3	yes	50	89.4167	159	99	120	25.5	37.22	no	no	no	no	no	7.9	208	23.5	6.2	10	19	9	7.9	0.5	118	138	4.2	1.2	12.8	31.8	4	41	10	10	no	no	no	no	2435	no
Male	74.6948	6.77153	4.11509	yes	4.11509	0	alive	4.11509	0	alive	3	yes	92.5	58.1333	154	104	115	18	37.11	no	no	no	no	no	11.1	189	12.5	4.9	10	27	11	9.1	0.9	104	136	3.9	1.3	13.8	28.9	3	25	0	15	no	no	no	no	1650	no
Female	88.1334	8.52847	8.42833	yes	7	0	alive	8.32981	1	death	2	yes	74.1	66.6667	147	61	86	25	39.33	no	no	no	no	no	11.26	224.6	14.78	10.08	10.8	23.4	19.2	8.38	0.9	104.8	145	4.08	1.1	11.4	23.6	4	32	2	15	no	no	no	no	1800	no
Female	50.2515	4.64514	1.72705	yes	1.72705	0	alive	1.72705	0	alive	0	no	58	71	116	65	77	25	38	no	no	no	no	no	11.3	176	13.8	7.2	12	28	8	8.3	0.7	123	138	3.7	1.1	12.6	21.4	1	27	2	13	no	no	no	no	1720	no
Male	57.7063	35.5667	12.6567	yes	7	0	alive	12.6567	0	alive	2	yes	74.2	92.2692	160	86	116	25	38.11	no	no	no	no	no	12.4	163	14.7	15.2	14	22	20	8.7	1.2	132	142	4.5	1.3	15.1	32.9	1	27	2	15	no	no	no	no	1940	no
Male	85.7463	15.0312	2.9173	yes	2.9173	0	alive	2.9173	0	alive	2	yes	74.2	91.0385	154	94	106	26	38.06	no	no	no	no	no	10.1	158.8	14.54	10.78	13.8	23.8	14	8.66	0.78	139	137.4	3.92	1.1	12.1	31.4	8	36	6	12	no	no	no	no	2185	no
Male	47.5441	5.99167	5.99537	yes	5.99537	0	alive	5.99537	0	alive	2	yes	88	75.2857	132	88	92	25	39	no	no	no	no	no	8.3	369	15.7	7.5	10	27	16	8.7	0.7	92	134	4.3	1.2	13.1	36.5	0	29	2	11	no	no	no	no	850	no
Male	47.4072	43.0042	31.707	yes	7	0	alive	28	0	alive	2	yes	98.6	103.862	219	111	142	48	39.2	no	no	yes	no	no	9.5	182	15.4	12.9	24	16	20	7.3	2	176	150	4.8	1.8	19.7	44.3	1	43	12	15	yes	yes	no	no	3070	no
Male	92.2103	14.5458	1.60672	yes	1.60672	0	alive	1.60672	0	alive	2	yes	86.3	64.1154	181	80	88	31	37.56	yes	no	yes	no	no	10.3	186	13.5	6.4	13	25	29	8.8	1.5	89	140	5.1	2.5	26	35.8	8	46	3	14	no	no	no	no	1960	no
Male	32.4986	10.7493	7.43641	yes	7	0	alive	7.43641	0	alive	2	yes	91	100	156	88	105	29	37.78	no	no	no	no	no	10.6	130	12.9	9	12	24	13	8	1.1	112	139	4.7	1.4	15.4	70.6	0	37	7	15	no	no	no	no	2190	no
Female	48.53	4.14306	4.10696	yes	4.10696	0	alive	4.10696	0	alive	2	yes	48.3	61.7826	132	93	100	22.4	37.06	no	no	no	no	no	9.7	463	11.4	4.1	15	24	3	9.1	0.4	79	138	3.9	1.1	12.4	33.3	0	22	2	12	no	no	no	no	3050	no
Male	31.6161	1.78333	1.81184	yes	1.73056	1	death	1.73056	1	death	1	yes	68	103.76	166	96	117	33	39	no	no	no	no	no	7.2	123	13.2	11.4	15	22	11	9	1.5	185	146	4.6	1.4	14.8	25.3	0	31	6	15	yes	yes	no	no	2635	no
Male	66.3245	6.15069	3.41233	yes	3.41233	0	alive	3.41233	0	alive	3	yes	124.6	83.32	110	77	82	23	37.06	no	no	no	no	no	12.7	149	13.7	11.2	18	23	43	8.5	3.3	133	136	5.4	1	11.3	24.7	2	43	6	15	no	no	no	no	169	no
Male	80.0717	16.5882	5.52391	yes	5.52391	0	alive	5.52391	0	alive	2	yes	67.0333	83.1538	139	98	107	35	38	no	no	yes	yes	no	10.8	206	15	9.4	14	21	4	7.7	0.5	176	123	3.1	1.1	12.3	31.6	6	39	2	15	no	no	no	no	2200	no
Male	32.1801	17.5278	5.65866	yes	5.65866	0	alive	5.65866	0	alive	2	yes	92.3	73.1786	137	100	110	28	36.94	no	no	yes	yes	no	12	212	15.4	9.7	12	28	12	9.1	0.8	388	134	5	1.1	12	26.7	2	18	1	14	no	no	no	no	2950	no
Female	91.4456	4.74167	1.96565	yes	1.96565	0	alive	1.96565	0	alive	2	yes	51.4	85.2857	151	95	108	33	37.11	no	no	no	no	no	10.1	209	16.1	14.3	13	22	15	7.9	0.6	139	135	4.2	1.2	13	24.8	5	40	2	13	no	no	no	no	1060	no
Male	77.1939	6.98611	2.90062	yes	2.90062	0	alive	2.90062	0	alive	0	no	79.1	118.529	160	103	111	40	37.83	no	no	yes	no	no	9.8	242	16.9	4.5	12	27	11	8.1	0.8	129	143	3.7	1.2	12.6	28.2	5	57	5	13	no	no	no	no	350	no
Male	43.2302	16.5111	6.79847	yes	6.79847	0	alive	6.79847	0	alive	1	yes	81.3	108.964	141	92	98	35	37.28	no	no	no	no	no	9.9	99	14.9	1.7	26	14	6	8.6	0.9	101	136	3.4	0.9	11.4	36.98	1	55	13	7	no	no	no	no	2235	no
Female	64.1703	3.37292	3.32677	yes	3.32677	0	alive	3.32677	0	alive	0	no	62	82.9286	140	103	110	28	37.39	no	no	no	no	no	10.84	213.4	13.02	11.12	15	23.8	8.8	8.4	0.76	105.6	139.8	3.9	1.1	11.6	26.7	2	27	0	15	no	no	no	no	3850	no
Male	91.3137	6.1	1.16337	yes	1.16337	0	alive	1.16337	0	alive	0	no	60	67.35	169	113	120	28	37.11	no	no	no	no	no	11.1	174	16	10.1	17	21	28	9.8	1.3	75	138	4.3	1.24	13.7	30.74	7	39	3	12	no	no	no	no	1859.4	no
Male	83.9495	22.8493	3.14245	yes	3.14245	0	alive	3.14245	0	alive	1	yes	71	89.7037	153	92	114	30	37.11	no	no	no	no	no	11.5	137	15.6	13.4	15	21	24	7.5	1	165	144	4.1	1.2	13	27.3	6	38	4	15	no	no	no	no	1230	no
Male	55.1351	15.1701	1.31631	yes	1.31631	0	alive	1.31631	0	alive	0	no	60.1	90.48	147	80	93	26	37.72	no	no	no	no	no	12.9	102	14.7	6	8	28	5	7.9	0.4	86	136	4	1.32	12.86	27.86	1	25	3	13	no	no	no	no	2300	no
Male	59.197	24.5667	13.6704	yes	7	0	alive	13.6704	0	alive	2	yes	82.6	84.2857	211	113	125	20	38.17	no	no	no	yes	no	9.5	145	14.1	12.1	12.2	24	13.6	8.04	0.94	172.8	139	4.08	1.1	11.4	27.9	3	18	4	15	no	no	no	no	1485	no
Female	91.3555	3.90625	2.50456	yes	2.50456	0	alive	2.50456	0	alive	2	yes	48.1	70.0333	155	67	107	28	36.89	no	no	no	yes	no	10.34	207.2	13.94	8.12	11.4	24.8	16.4	8.76	0.76	188.6	141.6	3.74	1.22	12.74	27.06	5	38	3	11	no	no	no	no	1485	no
Female	77.1535	3.49444	3.42066	yes	3.42066	0	alive	3.42066	0	alive	0	no	52	79.6429	136	71	89	25	37	no	no	no	no	no	12.2	143	12.6	16.9	11	23	11	8.8	0.6	131	130	4.5	1.2	13.1	27.3	3	24	3	14	no	no	no	no	1200	no
Male	66.5497	9.675	9.74645	yes	7	0	alive	9.64653	1	death	2	yes	75.4	71.4074	183	96	126	43	37.06	no	no	no	no	no	11.2	68	14.8	6.1	10	25	10	8.2	0.7	134	143	3.8	1.8	19.7	39.8	4	26	6	15	no	no	no	no	1710	no
Male	30.3873	2.19861	1.20721	yes	1.20721	0	alive	1.20721	0	alive	0	no	69.85	74.4483	136.5	78	93	22	37.94	no	no	no	no	no	13.8	213	13.2	15.5	13	26	8	9	0.7	109	142	3.8	1	11.1	31.8	0	20	5	11	no	no	no	no	2040	no
Male	65.3425	9.70417	4.88274	yes	4.88274	0	alive	4.88274	0	alive	2	yes	81	83.5333	167	96	102	22	39.17	no	no	no	no	no	14.3	326	12	10.4	18	21	12	8.4	0.7	142	135	4.3	1.1	13.4	25.4	3	30	3	11	no	no	no	no	1683	no
Female	55.8962	20.284	5.8162	yes	5.8162	0	alive	5.8162	0	alive	0	no	58.3	94.4333	161	142	146	25	38.06	no	no	no	no	no	13.4	282	13.7	13.2	18	26	14	9.1	0.7	126	154	5.2	0.9	9.6	34	1	28	1	15	no	no	no	no	2340	no
Male	40.0127	8.79722	1.10112	yes	1.10112	0	alive	1.10112	0	alive	1	yes	88.8	94.8	144	97	109	33	37.39	no	no	no	no	no	10.2	193	14.6	4.7	13	26	4	8	0.9	242	139	7.1	1.4	15.3	28.3	1	21	5	14	no	no	no	no	1000	no
Male	88.6487	23.6083	3.63625	yes	3.63625	0	alive	3.63625	0	alive	2	yes	100	77.069	164	104	114	22	37.17	no	no	no	no	no	8.42	196	14.62	12.08	13	23	38	8.6	2.3	111	134	4.3	1.26	14.14	28.96	7	49	6	10	no	no	no	no	1445	no
Male	65.9309	5.46458	3.9302	yes	3.9302	0	alive	3.9302	0	alive	0	no	72.5	71.52	140	99	106	24	37.56	no	no	no	no	no	13.5	229	12.2	10.9	11	26	11	9.4	0.8	110	141	5	1.2	12.8	26.6	2	25	0	15	no	no	no	no	1939	no
Male	23.5044	11.4646	3.3319	yes	3.3319	0	alive	3.3319	0	alive	0	no	94	130.462	147	93	106	24	38	no	no	no	no	no	11.5	181	14	8.4	10	24	12	7.9	0.7	116	133	3.9	1.4	16.1	30.2	0	10	1	15	no	no	no	no	2180	no
Female	91.8111	10.4618	2.31475	yes	2.31475	0	alive	2.31475	0	alive	2	yes	54.45	91.4	116	64	82	27	36.94	no	no	no	no	no	10.3	201	14.3	10.1	10	28	52	8.6	1.6	140	135	4	1.3	13.7	95.1	4	56	5	13	no	yes	no	no	770	no
Female	69.4897	6.83681	6.82537	yes	6.82537	0	alive	6.82537	0	alive	0	no	53.9	75.6667	162	105	113	25	37.39	no	no	no	no	no	11.8	267	13.9	12.1	18	23	9	9.2	0.5	106	134	4.6	1.1	12.2	28.6	3	38	4	14	no	no	no	no	450	no
Male	35.5725	48.6681	16.4557	yes	7	0	alive	16.4557	0	alive	3	yes	95	112.05	166	113	128.5	34	37.11	no	no	no	no	no	11.8	140	16.8	9.3	19	21	20	8.6	1.6	162	143	7.1	1.3	14.3	150	0	30	7	15	no	no	no	no	1245	yes
Female	26.701	1.46389	1.47639	yes	1.47639	0	alive	1.47639	0	alive	2	yes	152	99.963	150	99	116	36	39.17	no	no	no	no	no	15.7	108	15.8	24.2	22	15	24	7.3	1.1	208	142	5.2	1.5	15.9	27.6	0	39	12	15	yes	yes	no	no	1635	no
Male	71.635	17.741	13.8219	yes	7	0	alive	13.8219	0	alive	2	yes	73.8	117.483	132	87	93	34	38.44	no	yes	no	no	yes	10.78	191.8	15.52	13.7	10.8	25.8	20.8	8.06	0.86	134.2	142.6	4.14	1.3	14.7	30.1	8	58	3	10	no	yes	no	no	2610	no
Male	29.265	16.9306	9.87025	yes	7	0	alive	9.87025	0	alive	0	no	66	97.3636	151	82	97	30	38.11	no	no	no	no	no	9.82	155	13.4	10.46	13	23	16	7.4	0.9	119	137	5.1	1.2	13.4	30.6	0	27	7	9	no	no	no	no	2490	no
Female	80.1868	23.6847	3.23707	yes	3.23707	0	alive	3.23707	0	alive	2	yes	56	56.2381	172	92	114	21	37.33	no	no	no	yes	no	10.8	152	13.4	6.6	15	24	9	8.4	0.9	87	139	4.2	1.1	11.8	37.4	6	35	1	15	no	no	no	no	550	no
Male	66.196	4.65278	1.67074	yes	1.67074	0	alive	1.67074	0	alive	0	no	105	107.172	155	98	109	23	37.17	no	yes	no	no	no	7.8	142	17.2	7.1	14	26	10	7.7	0.6	86	140	3.7	1.1	11.8	28.2	4	28	2	14	no	no	no	no	4610	no
Male	27.2937	39.3347	7.48331	yes	7	0	alive	7.48331	0	alive	0	no	68	89.5909	156	88	95	24	38	no	no	no	no	no	12.5	362	14.3	25	17	24	9	7.7	0.9	149	145	4.1	1	10.4	26.2	0	33	3	10	no	no	no	no	2980	no
Male	57.6147	2.00486	1.08435	yes	1.08435	0	alive	1.08435	0	alive	2	yes	110	65.5385	166	93	106	21	37.56	no	no	no	yes	no	11.8	189	16.5	8.2	10	31	15	8	1.2	159	142	3.9	1.36	15.16	30.94	3	17	2	15	no	no	no	no	1000	no
Female	84.4862	6.00833	1.42321	yes	1.42321	0	alive	1.42321	0	alive	0	no	61.95	89.9412	179	88	107	26	37.72	no	no	no	no	no	10.5	195	14.3	12	15	32	12	9.1	0.7	132	139	3.7	2.3	24.3	25.7	4	31	3	9	no	no	no	no	2585	no
Male	81.6339	14.2139	1.71108	yes	1.71108	0	alive	1.71108	0	alive	2	yes	113.4	70.8718	145	71	86	22	37.11	no	no	yes	yes	yes	10.64	155.4	14.94	11.36	12.8	21.2	32	8.22	1.5	153	139	4.32	1.3	14.2	31.6	12	50	2	15	no	no	no	no	925	no
Female	74.2367	3.11875	1.00432	yes	1.00432	0	alive	1.00432	0	alive	0	no	46.4	85.5556	160	78	95	28	37.78	no	no	no	no	no	10.3	250	13.4	7.8	13	24	15	8.5	0.4	111	135	3	1.2	12.9	27.1	3	35	3	10	no	no	no	no	1280	no
Female	76.922	14.7465	2.91084	yes	2.91084	0	alive	2.91084	0	alive	0	no	54.9	98.1667	167	120	127	31	37.39	no	no	no	no	no	10.5	96	13	13.4	17	23	16	8.8	0.7	178	141	3.7	1.1	12.4	25.5	3	40	6	6	no	no	no	no	1925	no
Female	87.2651	5.8125	1.52943	yes	1.52943	0	alive	1.52943	0	alive	2	yes	59.1	75.1786	147	103	112	24	36.67	no	no	yes	no	no	11	167.8	17.1	7.4	15	23.8	24.4	8.9	0.78	115.2	134	4.08	1.3	14.3	31.5	6	46	4	7	no	no	no	no	808	no
Female	93.3322	10.0458	1.58444	yes	1.58444	0	alive	1.58444	0	alive	2	yes	65.6	76.76	174	97	121	33	37.06	no	no	no	no	no	10.4	198	14.6	9.3	12	28	36	9.4	1.5	128	140	3.8	1.5	15.9	25	6	37	2	15	no	no	no	no	1020	no
Male	69.1279	1.78681	1.87108	yes	1.785	1	death	1.785	1	death	2	yes	100.3	102.88	196	79	110	33	37.4	no	no	no	no	no	10	125	15.9	5.5	13	21	30	7.7	1.3	113	146	5.2	1.5	15.7	37.4	2	47	10	15	yes	yes	no	no	3005	no
Male	88.991	4.79167	1.73531	yes	1.73531	0	alive	1.73531	0	alive	1	yes	66.4	83.3462	135	90	102	39	37.06	no	yes	no	no	no	10.9	150	15.5	7.1	15	29	57	9.5	1.9	108	141	4.5	1.6	16.6	32.4	7	47	5	13	no	no	no	no	2890	no
Female	50.3282	1.95972	1.10126	yes	1.10126	0	alive	1.10126	0	alive	0	no	55	61.1852	109	72	78	27	36.94	no	no	no	no	no	11.6	153	13.5	5.9	12	24	13	7.9	0.9	145	141	3.7	1.26	13.44	28.72	1	26	1	15	no	no	no	no	850	no
Female	50.3541	10.6764	5.04022	yes	5.04022	0	alive	5.04022	0	alive	0	no	58.1	60.3077	111	71	78	23	36.72	no	no	no	no	no	12.2	213	13.3	9.8	12	27	12	8.3	0.5	187	136	4.2	1.1	13	21.2	1	27	2	13	no	no	no	no	2370	no
Female	89.7702	29.6979	4.33774	yes	4.33774	0	alive	4.33774	0	alive	3	yes	54.4	77.3226	179	107	116	34	37.94	no	no	no	no	no	10.2	145	13.6	11.1	9	25	19	8.2	0.7	125	140	4.2	1.2	13.1	29.4	5	44	9	15	no	no	no	no	445	no
Male	50.2135	1.44792	1.40936	yes	1.40936	0	alive	1.40936	0	alive	0	no	78.6	75.4615	105	69	76	18	38.72	no	no	no	no	no	11.36	183.2	13.32	9.94	13	24.2	17.6	8.6	1.06	120.8	138	4.32	1.32	13.62	29.16	1	36	5	13	no	no	no	no	425	no
Female	75.4596	5.64028	1.66465	yes	1.66465	0	alive	1.66465	0	alive	1	yes	61	77.4615	116	74	81	25	37	no	no	no	no	no	11.5	299	16.4	7.1	11	23	7	7.6	0.6	88	137	3.2	1.2	12.9	33.6	4	42	6	15	no	no	no	no	400	no
Female	51.8787	5.77847	3.58086	yes	3.58086	0	alive	3.58086	0	alive	0	no	70.3	76.6923	176	97	122	28	37.78	yes	no	no	no	no	11.64	161.4	13.66	11.96	13.6	25	10	8.5	0.74	114.8	138	4.28	1	11.1	32.8	2	36	5	15	no	no	no	no	2865	no
Male	65.0019	2.86806	2.83642	yes	2.80278	1	death	2.80278	1	death	2	yes	103	63.0417	135	92	102	28	37.1	no	no	no	no	no	14.6	146	14.5	21.9	16	16	18	8.1	1.2	177	149	4.7	1.2	13.4	29.3	2	47	9	15	no	yes	no	no	1590	no
Male	79.3124	14.3972	1.89934	yes	1.89934	0	alive	1.89934	0	alive	2	yes	61.2	78.52	143	74	85	25	37.5	no	no	no	no	no	11.8	171	13.2	10.3	11	23	15	8.3	0.6	134	144	3.9	1.3	13.9	30.4	5	40	2	13	no	no	no	no	850	no
Female	82.3501	27.8479	2.08758	yes	2.08758	0	alive	2.08758	0	alive	2	yes	56.5	59.3793	166	105	112	30	36.89	no	no	no	yes	no	9.4	126	14.8	5.9	12	26	14	8.6	0.8	124	144	3.7	1	10.9	22.6	7	38	4	12	no	no	no	no	1665	no
Male	21.1913	36.6903	3.75743	yes	3.75743	0	alive	3.75743	0	alive	0	no	83.37	110.92	157	92	102	22	37.11	no	no	no	no	no	8.5	95	12.9	11.8	10	21	18	7.4	1	156	137	5	1.5	16.2	40.7	0	23	3	13	no	no	no	no	1880	no
Female	73.6124	8.11667	4.46832	yes	4.46832	0	alive	4.46832	0	alive	3	yes	113.2	87	168	112	122	26.4	38.17	no	yes	yes	no	no	8	300	18.3	10.4	15	22	25	8.3	1.1	83	140	4.1	1.3	14.1	31.5	5	30	3	11	no	no	no	no	2225	no
Male	71.9255	9.12986	1.72146	yes	1.72146	0	alive	1.72146	0	alive	1	yes	145	75.4706	187	89	101	35	38.44	no	no	no	yes	no	9.78	164.6	15.22	18.56	19	19	113	8	6.7	182	144	5.9	1.1	12.4	32.2	7	49	6	13	no	no	no	no	3390	no
Female	36.5388	9.70764	3.7342	yes	3.7342	0	alive	3.7342	0	alive	2	yes	61.6	76.2609	125	67	80	26	37.22	no	no	no	no	no	10.46	130.6	13.48	11.14	13	24	6	7.9	0.6	107	140	3	1.2	13.5	25.7	0	20	5	10	no	no	no	no	1615	no
Male	82.4699	5.95764	5.98551	yes	5.98551	0	alive	5.98551	0	alive	2	yes	72	97.0526	170	120	133	27	37.17	no	no	no	no	no	9.7	162	12.5	9.3	12	26	13	8.9	0.9	113	140	3.5	1.1	12.4	25.7	5	35	1	13	no	no	no	no	1670	no
Female	73.0988	33.8854	9.16169	yes	7	0	alive	9.16169	0	alive	3	yes	63.1	77.1	167	89	95	26	38.39	no	no	no	no	no	10.2	253	12.9	6.9	11	23	16	8.4	0.7	87	134	4.5	1.4	14.8	25.9	6	43	8	9	no	no	no	no	100	no
Male	29.5964	12.7965	2.90181	yes	2.90181	0	alive	2.90181	0	alive	2	yes	116	101.786	158	84	113	23	38.06	no	no	no	no	no	14.8	315	14	7	12	24	15	8.5	1.1	112	139	5.2	1.1	12.7	25.7	0	18	6	15	no	no	no	no	1825	no
Male	81.8209	27.041	1.92873	yes	1.92873	0	alive	1.92873	0	alive	3	yes	90	96	156	96	116	25	37.7	no	no	yes	no	no	9.7	405	14.8	31.7	21	19	80	7.1	3.5	184	141	4.3	1.7	18.8	29.9	6	63	6	13	no	no	no	no	940	no
Male	89.1757	16.5924	3.94451	yes	3.94451	0	alive	3.94451	0	alive	2	yes	52.3	100.031	175	151	160	32	37.5	yes	yes	no	yes	no	7.5	103	17.74	13.5	21	21	47	8.2	2	1452	130	4.9	1.7	18.2	21.7	11	69	8	14	no	no	no	no	400	no
Male	23.2277	16.541	4.67872	yes	4.67872	0	alive	4.67872	0	alive	0	no	81.35	100.2	144	106	114	23	38.56	no	no	no	no	no	10.8	220	14	13.9	11	24	12	8.4	0.8	127	139	4	1.3	12.82	26.48	0	24	4	9	no	no	no	no	2630	no
Female	70.8264	41.8687	27.0486	yes	7	0	alive	27.0486	0	alive	3	yes	67.9	56.0833	142	92	108	47	37.83	no	yes	no	yes	no	8.5	113	19.3	4.2	12	30	22	9.5	3.9	72	137	4.2	1.2	13.1	21.9	8	35	7	12	no	yes	no	no	1312.8	no
Male	62.2314	7.19514	6.1659	yes	6.1659	0	alive	6.1659	0	alive	0	no	43	74.3333	126	81	94	21	37.17	no	no	no	no	no	12.1	282	14.7	8.6	12	22	16	7.9	0.8	96	140	4.2	1	10.9	28.6	5	25	2	14	no	no	no	no	1700	no
Female	86.2292	5.02708	1.94127	yes	1.94127	0	alive	1.94127	0	alive	0	no	49.6	95.2	137	91	95	32	37.44	no	no	no	no	yes	6.4	115	17.3	61.5	17	20	23	8.5	1.1	79	140	4.4	1.3	14.5	28.2	6	42	4	15	no	no	no	no	1045	no
Male	91.9972	5.61389	3.73819	yes	3.73819	0	alive	3.73819	0	alive	0	no	69.4	74.08	166	138	147	28	36.78	no	no	no	no	no	10.76	254.4	13.88	10.62	10.8	22.4	14.4	8.58	0.76	113.6	137.4	4.22	1.4	15	29.7	4	37	1	14	no	no	no	no	850	no
Male	56.5435	7.10208	4.0452	yes	4.0452	0	alive	4.0452	0	alive	2	yes	147.5	57.8667	139	109	125	30	36.94	no	yes	no	no	no	13.4	274	13.3	9.3	18	23	10	9	0.6	173	134	5.3	1.3	14.4	28.9	4	26	0	15	no	no	no	no	1515	no
Male	74.8585	4.14167	1.86856	yes	1.86856	0	alive	1.86856	0	alive	2	yes	94.5	62.75	173	107	116	18	37	no	no	no	no	no	15.1	230	14.2	5.5	15	31	17	9.5	1.1	100	146	3.4	1.3	15.2	23.2	4	26	0	15	no	no	no	no	2280	no
Female	69.5165	5.44514	1.59971	yes	1.59971	0	alive	1.59971	0	alive	0	no	48.1	74.8235	142	115	245	30	37.22	no	no	no	no	no	10.82	271	14.92	9.34	13.6	24.6	14.6	8.7	0.82	119.4	136.4	3.8	1.22	12.88	29.12	2	38	4	14	no	no	no	no	275	no
Female	76.8914	52.916	5.21005	yes	5.21005	0	alive	5.21005	0	alive	0	no	61	117.429	153	88	106	28	39.33	no	no	no	no	no	10.96	191	13.22	11.22	13.4	22.2	22	7.86	0.78	109.6	138.2	3.82	1.24	13.08	28.1	4	47	4	6	no	no	no	no	1830	no
Male	37.7807	22.0486	22.1325	yes	7	0	alive	22.0264	1	death	3	yes	90	111.9	153	94	111	25	37.3	no	no	no	no	no	10	89	14.7	6.6	26	17	20	7.4	3	223	150	5.9	1.5	16.4	40.6	2	31	12	15	yes	yes	no	no	1263	no
Male	80.6524	25.134	18.071	yes	7	0	alive	18.071	0	alive	2	yes	102.7	89.76	183	121	141	31	38.33	no	yes	no	yes	no	10.84	146	14.8	12.16	14	24.6	28.2	8.54	1.18	164.6	141.6	3.98	1.3	14.1	30.9	9	43	8	10	no	no	no	no	1247	no
Male	63.3014	11.6208	11.6387	yes	7	0	alive	11.5556	1	death	2	yes	81.1333	89.1786	130	87	241	24	38.89	no	no	no	no	no	11.8	196	17.1	8.9	15	20	10	7.6	0.8	110	139	4.4	1.6	17.9	29.2	3	37	9	15	yes	yes	no	no	1835	no
Female	81.7426	3.59653	3.57777	yes	3.57777	0	alive	3.57777	0	alive	2	yes	67.8	64.0625	161	111	118	21	37.28	no	no	no	no	no	10.94	267	13.56	10.94	13.6	24.8	15.6	8.44	0.64	116.8	134.6	4.1	1.1	11.5	29	5	28	0	15	no	no	no	no	1200	no
Male	20.7605	4.77292	1.87175	yes	1.87175	0	alive	1.87175	0	alive	0	no	84.2	81.96	129	73	84	55	38.78	no	no	no	no	no	12.4	152	11.9	14.1	9	26	11	8	1	117	139	3.9	1.4	14.9	31.8	0	29	6	11	no	no	no	no	5120	no
Female	40.2697	15.1125	10.1765	yes	7	0	alive	10.1765	0	alive	2	yes	78.7	76.2059	147	90	94	20	37.89	no	no	no	no	no	12.1	292	12.9	12.9	13	26	7	8.7	0.6	142	138	3.7	1	12.4	22.9	0	39	4	7	no	no	no	no	3425	no
Male	68.2591	10.9472	4.00896	yes	4.00896	0	alive	4.00896	0	alive	2	yes	60.2	85.6452	171	104	114	42	37.17	yes	yes	no	no	no	12.1	157	12.6	12.6	18	22	15	9	0.9	92	144	4	1.5	16	37	7	36	2	15	no	no	no	no	855	no
Male	28.3296	2.29375	1.23219	yes	1.23219	0	alive	1.23219	0	alive	2	yes	108	87.8846	137	83	92	29	36.83	no	no	no	no	no	12.2	138	14.1	11.4	10	27	17	8.5	0.7	109	140	4	1.22	12.26	27.54	0	13	2	14	no	no	no	no	1728	no
Female	54.3948	2.56111	1.90181	yes	1.90181	0	alive	1.90181	0	alive	0	no	66.2	92.5581	155	90	104	34	37.67	no	no	no	no	no	11.5	225	12.7	10.5	15	26	16	9.2	0.5	109	144	3.1	1	10.9	33.5	1	27	2	14	no	no	no	no	2070	no
Female	82.5176	20.9007	15.0465	yes	7	0	alive	15.0465	0	alive	2	yes	50	80.3214	173	92	107	19	36.89	no	yes	yes	no	no	7.5	94	17.6	4.2	12	30	18	8.2	0.6	113	138	3.9	1.1	11.8	29.9	7	38	6	9	no	no	no	no	1465	no
Female	49.4375	4.78264	1.09826	yes	1.09826	0	alive	1.09826	0	alive	0	no	58.9	102.636	155	75	90	30	37.44	no	no	no	no	no	10.5	211	13.2	12.1	14.8	21.4	5.8	8.36	0.64	110	137.6	3.8	1.1	12.9	22.2	0	26	2	13	no	no	no	no	1263	no
Male	19.4242	9.94375	1.08196	yes	1.08196	0	alive	1.08196	0	alive	2	yes	87	81.3056	160	83	99	26	38.5	no	no	no	no	no	12.9	231	12.9	14.8	16	25	12	8.2	0.9	140	139	4.7	1.3	13.02	29.68	0	17	1	15	no	no	no	no	910	no
Male	78.3861	7.71875	7.70762	yes	7	0	alive	7.70762	0	alive	3	yes	65.3	53.3462	136	88	94	24	37	no	yes	yes	yes	no	10.18	185.6	14.96	8.66	15.4	24.8	34.4	8.78	2.04	153.4	140.4	4.66	1.1	11.6	26.2	9	26	3	14	no	no	no	no	1425	no
Female	91.6586	4.93958	2.18112	yes	2.18112	0	alive	2.18112	0	alive	2	yes	44	93.5	182	83	103	21	36.83	no	no	no	no	no	12.9	261	14.5	12	18	23	34	8.7	1.4	146	139	5.3	1.7	19	26.9	4	54	5	8	no	no	no	no	760	no
Male	87.5813	4.74375	1.81837	yes	1.81837	0	alive	1.81837	0	alive	2	yes	71	88.2609	150	89	107	29	37.06	no	no	yes	yes	no	9.66	216.4	14.26	11.22	12	20	48	8.1	3	174	137	4.8	1.3	14.7	22.5	10	54	7	13	no	no	no	no	465	no
Male	68.0493	3.59167	3.5567	yes	3.5567	0	alive	3.5567	0	alive	3	yes	77.3	71.9	151	97	113	24	37.28	no	no	no	no	no	12.86	187.8	13.5	10.02	11.6	21.6	13.2	8.58	0.88	121.8	135.4	4.24	1.2	13.2	33.1	2	22	1	15	no	no	no	no	1425	no
Male	85.2264	3.68472	2.88608	yes	2.88608	0	alive	2.88608	0	alive	2	yes	92.3667	74.1389	153	80	94	25	37.06	no	no	no	yes	no	10.6	212	14.6	8.4	14	24	10	8.7	0.7	117	135	4.3	1.2	12.9	27.8	6	33	1	15	no	no	no	no	1055	no
Female	69.9335	11.6271	5.58138	yes	5.58138	0	alive	5.58138	0	alive	2	yes	48.8	71.4615	172	90	107	17	37.56	no	no	no	no	no	11.54	202.8	13.44	15.28	13.8	23.2	12	8.3	0.74	128.2	137	4.1	1.2	13.34	27.66	2	30	1	15	no	no	no	no	920	no
Female	81.1715	0.514583	1.44662	yes	0.965278	1	death	0.965278	1	death	2	yes	48	69.2083	159	80	99	33	37.2	no	no	yes	no	no	11.68	145.2	17.2	15.32	15.6	20.2	40.8	8.98	2.3	103.2	141.6	4.16	1.2	12.5	39	16	68	8	14	no	no	no	no	132	no
Male	54.8286	3.05903	3.02618	yes	3.02569	1	death	3.02569	1	death	1	yes	104.667	75.9615	180	96	115	16.5	34.2	no	no	no	no	no	9.1	181	14.6	9.8	20	22	19	8.5	1.7	150	147	4.6	1.4	15.1	37.8	1	32	5	15	yes	yes	no	no	3350	no
Female	88.379	4.59931	1.52716	yes	1.52716	0	alive	1.52716	0	alive	2	yes	45.2	74.5714	154	115	119	29	36.06	no	no	no	no	no	10.62	243	15.9	12.14	12.8	25	16	7.92	0.86	109	138.6	3.92	1.28	14.04	28.46	4	63	6	3	no	no	no	no	2500	no
Male	31.2868	9.80347	2.73191	yes	2.73191	0	alive	2.73191	0	alive	2	yes	85	61.1562	131	82	100.5	17	37.06	no	no	no	yes	no	9.9	76	16.68	5.7	13.4	25.4	15.8	8.52	0.78	131	144	3.98	1.5	16	35.8	4	29	5	11	no	no	no	no	2555	no
Female	67.7443	5.65764	1.83538	yes	1.83538	0	alive	1.83538	0	alive	1	yes	69	92.4615	173	154	158	27	38.17	no	no	no	no	no	10.3	186	13.2	8	10	25	11	8.4	0.6	135	138	4.6	1.1	11.8	28.3	2	32	6	14	no	no	no	no	2131	no
Male	33.3073	8.41944	2.39642	yes	2.39642	0	alive	2.39642	0	alive	2	yes	85.6	103.231	147	84	98	20	36.89	no	no	no	no	no	8.2	229	14.6	13.8	12	25	17	8.3	1.2	123	142	4.4	1.3	15	27.7	0	17	2	13	no	no	no	no	2185	no
Male	52.467	3.16458	3.14005	yes	3.14005	0	alive	3.14005	0	alive	1	yes	128	77.5833	143	87	94	22	36.78	no	no	yes	no	no	14.4	212	14.3	7.5	13	22	13	8	0.8	107	134	4.1	1.36	12.32	27.9	2	18	1	15	no	no	no	no	2900	no
Male	22.8114	4.28194	2.25668	yes	2.25668	0	alive	2.25668	0	alive	0	no	67.7	76.0769	149	85	96	24	38.28	no	no	no	no	no	13.1	180	13.5	11.4	14	26	11	9.2	1	98	142	3.6	1.1	11.8	25.4	0	19	2	13	no	no	no	no	1780	no
Female	70.9872	7.22917	3.35061	yes	3.35061	0	alive	3.35061	0	alive	0	no	82.5	69.6154	141	73	91	23	37.11	no	no	no	yes	no	11.7	217	13.2	7.6	13	24	7	9	0.5	167	136	4	1.2	12.8	26.2	6	25	1	15	no	no	no	no	2350	no
Male	58.2511	4.04375	4.0163	yes	4.0163	0	alive	4.0163	0	alive	1	yes	86.2	55	147	98	109	23	37	no	no	no	no	no	14.5	278	17.6	5	15	22	10	9.5	0.8	90	144	4.5	0.9	10.3	25	1	17	0	15	no	no	no	no	1500	no
Male	87.7253	38.9243	10.9876	yes	7	0	alive	10.9876	0	alive	2	yes	68.6	100.75	148	84	99	21	38.72	no	no	no	no	no	13	145	11.7	12.5	19	20	16	9.3	1.2	129	135	3.5	1.3	14	32.1	4	36	5	9	no	no	no	no	2325	no
Male	80.1331	7.14653	2.07523	yes	2.07523	0	alive	2.07523	0	alive	3	yes	80	100.421	165	120	136	29	37	no	no	no	yes	no	11.1	148	15	19.6	20	25	73	8.6	4.2	306	144	4.5	0.9	11.4	27.7	7	39	6	13	no	no	no	no	3615	no
Male	74.7497	8.85069	3.0599	yes	3.0599	0	alive	3.0599	0	alive	1	yes	80.6	65	124	88	94	20	37.33	no	no	no	no	yes	9.74	180.8	15.54	6.96	12.6	22.8	27.8	8.32	1.12	106.8	137.6	3.82	1.9	20.5	45.8	10	46	3	14	no	no	no	no	1390	no
Male	46.8875	19.6313	1.60484	yes	1.60484	0	alive	1.60484	0	alive	0	no	93.2	93.5769	141	69	79	30	38.22	no	no	no	no	no	10.38	188	13.48	10.22	16	28	5	7.8	0.7	158	145	3.9	1.24	13.2	27.56	1	30	4	11	no	no	no	no	1850	no
Male	80.952	36.0424	3.39663	yes	3.39663	0	alive	3.39663	0	alive	3	yes	110.5	67.7333	159	90	107	23	36.94	no	yes	no	yes	yes	11.2	312	13	9.3	11	23	25	9.1	0.6	187	136	4.5	1.3	13.7	27.4	11	42	4	13	no	no	no	no	485	no
Male	62.0865	10.2292	4.98545	yes	4.98545	0	alive	4.98545	0	alive	2	yes	98.5	97.6667	175	93	111	32	37.83	no	no	no	yes	no	12.7	263	14	11.6	16	28	14	9.2	0.8	297	137	4.2	1.1	13	26.6	3	22	3	14	no	no	no	no	2043	no
Male	19.2642	6.20694	4.06488	yes	4.06488	0	alive	4.06488	0	alive	0	no	90.7	107.939	187	91	111	23	38.67	no	no	no	no	no	12.3	251	12.8	11.3	15	23	14	8.6	0.9	118	138	4.3	1.2	13.3	31.4	0	16	0	15	no	no	no	no	2065	no
Female	85.5933	3.89375	1.88519	yes	1.88519	0	alive	1.88519	0	alive	0	no	52.55	96.28	163	69	87	36	37.94	no	no	no	no	yes	7.9	115	17.9	12.1	14	23	20	8.5	0.7	201	137	4.2	1.4	14.7	31.2	12	37	7	14	no	no	no	no	1575	no
Male	65.8367	1.12292	1.12725	yes	1.12725	0	alive	1.12725	0	alive	2	yes	105.2	100.8	152	87	99	25	36.44	no	no	yes	yes	no	10.9	237	14.9	8.9	12	30	25	9.1	1	121	142	3.9	1.2	14.3	26.3	4	29	2	13	no	no	no	no	550	no
Male	29.4525	4.43819	4.36108	yes	4.36108	0	alive	4.36108	0	alive	0	no	60.4	79.125	132	88	99	21.6	37.39	no	no	no	no	no	15.7	250	13.5	13.8	15	24	10	9.2	0.9	129	142	3.6	1.2	12.5	28.2	0	10	1	14	no	no	no	no	1500	no
Female	89.7442	13.8146	8.93443	yes	7	0	alive	8.93443	0	alive	2	yes	43.8	70.5455	163	82	111	21	36.33	no	no	no	no	no	9.58	291.4	14.42	10.3	13	22	13	7.7	0.7	179	135	4.1	1.2	13.7	25.7	5	47	1	15	no	no	no	no	1680	no
Male	43.6515	15.7458	10.8447	yes	7	0	alive	10.8447	0	alive	2	yes	75.2	107.542	132	88	101	37	38.28	no	no	no	no	no	12	156	13.3	11	22	22	18	8.3	0.7	83	137	3.4	1.1	11.7	26	0	29	9	9	no	no	no	no	1055	no
Male	32.5488	3.30417	3.28769	yes	3.28769	0	alive	3.28769	0	alive	2	yes	82.8	67.0435	145	82	89	25	38.39	no	no	no	no	no	13.1	263	12.7	9.5	16	30	10	6.8	0.9	122	141	4.1	1.2	14.2	25.8	0	21	4	7	no	no	no	no	4165	no
Female	72.9958	21.9667	21.9055	yes	7	0	alive	21.9055	0	alive	2	yes	54	98.2963	165	98	107	28	37.06	no	no	no	no	no	10.2	268	11.6	6.1	16	27	10	8.4	0.6	137	137	3.7	1.1	12.2	28.9	3	26	2	13	no	no	no	no	2040	no
Male	80.6174	18.0778	9.94661	yes	7	0	alive	9.94661	0	alive	1	yes	74.6667	70.2093	165	66	96	19	38.06	no	no	no	no	no	12	267	13.2	15.3	13	22	18	8.8	0.8	195	136	4.1	1.1	13.2	24.8	6	50	6	6	no	no	no	no	1418	no
Male	61.0331	6.66597	3.81375	yes	3.81375	0	alive	3.81375	0	alive	1	yes	62.1	73.3333	162	82	98	23	37.11	yes	no	yes	no	no	13.6	48	15	7.9	14.2	25.6	20.6	9.02	0.8	122	141.6	4.38	0.8	8.6	30.3	5	22	4	15	no	no	no	no	1695	no
Female	64.4748	8.12083	8.22468	yes	7	0	alive	8.12039	1	death	2	yes	65	123.968	154	100	112	37	39.06	no	no	yes	no	no	9	9	16.2	3.5	17	17	27	8.6	1.3	253	141	4.3	1.4	14.9	24.3	3	46	7	14	no	no	no	no	1350	no
Male	44.7785	4.32014	1.33809	yes	1.33809	0	alive	1.33809	0	alive	0	no	107	101.846	167	87	98	29	37.56	no	no	no	yes	no	14.8	170	13.2	16.2	18	26	14	8.7	1	131	141	4	1	11	27.2	1	19	5	14	no	no	no	no	3655	no
Female	88.6135	9.90903	3.49596	yes	3.49596	0	alive	3.49596	0	alive	2	yes	42.3	72.1111	176	127	136	28	37.06	no	no	yes	no	no	11.88	194.6	13.48	10.98	14.8	25.6	15.6	8.68	0.76	139.8	137.6	3.88	1.2	12.5	27.6	8	39	3	15	no	no	no	no	450	no
Male	21.1511	12.5556	1.7847	yes	1.7847	0	alive	1.7847	0	alive	0	no	52.7	84.5769	166	114	123	25	38.5	no	no	no	no	no	12	188	13	15.7	11	24	10	9.1	0.8	103	143	4.3	1.1	11.6	25.6	0	24	3	11	no	no	no	no	1795	no
Male	29.564	27.5194	9.966	yes	7	0	alive	9.966	0	alive	2	yes	75.9	69.4	157	90	110	20	39.28	no	no	no	no	no	7.7	146	12.5	11.9	7	22	6	8	0.8	147	138	3.6	1.3	13.9	26.7	0	31	5	7	no	no	no	no	1375	no
Male	37.7937	1.64861	1.64987	yes	1.64987	0	alive	1.64987	0	alive	0	no	93.5	86.4545	146	100	113	24	36.94	no	no	no	no	no	13.8	202	14.6	6.6	11	26	13	8.6	0.8	87	136	3.3	1.2	12.6	27.5	0	10	0	15	no	no	no	no	2575	no
Male	37.1423	7.73819	2.70493	yes	2.70493	0	alive	2.70493	0	alive	1	yes	83	95.4091	164	97	107	25	37.67	no	no	no	no	no	9.8	191	13.3	9.7	8	24	15	7.3	0.7	126	135	4.3	1.1	11.9	27.1	0	12	2	14	no	no	no	no	2455	no
Male	84.1623	6.33264	6.10091	yes	6.10091	0	alive	6.10091	0	alive	2	yes	84.1	73.8077	140	82	92	28	37.78	no	no	no	no	no	10.2	48	13.3	2.1	12	26	13	8.2	0.7	143	143	3.8	1.3	13.9	28.4	4	33	5	14	no	no	no	no	1550	no
Female	72.7372	10.991	3.17297	yes	3.17297	0	alive	3.17297	0	alive	2	yes	60.1	97.9231	166	112	116	23	37.56	no	no	no	no	no	13	216	12.6	8.7	15	25	12	9	0.8	159	143	4.1	0.9	10.1	22.7	3	36	4	7	no	no	no	no	1700	no
Female	79.3231	4.05556	1.74926	yes	1.74926	0	alive	1.74926	0	alive	2	yes	82.45	98.8519	121	99	104	33	37	no	yes	no	no	no	9.6	162	21.8	30.1	18	20	17	8.1	1.4	185	144	3.8	1.3	13.7	28	5	65	11	15	yes	yes	no	no	396	no
Male	86.5198	3.70278	1.04244	yes	1.04244	0	alive	1.04244	0	alive	2	yes	65.3	82.5	159	79	99	26	38.17	no	no	no	no	no	12	291	13.1	15.6	14	25	15	8.2	0.7	166	137	4	1.4	16	24.3	4	33	1	15	no	no	no	no	515	no
Female	73.3725	8.67292	4.51635	yes	4.51635	0	alive	4.51635	0	alive	2	yes	68.45	94.3462	152	106	118	25	37.78	yes	yes	yes	no	no	11.3	159	15.1	9	10	24	15	9.6	0.4	71	144	3.8	1	11.1	30.6	8	40	5	15	no	no	no	no	765	no
Female	87.6298	5.66319	1.42939	yes	1.42939	0	alive	1.42939	0	alive	1	yes	63	58.0769	159	76	83	22	38.17	no	no	no	no	no	11.6	164	13.2	12.2	15	25	20	9.4	1	124	139	4.4	1.1	11.7	25.6	4	40	3	10	no	no	no	no	1465	no
Male	36.4524	6.075	4.22028	yes	4.22028	0	alive	4.22028	0	alive	0	no	61	72.9565	156	69	88	27	37.61	no	no	no	no	no	13.2	187	12.2	21.5	16	24	27	8.4	1.8	130	146	4.2	1.3	14.5	28.9	0	26	3	13	no	no	no	no	3805	no
Female	41.1547	6.46528	4.05015	yes	4.05015	0	alive	4.05015	0	alive	0	no	46.3	97	138	87	103	27	37.11	no	no	yes	yes	no	10.9	255	12.5	8.6	17	22	4	8.1	0.4	174	145	3.4	1	11.3	27.2	4	16	0	15	no	no	no	no	2490	no
Female	41.2062	2.72431	2.67612	yes	2.67612	0	alive	2.67612	0	alive	2	yes	44.7	96.2105	109	82	92	27	37.89	no	yes	yes	yes	yes	10	383	13.2	2.3	15	20	6	8.8	0.4	199	142	4.1	1.1	11.8	27.2	6	41	5	14	no	no	no	no	151	no
Male	67.9382	4.20694	1.88396	yes	1.88396	0	alive	1.88396	0	alive	2	yes	73	70.68	154	88	98	20	36.67	no	no	no	no	no	13.3	190	13.3	10.3	14	26	22	8.2	0.9	167	132	3.7	1.3	13.66	29.46	2	26	1	15	no	no	no	no	650	no
Male	71.9367	4.91042	4.3848	yes	4.3848	0	alive	4.3848	0	alive	1	yes	88	102.267	152	76	98	20	39.5	no	no	no	yes	no	12.4	157	13.4	14	15	21	9	8.4	0.9	241	144	3.9	1.8	20	33.7	5	33	2	15	no	no	no	no	4060	no
Female	91.5781	5.48194	1.31223	yes	1.31223	0	alive	1.31223	0	alive	0	no	55.8	81.6429	176	130	139	24	38.11	no	no	no	no	no	10.1	171	14.2	6.6	11	23	12	8.3	0.8	98	136	4.3	1.16	12.92	25.68	5	46	4	8	no	no	no	no	2105	no
Female	91.4559	6.14931	1.77906	yes	1.77906	0	alive	1.77906	0	alive	0	no	54	93.4091	203	97	142	27	37.28	no	no	no	no	no	11.18	215.4	13.14	13.34	13.6	25.8	17	8.6	0.76	132.8	132.8	3.9	1	12	19	10	42	1	15	no	no	no	no	2145	no
Female	31.9613	1.83333	1.84801	yes	1.84801	0	alive	1.84801	0	alive	2	yes	68	71.6087	136	114	122	22	38	no	no	no	no	no	9.7	165	13.7	9.6	10	24	8	8.4	0.4	97	143	3.4	1.1	11.4	25.4	0	14	4	15	no	no	no	no	1096	no
Male	88.153	8.77847	2.13788	yes	2.13788	0	alive	2.13788	0	alive	0	no	68.9	105.966	146	112	95	36	38.17	no	no	no	no	no	11.7	80	14.6	6	16	23	34	8.1	1.7	106	137	3.9	1.8	19.3	32.8	6	44	7	13	no	no	no	no	1525	no
Male	50.9788	12.6729	9.69769	yes	7	0	alive	9.69769	0	alive	2	yes	102.45	79.8889	146	117	120	26	38.61	no	no	no	no	no	12.6	205	16.2	6.6	12	26	13	8.6	0.9	91	141	3.8	1.1	11.7	30.5	1	25	4	15	no	no	no	no	1090	no
Female	61.2972	8.41181	2.40098	yes	2.40098	0	alive	2.40098	0	alive	0	no	66.7	98.8929	165	74	106	25	37.78	no	no	no	no	no	8.6	151	14.1	8	12	23	4	8.1	0.5	149	134	3.3	1	12.1	26.6	2	31	4	9	no	no	no	no	1630	no
Female	69.5858	9.42986	1.6927	yes	1.6927	0	alive	1.6927	0	alive	0	no	48	74.5185	144	74	88	22	37.5	no	no	no	no	no	10.32	206.8	14.48	10.2	14.4	24	12.6	8.38	0.78	142.8	138.4	3.84	1.1	12.4	23	2	51	5	5	no	no	no	no	4905	no
Female	58.0364	4.31597	2.70337	yes	2.70337	0	alive	2.70337	0	alive	0	no	88	51.1429	160	119	132	26	37.06	no	no	no	yes	no	12.5	236	13.1	8.5	14	26	14	9	0.8	133	145	4.6	1	11.2	33.5	2	18	2	14	no	no	no	no	2500	no
Female	63.8131	24.7424	8.92343	yes	7	0	alive	8.92343	0	alive	3	yes	71.3	82.3333	187	98	123	26	38.11	no	no	no	no	no	12.1	245	13.1	10.86	12.4	24.4	14.6	8.48	0.72	132.8	139.6	4.08	1	10.9	23.9	2	29	1	15	no	no	no	no	950	no
Male	57.9469	149.643	57.8027	yes	7	0	alive	28	0	alive	3	yes	70	100.679	160	86	106	26	38.17	no	no	yes	no	no	8.3	171	13.6	10.9	16.4	22.2	35.8	8.04	1.66	200.8	140	4.18	1.1	12.2	25.9	2	42	5	7	no	no	no	no	1212	no
Male	87.6671	5.99444	5.17097	yes	5.17097	0	alive	5.17097	0	alive	2	yes	65.45	81.2308	149	73	86	24	38.06	no	no	no	no	no	10.5	177	11.9	10.8	13	22	15	8.3	0.5	91	140	4.2	1.1	12.4	28.1	4	35	4	15	no	no	no	no	1370	no
Male	90.5606	5.64028	2.74517	yes	2.74517	0	alive	2.74517	0	alive	0	no	70.1	61.4	166	103	116	28	36.78	no	yes	no	no	no	11.1	207	14.22	9.84	13.6	25.2	17.8	8.98	0.88	111.8	137.4	4.22	1.4	14.7	31.5	6	43	6	10	no	no	no	no	750	no
Male	61.8952	14.7153	10.7568	yes	7	0	alive	10.7568	0	alive	3	yes	139.35	93	145	86	100	23	37.22	no	no	no	no	no	10.9	168	14.1	9.7	19	26	35	7.9	1.6	256	144	4.7	2.2	22.8	31.1	2	40	8	15	no	no	no	no	1233	no
Male	27.9455	4.28264	4.28275	yes	4.28275	0	alive	4.28275	0	alive	2	yes	64.2	77.5	114	85	94	25	37.17	no	no	no	no	no	8.3	206	13.2	5.5	8	24	8	8.3	0.5	73	141	3.5	1.3	14.3	33.7	2	17	5	15	no	no	no	no	762	no
Male	22.4852	2.33611	1.77672	yes	1.77672	0	alive	1.77672	0	alive	0	no	81	65.04	154	103	111	26	36.94	no	no	no	no	no	12.3	150	13.7	10.2	14	24	9	9	0.8	109	137	3.8	1.3	14	32	0	8	0	15	no	no	no	no	1450	no
Male	53.6247	17.3861	4.51192	yes	4.51192	0	alive	4.51192	0	alive	0	no	60.4	76.3077	180	93	116	23	38.17	no	no	no	no	no	10.6	215	16.1	13	11	25	13	7.9	0.6	145	140	4	1.2	13.8	26.8	1	28	4	9	no	no	no	no	2965	no
Female	91.4241	3.82361	1.0685	yes	1.0685	0	alive	1.0685	0	alive	0	no	44	94.3462	139	61	78	27	38.39	no	no	no	no	no	10.96	216.6	13.22	14.96	10.4	22.8	25.2	8.74	0.88	130	142	4.5	1.1	11.9	28.9	7	43	4	8	no	no	no	no	815	no
Female	93.0932	8.15972	2.23983	yes	2.23983	0	alive	2.23983	0	alive	2	yes	149.7	77.3333	160	111	120	36	37	no	no	no	no	no	9.3	91	15.1	5.2	20	19	29	9.7	0.9	75	140	3.9	1.3	14.3	32.6	6	46	4	11	no	no	no	no	650	no
Male	71.3558	5.66944	1.91626	yes	1.91626	0	alive	1.91626	0	alive	2	yes	89	74.6087	151	76	91	17	36.72	no	no	no	no	no	9	204	18.4	5.6	11.8	20.8	19	8.18	1.38	134.6	139.4	4.06	1.2	14.2	24.9	5	47	6	14	no	no	no	no	335	yes
Male	23.6331	6.78194	6.98876	yes	6.7814	1	death	6.7814	1	death	2	yes	113	102.464	160	63	90	30	39.28	no	no	no	no	no	8	136	14.6	14.1	6	19	11	7.1	1.2	106	150	4.2	1.4	15	41.7	0	27	5	15	no	no	no	no	5275	no
Male	78.7391	9.81458	2.50042	yes	2.50042	0	alive	2.50042	0	alive	1	yes	75	76.7647	162	136	146	24	37.11	no	no	no	no	no	10.9	141	16.2	7	12	26	35	9.6	1.4	110	144	4.4	1.3	14	32.3	5	48	5	10	no	no	no	no	500	no
Female	58.2929	6.6	2.73891	yes	2.73891	0	alive	2.73891	0	alive	0	no	62.5	80.56	148	107	113	27	37.22	no	no	no	no	no	11.9	215.2	12.9	10.66	12.8	22.4	14	8.64	0.76	118.6	140.8	3.62	1.1	11.8	27.6	3	20	0	15	no	no	no	no	1965	no
Female	59.71	33.1118	1.17199	yes	1.17199	0	alive	1.17199	0	alive	1	yes	90.45	73.1429	144	112	120	30	37.6	no	yes	no	no	no	9.3	219	17.3	11.4	10	23	25	8.18	1.3	118	126	4.8	1.3	14.3	33.2	5	52	6	3	no	no	no	no	1645	no
Female	77.4848	14.5278	1.7702	yes	1.7702	0	alive	1.7702	0	alive	3	yes	81.8	79.8077	159	79	104	23	37.33	no	no	no	no	no	11.38	220.4	13.24	8.9	12.4	24.2	13	8.8	1.16	116.2	137.4	4.02	1.1	13.1	23.7	3	35	2	12	no	no	no	no	670	no
Male	73.9899	5.04514	2.00801	yes	2.00801	0	alive	2.00801	0	alive	1	yes	99.7	82.2609	160	120	126	27	36.89	no	no	no	no	no	14.1	183	14.4	8.2	12	23	10	8.7	1.1	114	143	4.4	1.5	16.5	34.3	4	36	4	15	no	no	no	no	2	no
Female	72.4995	6.59722	2.23572	yes	2.23572	0	alive	2.23572	0	alive	3	yes	101.1	97.44	151	75	113	26	37.28	no	yes	no	yes	no	9.8	119	16.6	7.6	13	29	95	9.8	2	138	138	4.3	1.3	15.3	28.5	8	35	5	14	no	no	no	no	742	no
Male	70.8596	25.6035	17.9702	yes	7	0	alive	17.9702	0	alive	2	yes	118.4	71.2174	132	75	93	26	39.22	no	no	no	no	no	8.2	139	18.2	11.1	14	26	24	8.5	1	185	147	3.8	1.3	13.8	29.5	4	40	3	15	no	no	no	no	2295	no
Male	23.0032	4.36944	4.31765	yes	4.31765	0	alive	4.31765	0	alive	0	no	86.4	90.8	180	166	172	23	37	no	no	no	no	no	14.3	257.2	13.12	15.76	12	25.6	13.8	8.92	0.9	109.6	138.8	4.04	1.26	13.44	27.2	2	6	0	15	no	no	no	no	3200	no
Female	78.3123	8.45417	2.18429	yes	2.18429	0	alive	2.18429	0	alive	1	yes	70.7	68.4839	185	98	115	23	37.28	no	no	no	yes	no	10.58	166	13.96	8.2	12.6	27.4	12.6	8.48	0.82	141.2	138.8	4.08	1.4	15.6	31.2	5	26	1	15	no	no	no	no	2025	no
Female	51.8743	16.4146	3.2731	yes	3.2731	0	alive	3.2731	0	alive	2	yes	124.75	103.04	124	77	89	23	36.83	no	no	no	yes	no	7.3	230	14.5	10.7	10	25	9	8	0.6	249	139	3.8	1.3	13.5	27.8	2	23	2	13	no	no	no	no	1415	no
Male	77.8625	7.51389	4.73346	yes	4.73346	0	alive	4.73346	0	alive	1	yes	75.8	84.9524	217	76	118	26	39.56	no	no	no	no	no	7.7	171	16.4	11	12	25	15	8.2	0.7	161	140	3	1.6	17.5	32.4	3	41	4	15	no	no	no	no	2055	no
Female	80.0183	18.8958	11.0258	yes	7	0	alive	11.0258	0	alive	3	yes	63.6	66.5	168	112	121	24	36.72	no	no	no	no	no	11.4	160	13.2	4.5	2	23	17	9.3	0.8	91	133	3.9	1	11	28.8	6	37	2	13	no	no	no	no	800	no
Male	44.1448	16.7271	1.78304	yes	1.78304	0	alive	1.78304	0	alive	2	yes	67	90.2593	153	119	123	26	37.5	no	no	no	no	no	10.72	167.8	14.96	8.3	13.6	24	13	8.7	0.92	108.4	140.8	3.88	1.32	14.48	27.62	0	40	8	13	no	no	no	no	475	no
Female	18.0429	18.0285	6.86977	yes	6.86977	0	alive	6.86977	0	alive	1	yes	123.85	107.091	153	99	105	22	37.17	no	no	no	no	no	11.4	361	14.4	9.8	15	20	6	7.8	0.4	84	144	3.8	1	11.3	33.2	0	21	1	15	no	no	no	no	3515	no
Female	66.869	4.23611	1.19306	yes	1.19306	0	alive	1.19306	0	alive	0	no	65.1	85.2222	145	72	88	24	37.78	no	no	no	no	no	11.8	151	12.5	6.7	12	26	7	8.7	0.6	104	142	3.5	1.24	12.62	28.82	2	20	1	14	no	no	no	no	2335	no
Female	60.2072	7.06042	1.97022	yes	1.97022	0	alive	1.97022	0	alive	3	yes	118.7	95.5385	142	94	97	25	37.94	no	no	no	yes	no	10.3	215	13.1	9.5	14	27	18	8.2	0.8	144	140	4	1	11.8	22.1	3	18	1	15	no	no	no	no	1060	no
Female	82.4459	3.05	2.06753	yes	2.06753	0	alive	2.06753	0	alive	2	yes	58.5	75.7059	166	102	117	26	37	yes	yes	no	no	no	11.7	143	14.4	6.3	12	25	15	8.38	0.7	94	144	3.5	1.22	12.88	26.26	6	32	2	15	no	no	no	no	650	no
Male	44.0338	6.33264	3.26138	yes	3.26138	0	alive	3.26138	0	alive	0	no	68.8	70.32	141	79	90	23	37	no	no	no	no	no	13.7	244	13.2	13.9	11	26	12	9.3	1	127	141	4.3	1.3	14	27	0	22	2	14	no	no	no	no	1350	no
Male	91.802	10.9896	9.86775	yes	7	0	alive	9.86775	0	alive	2	yes	74.4	81.9	189	101	122	36	37.56	no	no	no	no	no	11.54	187.6	14.94	12.52	22	19	27	8.9	1.1	130	139	5.3	1.1	11.6	33.9	4	52	3	10	no	no	no	no	1835	no
Female	58.9175	6.50069	6.49958	yes	6.45278	1	death	6.45278	1	death	3	yes	74.3667	71.7083	159	98	111	42	37.78	no	no	yes	no	no	12.2	273	13.2	14.2	13	39	36	9	0.7	146	149	4	1.2	13.3	27.3	2	38	3	15	no	no	no	no	1250	no
Male	79.5225	7.72847	2.68135	yes	2.68135	0	alive	2.68135	0	alive	2	yes	84	92.1515	194	135	135	30	37.67	no	no	no	yes	no	11.52	246.6	15.44	7.72	13.6	25.6	14.6	8.22	0.88	127.4	140	4	2	21.3	31.9	5	29	4	13	no	no	no	no	1187	no
Female	73.3574	13.0312	8.01323	yes	7	0	alive	8.01323	0	alive	2	yes	72.1	68.587	167	96	122	23	37.44	no	no	no	no	no	9.4	108	15.6	10.2	13	19	17	7.6	0.6	162	137	4.1	1.1	12	29.4	3	45	2	15	no	no	no	no	1380	no
Male	62.7074	20.3653	7.31683	yes	7	0	alive	7.31683	0	alive	2	yes	67.3	73.4138	153	96	111	29	37.39	no	no	no	no	no	12.5	199	11.9	11.3	11	24	11	8.5	0.7	115	138	3.8	1.1	11.4	25.4	2	27	1	13	no	no	no	no	1065	no
Male	71.2433	17.875	3.80394	yes	3.80394	0	alive	3.80394	0	alive	0	no	59.2	70.64	177	89	104	35.5	37.67	yes	no	yes	no	no	11.02	201.6	15.1	9.46	14	24	19	7.7	0.7	99	136	4.3	1.3	14	18.5	7	28	4	15	no	no	no	no	2740	no
Male	72.1334	4.89931	1.02572	yes	1.02572	0	alive	1.02572	0	alive	0	no	78	84.2812	161	70.5	93	26	37.17	no	no	no	no	no	11	290	13.1	10.9	13	23	23	8.52	0.9	98	137	4.1	1.1	12.2	31.7	4	25	1	15	no	no	no	no	1945	no
Male	71.8025	23.2278	17.2864	yes	7	0	alive	17.2864	0	alive	3	yes	94.1	87.3077	176	79	99	27	37.17	no	no	no	no	no	11.8	228	13.7	8.8	12	25	23	8.5	1.2	138	140	4.3	1	11.8	25.3	3	26	2	15	no	no	no	no	1775	no
Male	69.4124	2.87431	2.14988	yes	2.14988	0	alive	2.14988	0	alive	0	no	89	59.7143	150	74	89	27	37.06	no	no	no	no	no	10.2	202	13.9	12.4	9	28	19	8.5	0.9	101	143	4.4	1.1	11.8	22.7	2	22	1	15	no	no	no	no	1100	no
Male	87.0636	7.4	1.67216	yes	1.67216	0	alive	1.67216	0	alive	2	yes	83.5	75.8958	206	134	162	26	37.44	no	no	yes	no	no	12.6	205	14.6	10.6	16	25	20	9.4	1.4	156	145	4	1.1	11.6	28.2	7	34	3	14	no	no	no	no	1050	no
Female	68.9593	9.73194	2.98343	yes	2.98343	0	alive	2.98343	0	alive	2	yes	69.9	81.0769	135	90	100	32	36.78	no	no	no	yes	no	9.4	433	16.2	18.8	18	21	19	9.2	0.9	104	134	3.9	1.2	13.5	28.34	4	32	3	12	no	no	no	no	1430.8	no
Female	49.5186	29.2993	7.2712	yes	7	0	alive	7.2712	0	alive	3	yes	68	99.0488	178	84	115	22	37.11	no	no	no	no	no	11.3	95	16	8.9	25	22	16	9.9	1.9	216	142	4.4	2.2	24.1	57.6	3	57	13	14	no	yes	no	no	447	no
Male	27.6164	7.46389	1.61043	yes	1.61043	0	alive	1.61043	0	alive	2	yes	70.9	124.8	173	114	120	21	38.33	no	no	no	no	no	14.4	232	13.7	7.4	13	25	14	7.9	1.2	134	140	4.8	1.26	14.08	26.12	0	14	2	15	no	no	no	no	923	no
Female	90.5847	7.18472	1.19998	yes	1.19998	0	alive	1.19998	0	alive	0	no	51	63.5806	190	127	180	32	38	no	no	no	no	no	10.4	209	13.4	11.2	17	30	14	8.8	0.8	114	144	3.5	1.1	11.4	65.9	4	53	4	8	no	no	no	no	2425	no
Male	90.8013	7.9	1.6944	yes	1.6944	0	alive	1.6944	0	alive	1	yes	87.1	86.7692	157	104	110	27	37.89	no	yes	no	yes	no	10.34	230	13.38	13.54	13	26	24	8.4	1.4	153	133	4.9	1.1	11.8	21.1	8	46	4	10	no	no	no	no	2320	no
Female	20.0913	5.31111	1.29394	yes	1.29394	0	alive	1.29394	0	alive	0	no	74	83.6923	144	91	103	28	38.94	no	no	no	no	no	10.3	222	14.4	13.6	12	24	5	8.7	0.7	99	140	3.9	1.1	11.8	25	0	15	4	13	no	no	no	no	3695	no
Female	34.249	4.66458	1.68317	yes	1.68317	0	alive	1.68317	0	alive	0	no	51	98.8462	136	117	125	24	37.61	no	no	yes	no	no	9.3	513	17.6	14.1	21	21	9.2	7.8	0.3	78	134	3.8	1.2	13.2	33.1	2	22	4	15	no	no	no	no	2426	no
Female	34.2215	6.59653	4.8091	yes	4.8091	0	alive	4.8091	0	alive	1	yes	40	107.348	143	99	118	22	37.28	no	no	yes	no	no	10.24	176.8	13.76	10.64	14	23.8	12	6.8	0.3	134	138	3.1	1.2	12.9	29.5	2	27	4	14	no	no	no	no	2480	no
Female	66.4403	5.88681	1.9458	yes	1.9458	0	alive	1.9458	0	alive	1	yes	60	67.48	120	67	80	36	37.39	no	no	no	no	no	10.36	200.8	15.22	8.26	12.2	24	9.8	8.16	0.62	106.8	139	4.1	1.22	14	26.76	2	25	2	14	no	no	no	no	1045	no
Female	47.4015	7.83194	7.79667	yes	7	0	alive	7.79667	0	alive	1	yes	76.5	90.2903	154	93	108	24	37.06	no	no	no	yes	no	7.7	86	18.9	4.9	14	24	5	8.5	0.7	76	148	3.5	1.4	14.8	28.1	3	19	4	14	no	no	no	no	1400	no
Female	86.0739	18.6618	18.5948	yes	7	0	alive	18.5948	0	alive	2	yes	70.8	98	167	107	118	29	37.83	no	no	no	no	no	9.7	122	13.2	8.8	14	23	16	7.8	0.7	120	143	4	1.22	12.68	27.6	4	36	4	15	no	no	no	no	1702	no
Female	38.3634	4.94722	1.84093	yes	1.84093	0	alive	1.84093	0	alive	1	yes	56.5	108.962	158	91	104	40	38.17	no	no	no	no	no	8.4	109	14.7	6.7	11	26	6	8.36	0.4	126	139	3.6	1.1	11.6	24.8	0	15	3	14	no	no	no	no	1770	no
Female	72.8023	5.56875	5.5901	yes	5.5901	0	alive	5.5901	0	alive	0	no	49	77.3704	121	69	81	34	36.94	no	no	no	yes	yes	10.66	183.8	14.06	25.18	16	22.4	20.2	8.4	0.86	178.6	142.6	4.08	1	10.7	25.7	9	45	3	13	no	no	no	no	1700	no
Female	59.0479	3.10833	2.28787	yes	2.28787	0	alive	2.28787	0	alive	2	yes	66.6	63.8462	187	105	141	18.5	37.11	no	no	no	no	no	11	201	13.7	8.9	7	25	18	8.9	0.6	131	140	4.2	1.1	11.7	25.3	1	30	1	15	no	no	no	no	643	no
Female	53.0793	9.50694	7.90047	yes	7	0	alive	7.90047	0	alive	2	yes	89.7	77.12	158	80	103	23	37.33	no	no	yes	no	no	11.12	262	13.78	10.52	14.4	24.2	11.8	8.52	0.78	135	142.6	5	1	11.1	29.2	2	23	2	14	yes	no	no	no	3400	no
Male	67.153	5.78333	3.84332	yes	3.84332	0	alive	3.84332	0	alive	2	yes	67	58.2667	151	96	111	36	37.33	no	no	no	no	no	16.2	390	12.8	6.2	15	23	17	9.8	0.8	85	142	4.5	1.1	11.9	32.6	2	27	1	13	no	no	no	no	1300	no
Male	91.3988	2.27083	1.01611	yes	0.760718	1	death	0.760718	1	death	2	yes	61.2	64.2308	153	70	85	26	35.94	yes	yes	no	no	no	10.38	187.8	14.94	11.76	13.6	25	45	8.92	1.28	141	143.4	4.7	1.1	12.3	31.8	8	61	9	3	no	no	no	no	660	no
Female	91.6919	3.89375	1.81286	yes	1.81286	0	alive	1.81286	0	alive	1	yes	63.9	67.5333	149	114	120	21	37.11	no	no	no	no	no	11.5	166	12.4	8.7	18	22	16	8.6	0.8	82	141	3.4	1.1	12.1	35	4	42	3	12	no	no	no	no	550	no
Male	38.0898	5.98194	1.83257	yes	1.83257	0	alive	1.83257	0	alive	3	yes	94	76.72	161	91	107	25	37.56	no	no	no	no	no	12.02	176.6	13.7	12.1	13	24.8	15	8.22	1.7	116.6	137.6	4.06	1.28	13.34	28.98	0	19	3	14	no	no	no	no	1140	no
Female	85.8895	3.87639	1.20355	yes	1.20355	0	alive	1.20355	0	alive	1	yes	51.4	95.76	162	96	101	33	36.94	no	yes	yes	no	no	10.2	77	13.6	7	17	30	24	8.4	0.8	142	138	4	1	11.2	23.2	6	24	4	14	no	no	no	no	1735	no
Male	51.233	12.6069	2.71666	yes	2.71666	0	alive	2.71666	0	alive	0	no	101.9	104.968	147	101	111	26	39.28	no	no	no	no	no	14.8	131	12.6	22	10	28	9	8	0.6	156	137	3.3	1.3	14.8	34.1	4	24	6	12	no	no	no	no	4940	no
Female	82.0721	3.36667	2.21208	yes	2.21208	0	alive	2.21208	0	alive	1	yes	62.1	86.5	119	65	92	29	38.28	no	no	yes	no	no	11.9	249	13	12.1	13	28	7	8.7	0.8	127	135	3.9	1.26	12.9	25.78	5	31	1	15	no	no	no	no	1785	no
Female	72.5322	10.2403	3.24014	yes	3.24014	0	alive	3.24014	0	alive	1	yes	51.8	83.2593	178	84	103	23	37.28	yes	no	no	yes	no	13.1	307	13.3	12.3	18	21	45	8.7	0.8	290	141	4.1	1	10.5	28.2	5	32	2	14	no	no	no	no	1050	no
Male	68.386	3.70486	1.63083	yes	1.63083	0	alive	1.63083	0	alive	0	no	90.9	88.6957	150	122	128	23	36.89	no	no	yes	no	no	11.96	222.8	13.32	8.16	12.4	25	19.8	8.84	0.94	118.8	139.8	4.04	1.1	11.8	28.4	3	28	0	15	no	no	no	no	2050	no
Female	63.238	2.18333	2.19756	yes	2.11667	1	death	2.11667	1	death	0	no	52.7	75.92	153	72	90	26.5	40.17	no	no	yes	no	no	12.1	195	14.22	11.32	13	25	18.2	7.92	0.8	136.8	143.8	3.96	1.1	13	20.9	3	49	5	3	no	no	no	no	1738	no
Male	75.8579	5.74097	1.76637	yes	1.76637	0	alive	1.76637	0	alive	0	no	57.15	70.9259	161	83	104	28	38.28	no	no	yes	yes	yes	10.78	173	13.68	11.52	13.6	23.8	15.8	8.32	1.26	156.6	139.8	4.3	1.2	13.9	26.2	12	54	7	6	no	no	no	no	1510	no
Male	80.3964	2.75625	2.76875	yes	2.76875	0	alive	2.76875	0	alive	2	yes	91.2	61.6364	153	100	106	19	36.78	no	no	no	yes	no	13.9	195.2	12.98	12.18	14	23	17	8.88	0.82	190.6	142.2	4.24	1.1	11.8	26.8	5	32	0	15	no	no	no	no	950	no
Male	56.9997	51.3854	2.46219	yes	2.46219	0	alive	2.46219	0	alive	1	yes	73.2	81.9583	172.5	81	106	23	37.28	no	yes	no	yes	no	11.1	239	15.6	11.9	19	29	38	9.1	5.9	207	142	4.3	0.9	11.4	27.8	6	26	6	15	no	no	no	no	1748	yes
Male	24.3923	3.40972	2.28359	yes	2.28359	0	alive	2.28359	0	alive	2	yes	120.367	99.75	169	107	117	28	37.33	no	no	no	no	no	15	183	12.4	8.8	14	26	11	8.5	0.9	127	139	4.4	1.2	12.6	25.2	0	25	3	8	no	no	no	no	3310	no
Female	30.1171	0.947222	1.97257	yes	0.902083	1	death	0.902083	1	death	0	no	71	107.37	183	138	156	25	37.22	no	no	no	no	no	8.7	150	14.3	7.6	16	26	18	8.2	1.1	118	146	4.8	1.8	19.2	22.8	0	62	10	3	no	yes	no	no	5750	no
Female	65.6791	3.59583	3.68678	yes	3.50833	1	death	3.50833	1	death	2	yes	53.6	74.3333	139	86	100	28	38.6	no	no	no	no	no	10.5	140	14.1	11.1	13	19	12	8.3	0.8	149	157	3.8	1.2	13.1	29.1	3	34	7	15	yes	yes	no	no	1760	no
Male	76.5331	6.33056	6.38718	yes	6.24861	1	death	6.24861	1	death	2	yes	94.95	67.5333	159	82	92	29	37.61	yes	no	no	no	no	8.5	310	15.9	14.9	19	21	53	8.1	2.1	97	137	4.2	1.2	13.1	26.1	4	42	8	11	no	no	no	no	1775	no
Male	80.5496	3.97778	3.86249	yes	3.86249	0	alive	3.86249	0	alive	2	yes	90.2	82.5417	131	90	100	26	36.67	yes	yes	yes	yes	no	9.9	167	13.8	15.9	14.6	23.6	50	9.1	1.4	199.4	146	6.2	0.9	11.2	26.4	11	39	5	13	no	no	no	no	2055	no
Female	54.5418	6.62292	1.80873	yes	1.80873	0	alive	1.80873	0	alive	1	yes	63.6	82.8333	140	68	86	22	37.17	no	no	no	no	no	9.2	185	14.5	7.6	14	23	9	7.8	0.5	128	140	4.7	0.9	9.6	29	1	21	3	14	no	no	no	no	1865	no
Male	22.1125	17.5931	5.3964	yes	5.3964	0	alive	5.3964	0	alive	2	yes	95	119.618	150	109	141	34	38.78	no	no	no	no	no	14.2	195	14.2	13.8	15	21	21	8	1.4	164	143	5.2	1.4	14.5	28.5	0	28	2	15	no	no	no	no	2120	no
Female	62.9724	16.4187	2.23041	yes	2.23041	0	alive	2.23041	0	alive	2	yes	101.4	108.448	153	85	98	30	36.94	no	no	no	no	no	10.4	243	14.6	8.7	16	21	29	9.3	0.8	92	140	4.4	1.4	14.9	33.9	2	30	3	15	no	no	no	no	1325	no
Female	67.6048	10.666	8.7834	yes	7	0	alive	8.7834	0	alive	2	yes	59.2	66.5357	125	75	81	24	37.61	no	no	no	no	no	10.1	139	13.9	7.1	13	25	3	6.8	0.6	273	141	3.9	1.1	12.8	32.5	2	37	2	15	no	no	no	no	3000	no
Female	71.1034	9.96181	2.188	yes	2.188	0	alive	2.188	0	alive	1	yes	50.9	100.963	171	95	110.5	26	36.83	no	no	no	no	no	10.5	186	13.2	8.8	10	26	12	8.3	0.7	114	144	4.3	1.2	14.3	25	6	45	3	6	no	no	no	no	2215	no
Male	79.28	26.3556	8.8334	yes	7	0	alive	8.8334	0	alive	3	yes	75.9	107.167	159	101	111	22	39.56	no	no	no	yes	yes	9.7	245	18.6	11.8	20	22	32	9.2	5	165	141	3.7	1	10.6	30.4	9	58	5	15	no	yes	no	no	794	no
Male	42.394	6.66319	2.78748	yes	2.78748	0	alive	2.78748	0	alive	2	yes	84.8	91.9545	135	75	86	28	38.17	no	no	no	no	no	9.5	167	14.9	9.5	22	16	11	6.1	0.7	113	138	3.9	1.4	14.7	40	0	25	3	15	no	no	no	no	1630	no
Male	37.4532	10.0903	7.18912	yes	7	0	alive	7.18912	0	alive	2	yes	80	67.96	143	91	105	22	37.72	no	no	no	no	no	8.1	104	18.2	6.7	13	25	8	8.1	0.6	105	139	3.5	1.1	11.8	24.4	0	21	1	15	no	no	no	no	1455	no
Male	78.7354	7.02083	1.99472	yes	1.99472	0	alive	1.99472	0	alive	0	no	55	76.6452	152	83	96	26	38.5	no	no	no	yes	no	10.5	209	13.2	7.7	14	22	11	7.7	0.6	164	138	3.8	1.2	12.7	27.4	8	31	3	11	no	no	no	no	1530	no
Male	35.9943	15.3889	13.8227	yes	7	0	alive	13.8227	0	alive	1	yes	82	59.04	154	100	107	27	37.39	no	no	no	no	no	12.9	268	12.3	13.2	13	24	11	8.9	0.8	135	133	3.8	1.3	13.18	28.08	0	15	6	12	no	no	no	no	3000	no
Male	66.3977	7.49306	1.345	yes	1.345	0	alive	1.345	0	alive	2	yes	84	88.16	173	98	108	43	37.11	yes	yes	no	no	no	11	53	14.3	6.8	17	22	35	7.6	1.4	133	136	3.8	1.1	12.4	33.3	7	30	5	14	no	no	no	no	760	no
Female	91.6132	4.10694	5.01795	yes	4.89375	1	death	4.89375	1	death	3	yes	90	82.72	185	91	113	22	37.89	no	no	no	yes	no	10.7	216.4	13.68	12	15.4	26	16.2	8.78	1.18	123.6	139.4	4.26	1.3	14.5	31.7	8	33	2	10	no	no	no	no	1950	no
Male	20.6957	13.5069	2.50399	yes	2.50399	0	alive	2.50399	0	alive	0	no	79	117.75	160	93	116	24	37.78	no	no	no	no	no	9.5	103	14.1	9.8	12	29	7	8.7	0.7	125	151	3.4	1.2	13.2	26.3	1	27	3	13	no	no	no	no	5175	no
Male	22.3019	21.3597	1.35282	yes	1.35282	0	alive	1.35282	0	alive	0	no	104.1	127.214	166	107	117	21	38.33	no	no	no	no	no	8.1	59	14.7	8.5	9	27	16	7.3	1.3	138	147	4.3	1.4	15	29.4	0	17	3	15	no	no	no	no	3360	no
Female	64.6946	12.0361	3.10049	yes	3.10049	0	alive	3.10049	0	alive	2	yes	80	106.387	127	81	94	25	38.11	no	no	no	no	no	10.1	36	15.1	2.7	15	24	3	7.2	0.5	143	141	4.2	2.3	24.7	42.8	6	31	6	15	no	no	no	no	1075	no
Male	58.279	28.7028	7.74906	yes	7	0	alive	7.74906	0	alive	2	yes	82.3	116.812	183	83	111	25	38.17	no	no	no	no	no	11.9	131	16.5	17.2	13	21	21	8.14	1	114	141	4.7	1.2	12.7	31.4	1	37	6	15	no	no	no	no	2045	no
Female	40.0452	10.4076	2.37826	yes	2.37826	0	alive	2.37826	0	alive	1	yes	65.4	76.6087	149	106	111	31	37	no	no	no	no	no	10.9	243	13.8	10.6	13	21	11	8.5	0.7	117	140	4.1	1.4	15	28.7	0	20	2	14	no	no	no	no	1975	no
Male	60.1366	14.666	14.7528	yes	7	0	alive	14.6486	1	death	3	yes	120	71.12	164	73	101	21	37.5	no	no	no	yes	no	12.78	222.4	12.9	10.96	13.2	25.6	20.6	8.98	1.02	189.6	147	4.82	1	10.9	22.9	6	32	4	15	no	yes	no	no	2100	no
Male	63.565	3.24931	1.2894	yes	1.2894	0	alive	1.2894	0	alive	0	no	78.1	79.76	152	95	106	20	38	no	no	yes	no	no	13.1	77	12.4	5	10	26	14	8.3	0.8	89	138	3.9	1.22	12.98	30.9	3	22	3	14	no	no	no	no	1675	no
Male	64.7602	15.5375	9.05584	yes	7	0	alive	9.05584	0	alive	3	yes	79.6	77.75	147	95	109	29	37.61	no	no	yes	no	no	11.3	196.8	13.56	12.76	15	22.4	18.2	8.48	1.04	135.2	140	4.36	1.26	14.5	66.42	3	33	7	6	no	no	no	no	3970	no
Male	81.2072	8.11111	2.75089	yes	2.75089	0	alive	2.75089	0	alive	0	no	81.5667	74.2963	150	70	93	24	37.44	no	no	no	yes	no	12.58	209.8	13.4	11.1	12.6	23.8	16.4	8.66	0.98	137	138	4.14	1.2	13.18	28.74	5	33	4	11	no	no	no	no	1970	no
Male	24.3999	30.6285	16.6702	yes	7	0	alive	16.6702	0	alive	1	yes	87.6	115.24	173	96	111	26	38.44	no	no	no	no	no	10.62	179	13.46	14.08	13	21.8	13	7.88	0.94	188.6	142.8	4.12	1.22	13.14	26.38	0	23	3	6	no	yes	no	no	1320	no
Male	81.8739	4.31528	1.39567	yes	1.39567	0	alive	1.39567	0	alive	1	yes	55.8	88	151	90	108	20	37.06	no	yes	no	yes	no	11.1	216	15.2	9.4	12	22	14	8.1	0.7	151	141	4.3	1.1	11.8	26.3	7	29	1	15	no	no	no	no	1022	no
Male	75.4425	3.56667	3.33245	yes	3.33245	0	alive	3.33245	0	alive	1	yes	87.6	100.793	167	100	106	22	38.56	no	no	no	no	no	13.2	139	13.3	15.1	11	24	14	8.3	0.9	164	144	4.1	1.2	12.5	27.5	3	33	5	9	no	no	no	no	1550	no
Male	57.7853	3.79931	3.79049	yes	3.79049	0	alive	3.79049	0	alive	1	yes	61.85	65.88	174	120	136	40	37.11	no	no	no	no	no	13.12	243.2	12.38	7.82	13	22.6	11.4	8.72	0.84	119.2	138.6	4.4	1.1	12.1	30	2	28	1	15	no	no	no	no	3050	no
Male	33.1323	1.13264	1.09345	yes	1.09345	0	alive	1.09345	0	alive	0	no	91	65.4	144	79	94	26	36.67	no	no	no	no	no	14	152	15.3	10	14	26	13	8.8	1	146	138	4.4	1.2	13.18	27.26	0	8	2	15	no	no	no	no	2885	no
Female	80.0752	3.21042	1.14863	yes	1.14863	0	alive	1.14863	0	alive	1	yes	50.5	74.9667	152	107	112	24	37.39	no	no	no	no	no	9.1	193	13.8	5.5	16	27	19	8.7	0.7	110	142	3.6	1.28	13.24	26.12	4	35	1	15	no	no	no	no	950	no
Female	91.9982	15.2604	14.0773	yes	7	0	alive	14.0773	0	alive	3	yes	69.85	98.6207	189	101	140	28	38.1	no	no	no	no	no	12.9	305	13.6	20.3	16	26	19	9.2	0.9	190	145	4.2	1	11.2	27.3	4	49	2	15	no	no	no	no	3505	no
Male	81.4159	7.17639	2.07778	yes	2.07778	0	alive	2.07778	0	alive	0	no	80	61.2	130	83	92	21	37.22	no	no	no	no	no	9.9	263	12.3	11.1	11	23	15	8.7	1.1	200	136	4.8	1.3	13.9	34	5	45	3	10	no	no	no	no	550	no
Male	57.0749	4.28472	1.31235	yes	1.31235	0	alive	1.31235	0	alive	0	no	60	62.6	143	83	95	24	37.44	no	no	no	no	no	13.6	154	11.9	18.6	19	22	13	8.5	0.5	118	138	3.8	1.1	11.7	29.3	1	27	3	12	no	no	no	no	1000	no
Male	86.6852	4.45972	1.51861	yes	1.51861	0	alive	1.51861	0	alive	2	yes	81.55	80.3214	159	137	142	27	36.61	no	no	no	no	no	7.2	135	15.9	7.7	17	19	48	8.2	4.1	213	138	4.7	1.3	14.3	27.1	7	40	8	14	no	yes	no	no	1020	no
Female	71.8737	5.6125	1.74799	yes	1.74799	0	alive	1.74799	0	alive	0	no	90.9667	62.037	172	69	108	33	37.39	no	no	no	no	no	11.6	218	13.1	13.9	16	25	21	8.8	0.7	119	140	3.6	1.1	12.1	26.9	3	35	2	13	no	no	no	no	2615	no
Male	63.5885	12.6868	12.758	yes	7	0	alive	12.6792	1	death	2	yes	114.6	61.72	199	88	123	23	39	yes	no	yes	yes	no	12.02	194.2	15.68	11.24	13	22	16	8.2	1.3	192	149	3.6	1.24	13	24.98	9	38	4	15	no	no	no	no	2830	no
Male	57.2671	13.9667	1.11238	yes	1.11238	0	alive	1.11238	0	alive	2	yes	91	56.0385	144	111	119	22	37.22	no	no	no	no	no	13.2	178	13.3	9	14	23	28	8.8	1.1	107	136	4.4	1	11	34.5	1	31	3	13	no	no	no	no	1155	no
Male	88.7394	6.66944	1.08001	yes	1.08001	0	alive	1.08001	0	alive	0	no	74	83	134	61	75	24	36.83	no	yes	no	no	no	9.7	171	14.7	15.8	16	25	45	8.7	1.7	130	139	4.5	1.3	14.8	23.1	5	32	2	15	no	no	no	no	2455	no
Female	91.453	2.30278	1.70352	yes	1.70352	0	alive	1.70352	0	alive	0	no	40	62.75	150	79	97	20	37	no	no	no	no	no	12.1	142	13.5	5.4	22	24	17	9.1	0.8	98	145	4.4	1	11.3	27.8	5	40	5	14	no	no	no	no	201	no
Female	50.5088	1.60833	1.61421	yes	1.55556	1	death	1.55556	1	death	1	yes	106.6	120.923	128	58	72	40.5	39.5	no	no	no	no	no	7.5	149	15.1	31.1	19	12	27	7.8	1.8	315	155	5.1	1.5	16.6	38.2	1	44	6	15	yes	yes	no	no	4700	no
Female	87.5098	4.99792	5.09906	yes	4.96458	1	death	4.96458	1	death	3	yes	62	60.7742	160	53	86	20	36.17	no	no	no	yes	no	8.2	278	16.8	15.7	14	23	18	8.6	0.9	182	142	3.9	1.4	15.6	24.5	5	44	5	15	no	no	no	no	447	no
Female	80.002	3.04583	1.08347	yes	1.08347	0	alive	1.08347	0	alive	0	no	52.8	69.5357	149	108	118	23	37.22	no	no	no	yes	no	11.3	169	13.4	10.8	14	27	12	9.8	0.6	132	135	3.6	1.28	14.24	31.82	5	31	1	15	no	no	no	no	1900	no
Male	65.6868	15.8187	5.00691	yes	5.00691	0	alive	5.00691	0	alive	2	yes	103.5	62.6875	166	105	112	31	37.94	no	no	yes	no	no	12.86	329	13.3	8.72	13	25	23.4	8.34	0.96	116.6	138.2	4.66	1.3	13.58	27.6	3	25	3	14	no	no	no	no	1517	no
Male	69.0017	3.79167	1.93866	yes	1.93866	0	alive	1.93866	0	alive	1	yes	78.4	63.04	145	73	90	19	37	no	yes	no	yes	no	11.44	218.4	13.2	6.54	12.2	24.8	17.2	8.72	0.7	141.8	138.6	3.96	1	11	22.5	4	28	2	15	no	no	no	no	2100	no
Male	26.4308	6.32778	1.17788	yes	1.17788	0	alive	1.17788	0	alive	0	no	81	94.1154	134	78	89	28	37.61	no	no	no	no	no	11.9	142	12.8	6.6	10	30	8	8.5	0.8	98	137	3.6	1.2	13.3	25.3	0	11	1	15	no	no	no	no	1870	no
Male	67.8147	5.15208	2.64559	yes	2.64559	0	alive	2.64559	0	alive	1	yes	65.5	126.885	140	100	108	23	37.83	no	no	yes	no	no	9.3	132	17.3	7.5	22	25	10	8.9	0.9	177	145	3.6	1.4	15.6	32.9	6	48	7	12	no	no	no	no	2840	no
Male	57.4929	3.58194	1.56628	yes	1.56628	0	alive	1.56628	0	alive	0	no	96.2	93.2581	169	106	115	25	37.44	no	no	no	no	no	8.1	43	16.7	2	11	23	7	7.9	0.5	111	137	3.4	1.7	18.2	32.4	1	19	6	13	no	no	no	no	1500	no
Male	57.4105	5.68125	1.95522	yes	1.95522	0	alive	1.95522	0	alive	1	yes	49	91.1538	146	96	109	24	37.22	no	no	no	no	no	7.5	388	17.6	14	17	30	14	8.2	0.8	216	139	4.7	1.2	13.5	29.4	6	55	9	5	no	no	no	no	1611	no
Male	26.1031	12.1056	1.30778	yes	1.30778	0	alive	1.30778	0	alive	0	no	73.7	62.037	114	75	81	30	38.33	no	no	no	no	no	12.9	183	13	15	16	22	13	8.9	0.9	101	142	4.8	1	10.7	20.5	0	27	3	13	no	no	no	no	1320	no
Female	66.0763	6.64792	1.84164	yes	1.84164	0	alive	1.84164	0	alive	0	no	88	82.7778	158	79	97	22	37.06	no	no	no	yes	no	11.62	202	13.2	6.96	14.8	25.2	15.2	8.44	0.86	172.4	136	3.7	1.1	12.1	26.1	3	27	4	9	no	no	no	no	3155	no
Male	88.5332	5.01944	1.96955	yes	1.96955	0	alive	1.96955	0	alive	1	yes	58	90	165	99	132	27	37.22	no	no	no	no	no	9.7	169	13.3	8.4	16	26	35	9.2	1.8	115	142	4.2	1.6	17.4	32.1	6	40	4	13	no	no	no	no	1855	no
Female	75.2785	6.02986	2.18307	yes	2.18307	0	alive	2.18307	0	alive	2	yes	68.25	67.6154	168	123	129	21	37.06	no	no	no	no	no	11.4	209	11.9	8.3	12	24	17	8.3	0.9	154	138	4.4	1.2	13.04	30.82	3	29	1	13	no	no	no	no	2135	no
Female	36.8174	8.17014	6.37921	yes	6.37921	0	alive	6.37921	0	alive	1	yes	75	116.778	153	80	112	24.5	38.67	no	no	no	no	no	12.5	328	13.7	21.9	15	23	6	8.6	0.6	152	143	4.1	1	11.8	24.1	0	29	2	12	no	no	no	no	4075	no
Male	91.3115	6.01597	6.01764	yes	6.01764	0	alive	6.01764	0	alive	2	yes	64.8	79.6	173	109	113	30	37.44	no	no	no	no	no	10.6	204	13	13.7	14	26	19	8.1	0.8	123	136	3.5	1.2	12.9	30.5	4	40	4	9	no	no	no	no	1753	no
Female	81.6324	5.75486	5.54638	yes	5.54638	0	alive	5.54638	0	alive	2	yes	70	95.0909	153	81	101	31	38.67	no	no	no	no	no	10.16	228.8	13.92	8.02	13.8	22.2	17.6	8.12	0.96	109	141.8	4.34	1.26	14.16	25.94	5	26	1	15	no	no	no	no	1715	no
Male	70.8151	32.8049	6.88317	yes	6.88317	0	alive	6.88317	0	alive	0	no	89.1	91.0625	161	143	180	26	37.06	no	no	no	yes	no	13.1	190	14.6	7.1	16	25	20	9	1	197	144	3.9	1.1	12.1	25.8	5	33	3	13	no	no	no	no	1025	no
Male	41.614	32.4014	13.5915	yes	7	0	alive	13.5915	0	alive	1	yes	87.45	60.4444	163	94	121	17	38.56	no	no	no	no	no	11	244	13.4	16.1	12	24	13	8.7	1.1	146	138	4.2	1.4	15.6	43.7	0	21	1	15	no	no	no	no	2910	no
Male	26.8022	9.73958	1.30593	yes	1.30593	0	alive	1.30593	0	alive	1	yes	74.3	70.84	179	81	102	29	37.11	no	no	no	no	no	14.1	166	13.8	11.9	9	27	7	8.42	0.8	101	137	4.3	1.2	13.5	26.7	0	22	2	14	no	no	no	no	1026	no
Male	31.585	11.834	1.75594	yes	1.75594	0	alive	1.75594	0	alive	0	no	79.5	96.4	161	94	114	24	37.39	no	no	no	no	no	12.52	160.4	12.74	10.92	11.4	25.4	10.2	8.52	0.92	125.6	139	4.08	1.1	11.7	26.1	0	9	1	14	no	no	no	no	2395	no
Male	22.2063	2.28542	1.32425	yes	1.32425	0	alive	1.32425	0	alive	0	no	61.5	59.8333	120	81	91	20	37.22	no	no	no	no	no	12.1	203	12.7	7.9	12	24	10	9.5	0.8	101	139	4.1	1.1	12.4	30	0	13	2	14	no	no	no	no	2050	no
Male	84.4044	7.03889	4.01545	yes	4.01545	0	alive	4.01545	0	alive	3	yes	77.4	63.8846	166	91	105	25	36.67	no	no	no	yes	no	11.3	201	13.7	9.4	18	21	24	9.3	1.5	143	139	3.8	1.2	13.4	28.3	5	44	5	13	no	no	no	no	367	no
Female	78.9691	4.61806	3.99797	yes	3.99797	0	alive	3.99797	0	alive	2	yes	81.6	73.9583	164	111	117	25	36.89	no	no	no	yes	no	12.2	238	13.1	8.3	11	22	26	10.7	1.1	72	141	4.3	1.1	12.1	27.8	4	30	1	15	no	no	no	no	950	no
Male	55.2754	4.91389	2.02745	yes	2.02745	0	alive	2.02745	0	alive	0	no	72	93	141	76	270	33	37.94	no	no	no	no	no	8.5	65	18.8	3.9	12	23	10	7	1	106	145	3.3	1.2	13.6	31.3	1	30	6	15	no	no	no	no	1370	no
Female	87.449	4.67569	1.87663	yes	1.87663	0	alive	1.87663	0	alive	0	no	49	81.7692	183	95	107	35	37.28	no	yes	yes	yes	no	9.9	187.6	13.66	10.26	14	29	23	9.3	0.9	301	146	3	1.1	11.9	25.9	8	36	3	10	no	no	no	no	2340	no
Male	75.6967	7.00069	4.19569	yes	4.19569	0	alive	4.19569	0	alive	1	yes	85.9	82.5	148	114	122	25	36.5	no	no	no	no	no	13.8	417	13.5	7.7	13	24	15	8.8	0.8	105	141	4.3	1	12.3	27.1	3	24	1	15	no	no	no	no	4850	no
Female	69.7057	3.87639	3.89448	yes	3.84167	1	death	3.84167	1	death	3	yes	110	89.1333	144	71	87	30	37.11	no	yes	no	yes	no	12.4	213	18.9	20.9	16	33	45	8.5	1.6	209	143	3.5	1.4	15.4	52.8	7	76	7	3	no	no	no	no	549	no
Female	21.1356	34.9361	13.2741	yes	7	0	alive	13.2741	0	alive	2	yes	65	116.96	150	111	123	25	37.1	no	no	no	no	no	16	169	13.5	15.3	16	17	15	8.5	1	147	152	4.5	2.1	23.1	29.8	0	25	4	15	no	yes	no	no	2830	no
Male	53.1923	9.58194	2.03104	yes	2.03104	0	alive	2.03104	0	alive	1	yes	77.4	83.75	171	112	120	27	39.56	no	no	no	no	no	15	266	13.2	7.1	15	23	11	8.9	1.3	2323	133	3.4	1.4	15.1	30.2	1	31	4	9	no	no	no	no	1350	no
Male	76.0502	16.3181	12.3937	yes	7	0	alive	12.3937	0	alive	2	yes	61.9	87.3462	163	90	109	27	37.61	no	no	no	no	no	11.7	240	13.9	13.7	12	28	10	8.3	0.6	176	131	4.6	0.9	11	24.7	3	51	4	7	no	no	no	no	1680	no
Male	66.0632	3.53542	2.88541	yes	2.88541	0	alive	2.88541	0	alive	2	yes	116.3	70.4	152	114	127	35	37.39	no	no	no	yes	no	12.38	224.6	12.92	9.8	12.6	23.6	14	8.62	0.82	150.8	136.6	4.2	1.1	12	30.4	3	33	2	15	no	no	no	no	1750	no
Female	83.8971	8.23542	6.97593	yes	6.97593	0	alive	6.97593	0	alive	3	yes	100	83.4074	179	157	162	23	37.5	no	no	no	no	no	7.7	124	14	19.8	13	19	28	8.4	1.6	44	142	4	1.1	13.2	28	4	75	9	7	no	yes	no	no	813	no
Male	69.5767	16.7035	16.789	yes	7	0	alive	16.6444	1	death	3	yes	62	81.1071	163	85	91	37	36.89	no	no	yes	no	no	9.9	74	14	9.5	12	29	27	8.4	0.8	92	140	4.2	1.2	13	31.9	6	30	4	14	no	no	no	no	950	no
Male	46.9979	29.1326	27.2308	yes	7	0	alive	27.2308	0	alive	3	yes	94.3	75.6071	146	87	110	27	37.72	no	no	no	no	no	14.6	199	14.6	15	9	24	7	8.7	0.8	123	137	3.6	1.1	11.7	90.6	0	27	4	13	no	no	no	no	3845	no
Male	31.4689	4.40625	1.31307	yes	1.31307	0	alive	1.31307	0	alive	2	yes	95.3	98.92	168	98	110	32	39.11	no	no	no	no	no	12	195	13.7	9.5	12	27	9	8.8	0.6	129	134	3.3	1.24	13.32	26.38	0	23	3	12	no	no	no	no	1900	no
Male	43.1869	5.25556	2.37522	yes	2.37522	0	alive	2.37522	0	alive	0	no	69.3	116.481	156	104	117	23	38.72	no	no	no	no	no	10.9	70	17	4.7	17	26	7	8	0.5	116	129	2.9	1.2	13.7	25.4	0	28	5	13	no	no	no	no	1605	no
Male	89.0072	8.74375	8.67806	yes	7	0	alive	8.67806	0	alive	3	yes	53.5	107.957	116	93	101	27	37.22	no	no	no	no	no	12.9	179	14.7	6.8	14	23	20	8.8	0.7	88	140	4	1.2	13	25.9	5	44	2	13	no	no	no	no	525	no
Male	88.9924	3.31528	3.23016	yes	3.23016	0	alive	3.23016	0	alive	3	yes	59.4	99.2	134	86	100	28	37.28	no	no	no	no	no	13	183	14.7	6.8	15	24	17	9.1	0.7	90	142	4.5	1.2	12.6	27.3	5	46	4	14	no	no	no	no	300	no
Male	59.0766	18.5056	5.95189	yes	5.95189	0	alive	5.95189	0	alive	2	yes	117	104.519	158	79	103	28	37.28	no	no	no	yes	no	12.16	193	12.8	11.26	13.2	24.4	16.6	8.3	0.88	163.4	142.6	4.22	1.1	12.2	26.4	4	22	2	14	no	no	no	no	1990	no
Female	27.6895	37.8958	1.74178	yes	1.74178	0	alive	1.74178	0	alive	1	yes	71	73.5333	120	84	92	31	37	no	no	no	no	no	10.62	171	13.68	9.7	14	21	8	8	0.6	106	142	3.5	1.1	13	27	0	27	2	13	no	no	no	no	2150	no
Male	79.2801	3.30278	2.93024	yes	2.93024	0	alive	2.93024	0	alive	2	yes	80.9	81.24	152	107	114	31	37.33	no	no	no	no	no	11.6	134	13	13.6	12	25	15	8.6	0.9	89	144	4.2	1.2	13.3	29.1	3	30	2	15	no	no	no	no	625	no
Female	22.3782	43.4424	24.437	yes	7	0	alive	24.437	0	alive	2	yes	60	96.45	141	89	108	48	37.78	no	no	no	no	no	9.5	91	14.6	12.1	16	22	13	7.7	0.7	139	142	4.6	1.4	15	26.8	4	32	10	15	no	yes	no	no	3155	no
Female	53.5787	6.77708	6.77509	yes	6.77509	0	alive	6.77509	0	alive	2	yes	83	72.4231	126	98	104	29	37.06	no	yes	yes	no	no	11.34	222.8	14.68	12.32	11	24	18.4	8.56	0.8	138.8	140	4.4	1.26	14.48	150	3	33	3	15	no	no	no	no	850	no
Male	56.5427	30.5868	3.32514	yes	3.32514	0	alive	3.32514	0	alive	1	yes	77.5	80.5	137	84	93	39	38.67	no	no	no	no	no	13	226	13.2	20.8	13	21	21	8.3	0.8	98	136	4.3	1.2	13.5	33.8	1	34	3	13	no	no	no	no	1155	no
Male	27.0025	26.6465	8.13506	yes	7	0	alive	8.13506	0	alive	3	yes	127.3	125.19	142	79	95	46	39.4	no	no	no	yes	no	13.3	138	13.4	12.1	16	25	20	9.2	1.2	508	152	5.4	1.4	15.1	25.8	1	37	11	14	no	yes	no	no	4610	no
Male	87.0768	2.35903	2.31919	yes	2.31919	0	alive	2.31919	0	alive	2	yes	73.6	82.28	136	80	91	22	37.22	no	yes	no	no	no	10.5	173	14.9	4.7	18	25	22	8.5	0.7	78	142	3.2	1.6	17.5	34.3	5	31	1	15	no	no	no	no	1625	no
Male	87.109	11.7153	7.59787	yes	7	0	alive	7.59787	0	alive	2	yes	60.1	92.28	143	104	111	34	38.5	no	yes	no	no	no	12.7	145	15.3	16.6	13	27	44	9.7	1.1	114	172	3.7	1.4	15.7	35.1	5	49	5	9	no	no	no	no	760	no
Male	71.4083	7.50972	4.59374	yes	4.59374	0	alive	4.59374	0	alive	0	no	71.1	68.0667	139	86	101	20	36.61	no	no	no	yes	no	13.06	206.6	13.36	9.36	13	24.6	15.8	8.58	0.96	139	141	4.28	1.26	13.24	28.78	4	30	0	15	no	no	no	no	1250	no
Female	82.3009	8.66597	4.89668	yes	4.89668	0	alive	4.89668	0	alive	1	yes	61.7	74.8	120	75	83	25	36.89	no	no	no	no	yes	10.8	242	13.2	6.3	18	22	15	8.1	0.5	90	138	4	1	10.7	29.7	9	38	3	12	no	no	no	no	1375	no
Female	84.1397	4.18056	1.38691	yes	1.38691	0	alive	1.38691	0	alive	2	yes	76.6	102.704	168	103	117	29	37.33	no	no	no	no	yes	8.1	60	13.3	0.3	10	31	31	8.3	0.8	116	142	3.8	1.4	15.8	29.5	6	52	4	15	no	no	no	no	1010	no
Male	28.2854	4.50417	3.44561	yes	3.44561	0	alive	3.44561	0	alive	1	yes	100.4	58.0769	153	81	93	23	37.28	no	no	no	no	no	12.5	166	12.8	11.6	13	27	8	8.8	0.7	136	134	4	1.1	12.2	24.8	0	10	2	14	no	no	no	no	2085	no
Female	81.6263	4.84028	3.80229	yes	3.80229	0	alive	3.80229	0	alive	2	yes	86.2	91.3438	151	52	83	25.5	38	no	no	no	no	no	10.7	135	13	14.1	12	24	13.4	8.22	0.74	154.4	139	4.04	1.1	12.3	27.1	4	39	4	13	no	no	no	no	2010	no
Female	71.2615	0.813194	2.21171	yes	2.21171	0	alive	2.21171	0	alive	3	yes	59	101.737	149	98	113	25	37.28	no	no	no	no	no	11.9	120	15.9	18.9	15	15	17	7.3	1.3	293	142	4.4	1.2	14.3	33.5	3	42	8	12	yes	yes	no	no	5320	no
Female	59.1737	37.116	25.1696	yes	7	0	alive	25.1696	0	alive	3	yes	74.9	80.92	168	89	111	26	36.56	no	no	no	no	no	10.8	129	14.9	11	12	17	7	7	0.8	154	151	4.4	1.3	14.2	23.5	1	28	5	15	no	no	no	no	3155	no
Female	81.9529	6.62014	1.68679	yes	1.68679	0	alive	1.68679	0	alive	1	yes	62.2	81.75	157	99	115	27	37.61	no	no	no	no	no	10.76	248.8	13.2	8.9	12.4	23.4	14.2	8.44	0.7	110.2	139.2	3.84	1	10.7	29.5	4	28	1	14	no	no	no	no	1550	no
Male	61.067	10.9347	4.1148	yes	4.1148	0	alive	4.1148	0	alive	0	no	59.2333	93.7949	176	99	128	26	38.06	no	no	yes	no	no	11.6	237	13.2	9.6	13	21	7	8.4	0.6	134	129	4	1.2	12.6	31.6	3	25	3	13	no	no	no	no	1520	no
Male	60.3834	6.53264	1.44588	yes	1.44588	0	alive	1.44588	0	alive	2	yes	100	112.115	145	106	112	24	37.39	no	no	no	no	no	11.6	249	12.5	11.8	14	21	21	8.8	1.6	150	138	5.1	1.1	12.1	53.1	2	30	1	15	no	no	no	no	1435	no
Male	59.3211	25.9882	2.84316	yes	2.84316	0	alive	2.84316	0	alive	0	no	58.3	84.4583	138	95	102	28	37.33	yes	yes	yes	no	no	9.4	220	14.1	16.2	15	23	19	8.8	1.1	126	145	3.8	0.9	9.8	26	7	28	4	11	no	no	no	no	1375	no
Female	91.8299	6.37708	1.50969	yes	1.50969	0	alive	1.50969	0	alive	2	yes	56.5	56.44	162	103	109	21	37.17	no	no	no	no	no	8.6	151	15.2	6	13	21	30	8.8	1.3	83	137	4.4	1.2	12.6	34.4	4	39	2	15	no	no	no	no	550	no
Male	63.6216	27.675	7.74986	yes	7	0	alive	7.74986	0	alive	1	yes	60.2	73.5769	158	85	101	19	37.22	no	no	yes	no	no	9.2	239	15.6	8.6	16	23	22	8.7	1	123	142	4.5	1	10.3	33.3	5	36	2	14	no	no	no	no	1005	no
Male	61.1884	25.6757	8.0814	yes	7	0	alive	8.0814	0	alive	2	yes	63	74.9565	169	101	106	21	39.17	no	no	yes	no	no	11.9	222.8	13.32	12.34	10.8	25	13.4	8.28	0.74	142.8	139	4.26	1.1	12.1	25.3	4	34	1	15	no	no	no	no	997	no
Female	89.6042	3.03681	3.06395	yes	3.00903	1	death	3.00903	1	death	2	yes	46	89.7037	168	86	176.5	19	38.33	no	no	yes	no	no	12.4	211	14.5	17	13	23	18	8.8	0.9	133	138	4	1.2	13.6	26.9	5	44	1	15	no	no	no	no	685	no
Male	91.4763	2.01458	1.16088	yes	1.16088	0	alive	1.16088	0	alive	2	yes	70	50.7143	149	64	72	31	34.06	no	no	no	no	no	10.94	159.8	17.52	11.32	13	23.2	44.4	8.38	1.34	111.6	137.2	4.4	1.3	14.22	33.6	4	78	5	3	no	no	no	no	635	no
Male	51.8672	2.84167	2.80358	yes	2.80358	0	alive	2.80358	0	alive	0	no	72.6	78.84	149	102	117	21	37.78	no	no	no	no	no	14	194	13	7.9	12	25	7	8.9	0.7	106	141	3.5	1.22	12.76	26.08	3	17	0	15	no	no	no	no	1600	no
Male	75.7579	8.65833	1.8413	yes	1.8413	0	alive	1.8413	0	alive	1	yes	94.7	94.8571	160	71	93	33	37.78	no	no	no	no	no	9.64	220	13.9	11.44	13	24.4	16	8.22	0.96	136.6	137.4	4.02	1.2	12.9	25	3	29	3	14	no	no	no	no	1553	no
Male	62.3112	23.1562	9.12544	yes	7	0	alive	9.12544	0	alive	2	yes	93	86.6429	168	88	115	23	38	no	no	no	no	no	13.4	236	13.2	14.6	9	22	15	9	0.9	142	143	4.3	1.3	14	27	4	36	5	15	no	yes	no	no	1455	no
Male	57.4456	9.99931	4.06354	yes	4.06354	0	alive	4.06354	0	alive	2	yes	84	99.4	155	100	115	25	37	no	no	no	yes	no	11.6	161	13.1	13	16	21	23	8.3	0.9	249	144	4.6	1	11.3	25.8	2	18	1	15	no	no	no	no	1500	no
Male	89.0716	5.53056	5.51105	yes	5.49722	1	death	5.49722	1	death	2	yes	54	68.8889	165	78	89	22	37.28	no	no	yes	no	no	9.7	79	14.9	7.1	6	26	23	8.9	0.9	136	142	4.4	1.2	12.7	28.5	5	44	8	13	no	no	no	no	125	no
Male	62.4868	5.74583	3.75659	yes	3.75659	0	alive	3.75659	0	alive	2	yes	82	62.36	136	102	106	28	37.61	no	no	no	yes	no	10.6	141	15.1	6	10	23	17	8.5	1.1	123	137	4.5	1.3	14.5	31.2	10	50	3	14	no	no	no	no	1191	no
Male	57.7256	18.5625	1.13938	yes	1.13938	0	alive	1.13938	0	alive	0	no	79.4467	84.36	156	108	119	24	37.89	yes	yes	no	no	no	12.64	146.8	13.2	9.74	13	24	9	7.6	0.6	95	129	3.9	1	11	32.7	4	20	3	15	no	no	no	no	1975	no
Male	26.6386	5.49236	1.26465	yes	1.26465	0	alive	1.26465	0	alive	1	yes	126.9	83.8846	180	85	105	21	38	no	no	no	no	no	11.6	197	14.1	14.2	13	26	12	7.9	0.9	130	140	3.6	1.2	13	26.5	0	17	3	14	no	no	no	no	1470	no
Female	60.8481	3.82222	3.10013	yes	3.10013	0	alive	3.10013	0	alive	0	no	65	74.6111	111	76	88	20	37.28	no	no	no	no	no	9.3	297	16.5	4.5	8	26	18	9	0.6	141	140	4	1.2	13.1	27.3	2	27	1	15	no	no	no	no	1280	no
Male	24.9533	1.43889	1.37363	yes	1.37363	0	alive	1.37363	0	alive	0	no	74.8	83.4615	145	85	96	24	37.56	no	no	no	no	no	14.1	250	13.4	9.6	13	26	13	9.1	1.1	94	137	3.8	1.1	12.8	29.6	0	10	2	15	no	no	no	no	1550	no
Male	89.7336	9.77431	9.79184	yes	7	0	alive	9.73542	1	death	1	yes	77	66.625	166	65	94	20	39.22	no	no	no	yes	no	8.1	147	13.4	13.2	15	21	33	8.7	1	183	134	4.5	1.1	12	26.4	6	64	5	6	no	no	no	no	1795	no
Male	82.7544	7.33403	1.36413	yes	1.36413	0	alive	1.36413	0	alive	2	yes	90.7	48.4211	134	80	94	18	36.67	no	no	no	no	no	12.8	286	14.7	6.5	15	23	32	9.1	1.2	96	140	3.9	1	10.7	23.9	5	50	2	15	no	no	no	no	905	no
Male	30.7766	78.9125	30.9087	yes	7	0	alive	28	0	alive	3	yes	172	90.125	184	84	102	22	37.33	no	no	no	no	no	12.2	197	13.42	13.98	14.6	22.4	10.8	8.38	1	239.6	145.8	4.18	1.1	12.2	28.7	0	22	2	15	no	yes	no	no	3400	no
Female	42.2438	3.80486	1.58794	yes	1.58794	0	alive	1.58794	0	alive	0	no	66.15	92.3077	114	68	79	29	37.56	no	no	no	no	no	11	196	13.3	9.4	12	23	10	7.8	0.6	110	140	3.5	1	11.7	20.8	0	23	2	13	no	no	no	no	1955	no
Male	46.2196	3.35972	2.3467	yes	2.3467	0	alive	2.3467	0	alive	2	yes	102.6	68.0714	159	97	252	22	37.61	no	no	no	no	no	10.7	144	13.2	12.2	9	22	7	8.2	0.6	125	137	3.7	1.2	12.5	27.4	0	20	3	13	no	no	no	no	2105	no
Male	85.8579	8.09306	3.44477	yes	3.44477	0	alive	3.44477	0	alive	0	no	64.5	64.9474	146	89	108	29	37.72	no	no	no	no	no	10.4	280	14.4	7.3	12	23	9	8.7	0.5	81	129	3.8	1.3	13.7	27.5	4	33	2	14	no	no	no	no	1530	no
Male	78.2627	5.18194	1.43752	yes	1.43752	0	alive	1.43752	0	alive	2	yes	105.5	60.1667	161	111	121	31	37.11	no	no	no	no	no	12.8	187	16.3	10.9	14	24	27	9.3	1.4	96	146	4	1.2	12.7	35	3	27	2	14	no	no	no	no	1025	no
Male	70.6866	8.99514	1.82596	yes	1.82596	0	alive	1.82596	0	alive	3	yes	121	61.1429	172	88	111	20	37.11	no	no	yes	no	no	11.1	155	14.1	6.5	12	23	29	8.9	1.1	102	144	4.4	1	11.3	30.6	4	35	2	14	no	no	no	no	500	no
Male	73.3809	28.4903	12.0663	yes	7	0	alive	12.0663	0	alive	3	yes	126.55	102	158	126	135	38	37.56	no	yes	yes	yes	no	12.1	273	14	18.5	17	22	54	8.6	1.7	177	143	5	1.3	13.9	29.2	9	41	3	14	no	yes	no	no	2445	no
Female	90.7195	14.825	2.05405	yes	2.05405	0	alive	2.05405	0	alive	2	yes	51.6	100.731	149	85	89	31	37	yes	yes	no	no	no	7.9	188	15.6	10.2	11	25	49	8.3	1.4	104	135	3.8	1.2	12.7	26.5	6	37	3	14	no	no	no	no	1115	no
Male	61.832	28.8743	21.0778	yes	7	0	alive	21.0778	0	alive	2	yes	92.4	72.9355	181	100	122	24	38.61	no	no	no	yes	no	11.8	152	13.3	8.8	13	21	13	8	0.9	108	135	4	1.5	16.8	29.4	5	20	5	15	no	no	no	no	1690	no
Male	67.5614	1.25972	1.10872	yes	1.10872	0	alive	1.10872	0	alive	1	yes	65	101.292	125	69	79	37	37	no	yes	no	no	no	7.4	86	19.8	3.4	15	24	48	8.8	3.3	38	135	3.9	1.4	15.6	36	5	42	10	15	no	yes	no	no	1810	yes
Male	77.228	7.40625	3.55844	yes	3.55844	0	alive	3.55844	0	alive	3	yes	107.55	65.3913	165	92	103	22.5	36.94	no	no	no	yes	no	13.8	189	14.6	12.9	19	19	15	8	1.3	144	140	4.1	1.1	11.4	138.3	10	36	3	14	no	no	no	no	884	no
Male	66.2528	21.3639	20.4174	yes	7	0	alive	20.4174	0	alive	2	yes	114.8	112.72	164	105	115	29	38.11	no	no	no	no	no	10.7	194	17	8.7	12	26	10	7.7	0.7	102	141	3.9	1.1	11.9	30.3	3	42	3	10	no	no	no	no	1470	no
Male	78.9107	7.475	8.44837	yes	7	0	alive	7.43889	1	death	2	yes	74.0333	78.6538	154	87	103	25	38.22	no	no	no	no	no	10.3	184	16	8.6	11	29	9	8	0.5	137	138	3.2	1.3	13.7	27.7	3	27	4	15	no	no	no	no	1041	no
Female	72.0814	25.316	2.58516	yes	2.58516	0	alive	2.58516	0	alive	1	yes	65.3	69.0455	154	69	88	27	36.78	no	yes	yes	yes	no	8.4	208	15.3	13.2	10	36	23	8.6	0.5	141	135	4.3	0.9	11.3	23.2	8	32	5	15	no	no	no	no	2350	no
Female	71.9706	13.0111	12.9489	yes	7	0	alive	12.9489	0	alive	2	yes	66	89.7059	150	99	102	26	37.33	no	yes	no	yes	no	12.6	124	14.5	21.6	16	16	48	8.3	1.2	254	138	5.4	1.3	15.2	30	7	62	8	10	yes	yes	no	no	1740	no
Male	21.5721	5.83542	1.77128	yes	1.77128	0	alive	1.77128	0	alive	1	yes	78	76.4815	131	71	87	26	37.78	no	no	no	no	no	12.58	192.6	12.74	11.06	12.2	25	7.6	8.4	0.84	116.8	139	3.94	1.26	14.42	26.04	0	24	3	13	no	no	no	no	3360	no
Male	70.8217	3.51319	1.42266	yes	1.42266	0	alive	1.42266	0	alive	2	yes	81.9	62.3846	142	56	83	24	37.39	no	no	no	no	yes	12.1	91	13.4	10.4	15	21	11	7.9	0.7	143	137	3.8	1.3	14.7	28.2	5	42	5	10	no	no	no	no	1250	no
Female	89.7385	6.40972	6.50654	yes	6.35972	1	death	6.35972	1	death	2	yes	73.4	82.5429	183	148	156	27	38.72	no	no	no	yes	no	9.1	257	13	12.1	15	22	27	8.5	1	134	136	4.4	1.1	12.3	23.6	5	32	1	15	no	no	no	no	1345	no
Female	23.719	4.04653	1.79446	yes	1.79446	0	alive	1.79446	0	alive	0	no	51	65.6667	134	81	93	23	36.89	no	no	no	no	no	11.14	225.6	13.1	15.12	13	23	14	8.5	0.7	107	133	4.4	1.1	12.1	25.4	0	16	2	14	no	no	no	no	1770	no
Female	89.8087	6.80347	1.8965	yes	1.8965	0	alive	1.8965	0	alive	0	no	73.1	81.4643	164	78	103	28	37.28	no	no	yes	yes	no	7.5	185	16	7.5	15	25	13	8.7	0.8	175	141	3.5	1.1	12.1	23.2	7	32	1	15	no	no	no	no	3500	no
Female	57.412	5.14167	2.08885	yes	2.08885	0	alive	2.08885	0	alive	2	yes	87.35	97.6452	142	79	89	26	38	no	no	yes	yes	no	10.9	226	12.6	6.5	12	23	30	8.4	1	168	137	4.4	1.1	12.6	25	3	38	1	15	no	no	no	no	1104	no
Male	54.9199	14.4639	2.62895	yes	2.62895	0	alive	2.62895	0	alive	2	yes	68	83.7407	148	99	111	25	37.78	no	no	no	no	no	11.4	108	17.1	7.9	18	24	12	7.6	0.9	102	143	3.9	0.9	10.3	27.2	1	42	6	15	no	no	no	no	1990	no
Male	79.7112	5.04444	4.97484	yes	4.97484	0	alive	4.97484	0	alive	0	no	48.4	56.6667	155	76	96	22	37.11	no	no	no	no	no	11.6	173	12.8	9	8	23	16	8.6	0.9	78	140	4.4	1.1	12	26.5	3	35	2	14	no	no	no	no	900	no
Male	54.6379	5.62153	2.60902	yes	2.60902	0	alive	2.60902	0	alive	2	yes	95.4	96.9375	223	137	156	26	37.67	no	no	no	no	no	12.38	148.2	13.2	6.94	16	23	12	8.4	0.9	107	143	3.6	1.5	16.2	34.4	1	36	7	9	no	no	no	no	1230	no
Male	72.7988	17.9431	1.82895	yes	1.82895	0	alive	1.82895	0	alive	1	yes	89	65.3333	154	87	108	16	37.33	no	no	no	no	no	11.8	237	12.2	10.8	12	26	24	8.9	0.8	121	138	4.2	1.1	12	25.7	3	25	1	14	no	no	no	no	1900	no
Female	61.0654	3.88819	2.72412	yes	2.72412	0	alive	2.72412	0	alive	1	yes	72.9	85.36	139	100	106	26	37.28	no	no	no	no	no	11.46	211.8	13.24	11.74	12	24.4	10.8	8.64	0.68	124.8	139	3.92	1.24	12.72	30.1	2	23	3	14	no	no	no	no	1810	no
Male	91.0736	8.75139	4.93131	yes	4.93131	0	alive	4.93131	0	alive	2	yes	65.5	68.88	155	116	122	24	37	yes	no	yes	no	no	10.2	152.8	14.5	9.72	14.2	22.2	14.8	9.14	0.94	146.2	139	4.28	1.5	16.5	35.2	8	32	3	14	no	no	no	no	955	no
Male	24.8993	5.18958	1.01039	yes	1.01039	0	alive	1.01039	0	alive	0	no	66.7	69.08	141	82	95	25	38.28	no	no	no	no	no	13.5	203	13.1	11.4	15	25	10	9.4	0.8	105	143	4.3	1.28	13.48	27.58	0	15	3	12	no	no	no	no	2010	no
Male	91.1166	10.0979	8.29339	yes	7	0	alive	8.29339	0	alive	2	yes	65.95	86.1163	147	100	158	27	37.17	yes	yes	no	no	no	11.1	123	13.5	15.3	21	15	44	8.3	1.6	152	138	4.5	1.1	11.5	31.6	8	55	3	15	no	no	no	no	920	no
Male	55.7581	11.8972	9.78887	yes	7	0	alive	9.78887	0	alive	1	yes	68.2	66.88	173	86	122	18	37	no	no	no	no	no	11.5	148	13.3	9.7	21	21	15	8.2	0.7	142	142	4.4	1.1	11.8	31.9	2	18	2	15	no	no	no	no	1670	no
Male	32.0719	2.44722	1.25466	yes	1.25466	0	alive	1.25466	0	alive	0	no	71	77.1562	171	93	104	20	37.61	no	no	no	no	no	13.1	245	13.6	14.1	15	24	13	9	1	125	138	4	1.28	13.24	27.18	0	8	2	14	no	no	no	no	2100	no
Male	18.4675	28.7993	3.82965	yes	3.82965	0	alive	3.82965	0	alive	2	yes	84	93.5333	184	95	121	29	37.67	no	no	no	no	no	8.6	125	13.6	10	10	24	13	8.5	1.1	125	141	5.4	1.3	14.3	30.2	0	27	8	15	no	no	no	no	2205	no
Male	69.8676	6.75556	1.97492	yes	1.97492	0	alive	1.97492	0	alive	3	yes	105.2	68.28	133	95	104	24	36.89	yes	yes	yes	no	no	11.9	170	14.1	6.3	12	21	21	9.1	0.8	157	137	4	1.1	12.2	29.3	5	34	1	15	no	no	no	no	700	no
Male	59.2716	9.18194	2.08024	yes	2.08024	0	alive	2.08024	0	alive	2	yes	81.4	80.6207	136	72	97	24	36.9	no	no	no	yes	no	9.1	92	15	9.2	10	24	16	8.1	1.3	82	139	4.7	1.4	14.9	60	3	28	8	14	no	yes	no	no	1053	no
Female	80.9243	7.21181	6.02782	yes	6.02782	0	alive	6.02782	0	alive	2	yes	76	64.3333	162	71	103	22	37.17	no	no	no	no	no	14.9	162	13	6.9	13	22	13	9.1	0.7	99	140	4.2	1.2	13	31.8	4	28	0	15	no	no	no	no	1025	no
Male	50.5318	2.34444	1.31207	yes	1.31207	0	alive	1.31207	0	alive	2	yes	108.2	72.4583	168	98	114	21	36.83	no	no	no	no	no	14.4	139	13.5	7.6	13	27	10	8.6	0.7	109	141	3.4	1.22	12.54	27.46	1	15	1	15	no	no	no	no	1555	no
Male	66.6869	7.85556	3.60144	yes	3.60144	0	alive	3.60144	0	alive	0	no	75	85.9524	108	80	88	29	37	no	no	no	no	yes	14.6	287	11.7	10.9	12	27	9	9.1	0.7	77	141	4.3	1.3	14	28.1	4	23	1	15	no	no	no	no	1700	no
Male	66.3333	8.79236	2.45921	yes	2.45921	0	alive	2.45921	0	alive	0	no	66	97.1739	162	84	94	32	37.94	no	no	no	no	yes	11.08	175.2	15.4	11.24	14.2	23.4	17.6	8.52	1.08	127.2	136.8	3.9	1.26	14.02	30.44	8	50	9	14	no	yes	no	no	1525	no
Male	76.7943	6.67431	2.76708	yes	2.76708	0	alive	2.76708	0	alive	0	no	85.95	63.963	166	129	137	19	37.44	no	no	no	yes	no	10.94	225.2	13.2	10.28	12	26	6	8.4	0.5	209	142	3.1	1	11.1	24.5	4	29	2	13	no	no	no	no	5170	no
Male	49.4938	11.1528	6.50336	yes	6.50336	0	alive	6.50336	0	alive	2	yes	85.9	83.3	133	94	103	21	37.22	no	no	no	no	no	12.2	212	12.1	12.8	11	25	9	8.3	0.7	122	137	3.8	1.28	13.98	49.2	0	33	1	15	no	no	no	no	2920	no
Male	65.7693	17.6938	7.03216	yes	7	0	alive	7.03216	0	alive	0	no	101.5	81.7308	143	110	116	18	37.67	yes	no	no	yes	no	8.9	184	14.3	9.8	13	26	36	9.3	1.6	231	141	4.4	1.5	15.8	30.9	6	34	3	15	no	no	no	no	2160	no
Male	67.902	23.2	9.2012	yes	7	0	alive	9.2012	0	alive	1	yes	80	69.44	175	73	100	26	38.28	no	no	no	no	no	10	200	14.7	13.9	13	24	14	9.3	0.9	179	145	3.9	1	12.4	25.2	2	41	3	10	no	no	no	no	2200	no
Male	86.6273	13.0021	5.85311	yes	5.85311	0	alive	5.85311	0	alive	1	yes	82.4	75.6875	177	111	118	23	37.11	yes	yes	no	no	no	12.2	171	12.7	5.3	15	25	16	8.9	0.9	85	142	4.3	1.3	13.7	29.9	6	32	0	15	no	no	no	no	975	no
Female	19.7884	11.8542	4.59478	yes	4.59478	0	alive	4.59478	0	alive	2	yes	67.6667	80.2143	160	87	110	41	38.1	no	no	no	no	no	11	93	14	8.6	12	18	13	8	1.2	119	137	4.4	1.4	15.4	30.2	0	25	5	15	no	no	no	no	2195	no
Female	86.9688	5.66042	3.77381	yes	3.77381	0	alive	3.77381	0	alive	0	no	84.1	72.2632	134	92	103	24	36.94	no	no	no	no	no	11.2	194	12.8	4.5	8	23	36	9.2	1.1	111	138	4.5	1.2	12.5	28.6	4	39	2	14	no	no	no	no	1263.6	no
Female	41.3453	33.5208	10.6377	yes	7	0	alive	10.6377	0	alive	2	yes	88	90.9565	159	109	115	25	38.44	no	no	no	no	no	8.2	143	13.4	14.3	14	24	10	8.1	1	135	138	5	1.1	11.7	26.9	0	24	6	15	no	no	no	no	3180	no
Female	82.1155	15.4903	2.49257	yes	2.49257	0	alive	2.49257	0	alive	2	yes	61.6	70.68	170	95	106	24	38.22	no	no	yes	no	no	8.9	131	13.2	7.8	12	26	26	8.9	1.5	126	141	3.9	1.1	12.3	29.6	7	44	6	9	no	no	no	no	1380	no
Male	78.874	12.6174	1.47822	yes	1.47822	0	alive	1.47822	0	alive	1	yes	88.5	72.4	123	73	84	23	36.94	yes	no	no	no	yes	9.88	139.2	14	11	12.6	25.6	16.4	8.34	1.16	138.8	137.4	3.8	1.4	15.2	31.2	9	29	3	15	no	no	no	no	1470	no
Male	85.3234	3.45694	1.90008	yes	1.82698	1	death	1.82698	1	death	0	no	80.4	104.333	181	117	132	41	37.94	no	no	no	no	no	12.5	148	15.7	11.6	15	26	34	8.4	0.8	133	146	3.4	1.2	12.9	27.8	5	53	7	9	no	no	no	no	350	no
Male	85.3105	3.25347	2.33995	yes	2.33995	0	alive	2.33995	0	alive	2	yes	95	61.05	182	119	130	32	37.11	no	no	no	no	no	12.3	157	15.6	6.8	17	25	17	9.2	1	106	143	4.1	1.2	13.3	31	5	38	1	13	no	no	no	no	1965	no
Female	47.4453	2.0875	1.10528	yes	1.10528	0	alive	1.10528	0	alive	1	yes	94.5	64.3571	125	94	99	24	37.22	no	no	no	no	no	10.3	287	14.6	5.8	15	23	7	8.8	0.4	118	144	4	1.1	12	28.9	0	22	1	15	no	no	no	no	1275	no
Male	97.6898	5.68056	2.9191	yes	2.9191	0	alive	2.9191	0	alive	2	yes	59	78.6	158	94	114	26	37.06	yes	no	no	no	no	9.84	199.4	15.18	8.92	12.6	24	43.2	8.56	1.68	99.8	138	4.04	1.26	13.16	30.4	7	44	4	13	no	no	no	no	300	no
Female	60.0588	11.4542	4.4792	yes	4.4792	0	alive	4.4792	0	alive	3	yes	81.55	69.1	188	112	130	22	36.28	no	no	no	no	no	9.5	348	25.4	13.6	13	24	76	9.4	2.3	173	142	3.9	1.1	13.4	27.3	8	67	6	3	no	no	no	no	1930	yes
Male	74.0864	37.1625	15.0877	yes	7	0	alive	15.0877	0	alive	2	yes	106.5	96.25	151	85	109	23	37.56	no	no	no	no	no	11.4	115	13.9	10.9	8	24	18	7.5	1	167	134	3.9	1.4	15.2	29.9	3	28	5	15	no	yes	no	no	1220	no
Male	29.9059	31.741	13.8096	yes	7	0	alive	13.8096	0	alive	2	yes	66.5	86.3846	152	79	101	35	37.67	no	no	no	no	no	8.4	112	15.1	8.8	15	21	8	8	0.9	165	146	4.4	1.8	19.1	35.1	0	21	6	15	no	yes	no	no	3665	no
Male	44.9494	21.9208	14.8923	yes	7	0	alive	14.8923	0	alive	2	yes	108.7	84.8077	193	104	113.5	22	38.83	no	no	no	no	no	12.9	269	13.5	15.1	15	23	10	8.3	0.8	144	150	4	0.9	10	25.2	0	22	1	15	no	no	no	no	5760	no
Male	69.0507	13.1847	13.2868	yes	7	0	alive	13.1653	1	death	1	yes	67	64.5185	120.5	59.5	93	23	37.91	yes	yes	no	no	no	10.1	183	17	11.9	15	22	36	7.9	1.3	167	140	4.3	1.3	15	69.8	5	43	7	15	no	no	no	no	1620	no
Male	21.7866	3.38333	1.34881	yes	1.34881	0	alive	1.34881	0	alive	0	no	65.5	74.0833	153	81	96	23	37.83	no	no	no	no	no	13.7	177	12	8.7	10	26	8	8.8	0.8	102	137	3.9	1	11.1	28.6	0	15	2	13	no	no	no	no	3280	no
Male	86.0705	24.85	17.9978	yes	7	0	alive	17.9978	0	alive	2	yes	77.8	69.8182	143	82	96	22	36.67	no	no	no	no	no	11.3	181	13.2	6.6	18	23	11	8.7	0.7	87	143	4.5	1.2	13.3	29.3	6	44	4	15	no	no	no	no	200	no
Male	23.2089	1.25556	1.192	yes	1.192	0	alive	1.192	0	alive	0	no	89	61.1818	110	92	96	22	37.72	no	no	no	no	no	12.4	170	12.5	7.1	14	28	13	8.7	0.8	105	142	3.8	1.2	13.4	31.5	0	26	5	14	no	no	no	no	475	no
Male	66.7327	7.06875	2.04253	yes	2.04253	0	alive	2.04253	0	alive	2	yes	75	68.3478	131	100	108	32	37.06	no	no	no	no	no	10.6	163	14.3	5.4	11	25	16	8.2	0.8	111	141	4.6	1.3	14.6	32	2	30	1	13	no	no	no	no	1440	no
Female	75.6898	4.80069	2.79516	yes	2.79516	0	alive	2.79516	0	alive	2	yes	124.2	102.962	131	92	116	32	37.72	no	no	yes	no	no	7	190	15.8	7.2	15.2	24.4	16.8	7.88	1.14	114.8	139.2	4.14	1.18	16.58	55.38	4	32	3	13	no	no	no	no	1655	no
Female	81.5752	4.69236	1.26201	yes	1.26201	0	alive	1.26201	0	alive	0	no	63.5	76.7308	153	116	121	29	36.78	no	no	yes	no	no	10.5	169	13.5	7.1	11	23	10	8.6	1	99	135	3.6	1.1	13.4	28.1	5	31	1	15	no	no	no	no	1290	no
Male	72.1421	3.74792	1.11361	yes	1.11361	0	alive	1.11361	0	alive	0	no	80	66.2609	174	66	109	18	36.94	no	no	no	no	no	11.02	190	14.26	8.22	14.4	24.8	20	8.44	1.02	133	140	3.96	1.3	14.6	25.8	3	25	2	14	no	no	no	no	2050	no
Male	77.59	3.08125	1.23778	yes	1.23778	0	alive	1.23778	0	alive	2	yes	72.5	62.1364	134	68	84	17	37.61	no	no	no	no	no	12.3	151	13	6.8	11	29	19	8.5	0.9	134	140	4.4	1.2	13.5	28.9	3	35	3	14	no	no	no	no	1325	no
Male	69.041	6.77431	1.93902	yes	1.93902	0	alive	1.93902	0	alive	2	yes	65.4	94.2778	191	141	148	32	37.39	yes	yes	no	yes	yes	11	205.2	14.12	9.5	14	25.6	19.6	8.66	0.92	158.4	140.8	4.06	1.2	13.52	28.08	8	41	5	13	no	no	no	no	545	no
Male	42.7145	7.78611	1.52065	yes	1.52065	0	alive	1.52065	0	alive	2	yes	100.4	56.6071	153	67	88	23	38.11	no	no	no	no	no	12.14	265.6	13.02	11.9	15.2	26	15.2	8.5	1.06	128	140	4.24	1	11	26.8	2	28	2	15	no	no	no	no	3285	no
Male	78.9962	3.84028	1.81596	yes	1.81596	0	alive	1.81596	0	alive	2	yes	83.35	65.1538	150	86	103	18	37.11	no	no	yes	yes	no	11.88	205.8	14.32	8.46	11.2	25.2	15.8	8.48	1.04	161.8	139.8	4.22	1.4	15	31.1	6	31	1	15	no	no	no	no	1050	no
Male	22.0515	3.83819	2.70926	yes	2.70926	0	alive	2.70926	0	alive	0	no	76.7	84.28	160	81	98	29	38.28	no	no	no	no	no	15.5	167	12.4	9.4	10	27	10	8.7	0.9	74	136	4.1	1	12.4	23.8	0	17	2	15	no	no	no	no	4120	no
Male	57.1277	5.65	3.6099	yes	3.6099	0	alive	3.6099	0	alive	3	yes	105.6	116.436	143	96	111	31	38.33	no	no	no	no	no	12.1	85	17.1	8.4	10	32	34	7.7	0.7	255	143	3.5	1.9	21	28.5	4	39	5	15	no	no	no	no	4020	no
Male	60.2625	3.44722	1.04303	yes	1.04303	0	alive	1.04303	0	alive	1	yes	118	78.5652	145	81	98	21	37.22	no	no	no	yes	no	10.4	139	14.5	6.2	13	21	32	8.1	2	151	138	4.6	1.2	13.2	28.74	6	26	3	15	no	no	no	no	2000	no
Male	20.0444	14.3979	11.4622	yes	7	0	alive	11.4622	0	alive	0	no	74.1	106.694	165	87	105	30	38.72	no	no	no	no	no	9.5	201	13.5	9.8	10	24	12	7.2	1.2	160	139	4.5	1.5	17	32.5	0	21	2	15	no	no	no	no	3375	no
Female	74.857	46.6354	3.88691	yes	3.88691	0	alive	3.88691	0	alive	3	yes	55.8	67.52	150	62	93	22	37.67	no	yes	yes	yes	no	9.3	223	17.2	15.8	14	27	18	7.7	3.4	160	134	4.7	1.6	17.6	150	10	56	6	15	no	no	no	no	0	no
Female	74.738	27.2118	13.2595	yes	7	0	alive	13.2595	0	alive	3	yes	45.4	73.8333	159	79	94	26	37.67	no	yes	yes	yes	no	8.4	137	20.5	8.2	30	24	37	8.2	5.9	292	138	4.4	1.2	13	29.5	9	59	9	15	no	no	no	no	5	no
Male	27.7818	4.20833	1.10038	yes	1.10038	0	alive	1.10038	0	alive	0	no	60	60.1154	143	80	92	22	37.56	no	no	no	no	no	12.7	232	13.5	9.6	13	23	14	9	0.8	113	136	3.9	1.16	13.14	27.4	0	19	1	15	no	no	no	no	775	no
Female	28.933	9.94028	1.71964	yes	1.71964	0	alive	1.71964	0	alive	1	yes	52	80.4762	147	93	101	29	36.94	no	no	no	no	no	11.2	210	13.5	19.6	19	22	6	8.6	0.5	132	137	3.5	1	11.1	24	0	23	2	13	no	no	no	no	2735	no
Male	68.478	3.17361	1.16197	yes	1.16197	0	alive	1.16197	0	alive	0	no	75	95.52	143	125	133	26	37.22	yes	no	no	yes	no	11.3	188	14.7	7.3	20	22	20	8.8	1.2	173	140	3.9	1.2	13.1	25.7	9	29	2	13	no	no	no	no	2100	no
Male	57.333	8.88056	2.16197	yes	2.16197	0	alive	2.16197	0	alive	1	yes	65	87.92	173	104	118	27	37.83	no	no	no	yes	no	9.6	311	15.4	9.3	17	17	19	8.5	0.9	168	144	3.6	1.2	12.7	37.7	3	31	1	13	no	no	no	no	2700	no
Male	79.5907	12.9903	6.88762	yes	6.88762	0	alive	6.88762	0	alive	2	yes	100	52.069	204	107	113	17	38.39	no	no	no	no	no	11.8	161	13.6	6.7	13	32	16	8.2	1.1	109	141	4.5	1.1	12.7	20.3	3	59	7	8	no	yes	no	no	2092	no
Female	50.8777	22.4424	8.45745	yes	7	0	alive	8.45745	0	alive	3	yes	58.3	80.3846	126	92	96	32	39.06	no	no	no	no	no	8.2	104	15.5	14.5	17	24	19	7.2	1.2	126	128	3.5	1.8	19.8	32.6	6	43	9	15	no	no	no	no	521	no
Female	91.8788	7.58611	1.68791	yes	1.68791	0	alive	1.68791	0	alive	1	yes	40.9	67.0625	144	73	87	26	37.06	no	no	no	no	no	10	168.8	13.24	7.56	13.6	25.4	16	8.16	0.84	109.8	140	3.6	1.1	12.4	23.3	6	50	5	7	no	no	no	no	770	no
Male	59.1646	21.3486	6.51285	yes	6.51285	0	alive	6.51285	0	alive	3	yes	81.8667	99.2414	143	90	109	40	38.33	no	no	no	no	no	9.8	105	12.7	13.2	11	27	14	8.7	0.7	180	140	4.1	1.3	13.6	32	3	37	2	15	no	no	no	no	3037	no
Male	77.8281	7.33542	1.27405	yes	1.27405	0	alive	1.27405	0	alive	0	no	83.5	57.4783	140	71	87	22.8	37.11	no	no	no	no	no	11.9	96	12.6	8	11	23	21	9	0.9	94	144	3.9	1.1	12	28.8	3	37	7	14	no	no	no	no	300	no
Female	77.4182	4.89931	4.87292	yes	4.87292	0	alive	4.87292	0	alive	0	no	56.8	90.2857	159	94	112	24	36.94	no	no	no	no	no	11.1	301	12.8	7.9	13	26	18	8.6	0.7	99	146	4.1	1.1	11.6	30.2	5	25	1	15	no	no	no	no	1750	no
Female	22.3589	10.5465	7.55897	yes	7	0	alive	7.55897	0	alive	2	yes	95.2	81.76	169	94	129	35	37.44	no	no	no	no	no	7.8	202	13.2	11.9	12	22	12	8.2	0.5	130	135	4.2	1.3	13.46	29.2	1	16	2	13	no	no	no	no	2315	no
Male	51.954	9.21181	2.99098	yes	2.99098	0	alive	2.99098	0	alive	1	yes	100.7	92.9737	137	85	94	27	38.17	no	no	no	no	no	10.1	140	12.6	10.5	10	25	7	7.2	0.6	119	139	4	1.2	12.6	27.2	2	29	5	15	no	no	no	no	2320	no
Male	66.9167	5.02708	1.05394	yes	1.05394	0	alive	1.05394	0	alive	2	yes	88.8	97	156	82	108	21	37.78	no	no	no	yes	no	9	123	16.4	11.4	9	24	23	7.8	1	170	148	3.7	1.5	16.4	29.5	6	33	5	10	no	no	no	no	1555	no
Female	74.7847	2.47014	1.58426	yes	1.58426	0	alive	1.58426	0	alive	0	no	61.2	73.5769	137	69	85	20	37	no	no	no	no	no	10.16	212	12.6	10.02	15	26	18	8	0.7	85	148	4.6	1	12	24	4	31	2	14	no	no	no	no	2485	no
Male	54.6358	7.40347	2.20748	yes	2.20748	0	alive	2.20748	0	alive	2	yes	72.3	76.8	249	237	243	26	37.78	no	no	no	no	no	11.74	216	14.04	9.42	11.6	25.2	15	8.18	0.86	124	140.8	4.16	1	10.5	28.6	2	25	3	11	no	no	no	no	1150	no
Male	62.2779	15.2688	10.3214	yes	7	0	alive	10.3214	0	alive	0	no	86.2	66	128	79	260	20	37.61	no	no	no	no	no	8.6	201	13.4	10	11	25	17	9.6	0.9	149	141	4.4	1.2	13.9	25	2	31	3	15	no	no	no	no	3860	no
Female	72.2913	9.99097	2.08581	yes	2.08581	0	alive	2.08581	0	alive	2	yes	86.9	107.792	162	114	125	34	37.06	no	no	no	yes	no	8.8	201	15.8	18.5	12	19	31	7.9	2.1	174	138	4.1	1.2	13	31.48	8	48	5	13	no	no	no	no	655	no
Male	68.9981	7.99375	1.08891	yes	1.08891	0	alive	1.08891	0	alive	0	no	102.6	60.04	138	80	85	24	37	no	no	no	no	no	11.9	176	15.3	12.1	18	23	17	8.8	1	130	133	8.8	1.4	15.8	30.9	2	33	1	13	no	no	no	no	2580	no
Female	77.8673	5.00486	5.1908	yes	5.00437	1	death	5.00437	1	death	3	yes	96	82.4167	160	86	97	28	37.28	no	yes	yes	no	no	8.9	183	15.1	18.7	18	19	44	8.1	4.1	144	144	5.4	1.2	13.4	29	7	67	7	8	no	no	no	no	420	no
Female	79.4887	3.04583	1.25041	yes	1.25041	0	alive	1.25041	0	alive	2	yes	50	66.5385	189	99	114	25	37.83	no	no	no	no	no	8.3	251	16.1	11.9	13	27	20	8.4	1	94	143	3.5	2.1	21.7	37.7	3	37	4	9	no	no	no	no	995	no
Male	91.7474	5.94097	6.29498	yes	5.87917	1	death	5.87917	1	death	3	yes	70.3	89.6	144	62	100	21.5	37.39	no	no	no	yes	no	9.92	224.4	14.5	14.14	13.4	21.4	41.8	8.26	1.68	174.4	141.6	4.76	1.2	13.6	33.6	7	49	3	15	no	no	no	no	874	no
Female	76.5654	1.08819	1.02755	yes	1.02755	0	alive	1.02755	0	alive	0	no	60.8	76.6818	146	87	97	22	36.94	no	no	no	no	no	11.38	222	14.08	11.9	11.4	24	15.8	8.16	0.68	127.6	136.8	3.98	1.2	13.1	32.6	3	30	2	14	no	no	no	no	800	no
Female	24.4078	27.7701	3.65052	yes	3.65052	0	alive	3.65052	0	alive	0	no	70	95.4231	196	107	131	23	38	no	no	yes	no	no	10.3	218.8	13.24	11.64	15	23.4	9.6	8.58	0.84	123.6	140.4	4.08	1.1	11.9	28.2	1	27	2	14	no	no	no	no	2335	no
Female	91.1367	12.7993	8.80266	yes	7	0	alive	8.80266	0	alive	3	yes	58.3	87.4783	175	118	128	27	37.06	no	no	no	no	no	10.5	343	12.4	5.6	16	24	14	9.6	0.8	100	134	4.2	1.2	12.6	23.4	6	39	4	15	no	no	no	no	300	no
Female	70.6783	1.55972	1.08528	yes	1.08528	0	alive	1.08528	0	alive	2	yes	75.5	71.5385	152	108	115	28	36.89	no	no	no	no	no	11.78	212.6	13.34	9.44	12	24.2	18.2	8.68	0.94	124.2	136	4.06	1	12.1	20	3	28	2	15	no	no	no	no	1530	no
Female	19.3178	4.72014	2.31509	yes	2.31509	0	alive	2.31509	0	alive	0	no	55.8	96.3462	125	78	86	23	37.61	no	no	no	no	no	12.4	222	12.8	11.3	12	23	7	8.5	0.6	105	141	3.7	1.2	13.6	24.3	0	13	1	15	no	no	no	no	3860	no
Female	85.9601	11.9062	2.19242	yes	2.19242	0	alive	2.19242	0	alive	3	yes	82.1	77.0882	197	96	105	23	37.33	no	yes	no	yes	no	8.3	297	15.7	14.6	15	28	65	9.3	2.9	229	140	4.6	1.42	17.5	31.26	9	50	6	9	no	no	no	no	775	no
Female	33.4348	7.79583	5.13383	yes	5.13383	0	alive	5.13383	0	alive	3	yes	85	119.821	159	106	115	25	38.33	no	no	no	no	no	9.88	270	13.34	12.9	12.4	23.2	10.6	8.3	0.94	131.4	139.8	4.3	1.3	13.9	30.7	0	16	0	15	no	no	no	no	629	no
Male	73.353	4.64583	2.60307	yes	2.60307	0	alive	2.60307	0	alive	1	yes	71	82.9062	161	98	110	30	38	no	no	no	yes	no	10.22	269.6	14.44	11.58	13.6	24.4	17.2	8.22	0.86	166	141.8	4.22	1.2	13.3	26.1	4	28	2	13	no	no	no	no	2210	no
Male	83.8498	7.31458	2.24375	yes	2.24375	0	alive	2.24375	0	alive	2	yes	80.4	82.1111	165	88	104	20	38.44	no	no	no	no	no	12.7	178	13.8	8.1	19	25	27	8.1	1.3	126	152	4.6	1.2	13.4	26.9	5	35	10	14	no	yes	no	no	1300	no
Male	19.6131	5.74028	3.01831	yes	3.01831	0	alive	3.01831	0	alive	1	yes	78.2	63.5417	161	69	94	28	38.67	no	no	no	no	no	11.2	148	12.2	15.9	11	19	17	8.3	1.2	89	141	4.2	1.2	13.2	26.3	0	22	8	15	no	no	no	no	4425	no
Male	24.2109	18.7611	2.50773	yes	2.50773	0	alive	2.50773	0	alive	0	no	74.1	52.52	143	88	103	28	37.22	no	no	yes	no	no	13.04	179.8	12.82	9	12.6	24.8	11	8.52	0.8	108.2	140.4	4.04	1.1	11.8	30.6	1	15	3	11	no	no	no	no	2045	no
Female	91.1677	6.35833	1.57515	yes	1.57515	0	alive	1.57515	0	alive	0	no	55.9667	82.0357	159	111	120	21	37.3	no	no	no	no	no	9.2	121	17.2	5.9	14	20	17	9.3	0.7	117	155	3.9	1	10.5	34.6	4	41	6	9	no	no	no	no	2150	no
Male	59.3173	4.84861	1.7785	yes	1.7785	0	alive	1.7785	0	alive	2	yes	84.8	74.32	133	94	103	25.5	37.67	yes	yes	no	yes	no	11.9	168.2	13.1	6.8	16	23	18	8.7	1.8	144	137	4	1.1	12.3	25.7	10	20	7	14	no	no	no	no	1315	no
Male	66.711	1.09722	1.11759	yes	1.11759	0	alive	1.11759	0	alive	0	no	96.3	75.0526	155	94	110	27	36.94	no	no	no	no	no	12.3	191	12.5	10	14	22	14	8.9	1	108	137	3.7	1.2	12.5	25.3	2	22	2	14	no	no	no	no	1300	no
Male	44.3886	16.6069	2.6803	yes	2.6803	0	alive	2.6803	0	alive	0	no	110	102.312	140	81	182	32	37.78	no	no	no	no	no	9.8	127	12.7	6.5	13	24	2	7.8	0.4	104	137	4.4	1.2	12.7	32.1	0	35	3	13	no	no	no	no	3925	no
Male	72.0154	10.7118	7.55483	yes	7	0	alive	7.55483	0	alive	2	yes	72.55	60.5556	155	95	107	23	37.67	no	no	no	no	no	9.5	232	12.9	12.9	8	25	12	8.1	0.6	132	130	4.5	1.3	13.7	30.9	3	33	4	13	no	no	no	no	2115	no
Male	69.5936	2.91944	2.93431	yes	2.93431	0	alive	2.93431	0	alive	2	yes	65.7	75.3043	142	76	93	23	36.94	no	no	no	no	no	10.4	91	13.3	11.6	13	24	17	9.2	1.1	134	140	4.4	1.2	13.4	28.9	2	31	3	13	no	no	no	no	825	no
Male	33.8026	11.5403	7.54867	yes	7	0	alive	7.54867	0	alive	0	no	51.7	83.6111	114	78	83	21	39.28	no	no	no	no	no	11.6	80	13.7	5.9	12	29	7	8.6	0.6	106	141	4.3	1	10.9	28.9	0	42	6	6	no	no	no	no	1555	no
Female	29.1176	42.7354	8.75226	yes	7	0	alive	8.75226	0	alive	2	yes	58	76.2759	161	89	111	29	37.6	no	no	no	no	no	9.5	93	14.5	8.7	14	23	9	8.9	0.7	142	150	3.9	1.5	16	33.8	0	53	8	3	no	no	no	no	1485	no
Male	75.1421	3.75347	3.71215	yes	3.71215	0	alive	3.71215	0	alive	2	yes	84	92.6	153	87	102	18	37.44	no	no	yes	no	yes	9.2	441	18.3	4.7	13	27	14	8.7	0.7	113	138	4.8	1.2	13.6	34.8	6	34	1	14	no	no	no	no	1300	no
Male	82.0164	4.76181	2.13609	yes	2.13609	0	alive	2.13609	0	alive	2	yes	101	67.9	174	82	115	25	37.17	no	no	no	no	yes	13.28	209.6	13.62	8.24	11	25.6	12.8	8.68	0.92	126.6	140.8	3.94	1.9	20.9	28.9	6	33	1	13	no	no	no	no	2170	no
Male	45.6491	2.54653	2.56948	yes	2.56948	0	alive	2.56948	0	alive	1	yes	112	83.6429	164	86	104	22	37.33	no	no	no	no	no	11.06	236.2	13.38	10.82	12.6	25	16.2	8.56	0.88	110.4	140.6	4.1	1	10.8	29.5	2	19	2	14	no	no	no	no	900	no
Female	33.3633	66.7792	2.94249	yes	2.94249	0	alive	2.94249	0	alive	0	no	38	83.9286	86	63	64	21	37.78	no	no	no	no	no	8.1	122	13.8	11.1	14	25	22	7.9	0.5	95	144	4.4	1.5	16.4	34.2	0	11	2	15	no	no	no	no	1490	no
Male	76.2842	6.80347	4.9584	yes	4.9584	0	alive	4.9584	0	alive	3	yes	115.9	64.5714	134	101	109	27	37	no	yes	no	yes	no	10	154	17.2	9.7	12	25	33	8.4	1.3	191	138	4.3	1.4	14.8	27.2	9	32	1	15	no	no	no	no	1820	no
Female	77.1161	4.25556	2.22378	yes	2.22378	0	alive	2.22378	0	alive	2	yes	74	77.4231	140	102	106	23	37.11	no	no	no	no	no	10.8	166	13.2	7.5	9	26	15	8.5	0.6	128	133	4.1	1.2	12.5	24.2	3	29	2	14	no	no	no	no	1335	no
Male	64.4026	9.54653	3.63506	yes	3.63506	0	alive	3.63506	0	alive	1	yes	64.3	100.231	162	115	119	26	37.44	no	no	no	no	no	12.3	191	13.8	8.9	21	25	7	8.2	0.8	148	138	4.3	1.1	13.2	28.4	2	23	1	13	no	no	no	no	2770	no
Female	91.4898	5.68056	2.01675	yes	2.01675	0	alive	2.01675	0	alive	0	no	59.5	64.6667	155	130	133	28	37.61	no	no	no	no	no	12.9	151	12.9	6	19	26	16	9.1	0.9	101	136	4.1	1.1	12.3	27.1	6	41	3	13	no	no	no	no	1640	no
Male	91.1867	5.55347	4.15428	yes	4.15428	0	alive	4.15428	0	alive	2	yes	108	75.6364	138	101	113	28	36.67	no	yes	no	no	no	9.3	149	20.5	6.4	13	26	27	8.6	1.3	117	143	3.7	1.2	13.5	30	7	36	4	13	no	no	no	no	1250	no
Male	23.626	7.30972	1.11675	yes	1.11675	0	alive	1.11675	0	alive	0	no	70.4	84.4286	133	76	85	19	37.94	no	no	no	no	no	12.3	370	14.2	16.3	14	29	6	9.1	0.7	115	142	3.9	1.34	13.86	29.32	0	8	2	14	no	no	no	no	3750	no
Male	23.6114	4.88194	1.2125	yes	1.2125	0	alive	1.2125	0	alive	1	yes	63	72.5	143	70	87	20	37.44	no	no	no	no	no	13.4	365	13.8	7.2	12	29	7	9.2	0.7	98	142	3.7	1.24	12.76	26.88	0	15	4	9	no	no	no	no	1454	no
Male	86.3475	14.7812	1.02516	yes	1.02516	0	alive	1.02516	0	alive	2	yes	79.4	100.704	175	115	126	29	37.28	no	yes	yes	no	no	13.4	146	13.2	13.9	9	29	29	8.96	1	98	142	4.3	1.2	12.7	29.2	7	36	2	14	no	no	no	no	1282	no
Male	52.9507	7.40625	5.53771	yes	5.53771	0	alive	5.53771	0	alive	1	yes	81	92.1739	210	136	159	32	37.11	no	no	no	yes	no	10.3	191.4	14.34	11.2	17	24	36	9.4	2.4	259	144	3.6	1.28	13.14	28.5	2	30	4	13	no	no	no	no	2550	no
Male	21.2464	1.58611	1.56308	yes	1.56308	0	alive	1.56308	0	alive	2	yes	101.2	100.538	162	85	136	21	38.11	no	no	no	no	no	12.1	238	12.7	7.4	11	26	12	8.7	0.8	97	139	3.7	1.3	14.7	34.9	0	34	4	6	no	no	no	no	3175	no
Male	57.7236	6.60764	1.57102	yes	1.57102	0	alive	1.57102	0	alive	0	no	77.2	94.4762	129	88	97	23	37.17	no	no	no	no	no	13.2	157	13.2	10.1	12	26	8	8.6	1	117	140	4.1	1.1	11.9	27.2	1	20	1	15	no	no	no	no	2235	no
Male	55.3661	21.6444	9.71321	yes	7	0	alive	9.71321	0	alive	0	no	62.8	86.2286	155	79	104	22	37.33	no	no	no	no	no	9.9	154	14.8	10.9	17	21	7	8.2	0.8	145	133	4	1.1	12.3	26.8	1	15	1	15	no	no	no	no	3100	no
Female	91.0684	9.78472	2.55201	yes	2.55201	0	alive	2.55201	0	alive	0	no	47.8	87.0714	150	122	132	22	37.33	no	yes	yes	no	no	11.38	186.4	13.64	10.46	13.2	26	14.2	8.92	0.94	135.6	138.6	3.78	1.34	15.14	28.86	7	24	1	14	no	no	no	no	2043	no
Male	24.7305	23.7715	11.9876	yes	7	0	alive	11.9876	0	alive	0	no	74	85.4615	152	89	112	22	38.17	no	no	yes	no	no	10.7	174	12.9	10.3	14	20	14	8.8	0.8	122	142	4.1	1.2	13.6	28.9	1	22	7	15	no	yes	no	no	1770	no
Male	61.6293	25.7139	2.09363	yes	2.09363	0	alive	2.09363	0	alive	1	yes	91	83.8889	167	106	116	23	37.44	no	yes	yes	no	no	9.2	390	17.1	6	12	26	16	8.9	0.7	96	135	3.8	1.3	15.2	29.4	4	29	2	12	no	no	no	no	1290	no
Male	28.1392	6.75833	3.6172	yes	3.6172	0	alive	3.6172	0	alive	1	yes	78.2	101.182	144	79	94	28	37.39	no	no	no	no	no	6.6	203	12.8	6.5	10.8	24.2	10.4	8.6	0.8	105	140.2	4.08	1.3	14	29.8	0	22	4	11	no	no	no	no	1815	no
Female	52.1044	13.3139	4.84475	yes	4.84475	0	alive	4.84475	0	alive	2	yes	90.25	82.6667	152	105	118	25	36.94	no	no	no	no	no	11	152	14.7	6.1	6	30	11	8.5	0.7	98	144	4.7	1.2	12.7	26.5	2	29	3	11	no	no	no	no	3205	no
Male	56.8732	5.075	3.25716	yes	3.25716	0	alive	3.25716	0	alive	2	yes	101	124.833	175	84	103	27	38.5	no	no	no	no	no	8.8	123	13	9	12	25	18	7.7	1.2	135	142	5.1	1.2	12.6	21	1	33	3	15	no	no	no	no	1370	no
Male	30.642	22.1493	4.84262	yes	4.84262	0	alive	4.84262	0	alive	0	no	57.65	70.5806	121	76	88	24	38.83	no	no	no	no	no	12	125	12.2	11.6	14	22	6	8.3	0.7	88	142	3.6	1.3	13.6	32.7	2	19	4	12	no	no	no	no	2845	no
Male	22.2836	1.20972	1.21041	yes	1.21041	0	alive	1.21041	0	alive	1	yes	70	86.7917	155	76	91	23	37.5	no	no	no	no	no	12.7	252	13.3	11.7	16	26	17	9.2	0.8	80	141	4.2	1.1	12.7	24.6	0	8	1	15	no	no	no	no	1310	no
Female	79.5112	11.4076	11.196	yes	7	0	alive	11.196	0	alive	2	yes	67.25	70.5217	168	95	108	29	37.44	yes	yes	no	yes	no	8.6	186	16	10.1	17	27	66	12.2	2.3	154	140	4	1.3	14.7	29.8	9	46	5	12	no	no	no	no	2730	no
Male	37.4823	11.5229	2.43104	yes	2.43104	0	alive	2.43104	0	alive	2	yes	77	61.7407	126	74	89	20	37.5	no	no	no	no	no	12.1	241	12.2	5.3	9	19	7	8.6	0.8	85	137	4.2	1.1	12.4	24.6	0	16	1	15	no	no	no	no	1780	no
Male	88.9028	6.03472	6.03647	yes	6.03647	0	alive	6.03647	0	alive	2	yes	81.6667	65.0714	145	95	102	20	37.72	no	no	no	no	no	11.5	209	14.3	14.6	12	23	10	8	0.8	168	146	4.7	1.2	12.6	22.4	4	45	3	13	no	no	no	no	2680	no
Female	55.1386	3.65417	1.02111	yes	1.02111	0	alive	1.02111	0	alive	0	no	57	79.5	151	91	113	19	37.22	no	no	no	no	no	11.94	209.8	13.06	9.66	12.4	22.4	11.6	8.44	0.72	124.6	136.6	3.94	1	12.1	23.7	1	17	1	14	no	no	no	no	2780	no
Female	24.4815	7.81667	5.6022	yes	5.6022	0	alive	5.6022	0	alive	3	yes	102.1	95.36	120	90	101	25	37.83	no	no	no	no	no	10.3	238	13.6	9.5	10	21	8	8.3	0.6	123	135	4.9	1.4	13.28	29.52	0	18	1	15	no	no	no	no	662	no
Female	62.9003	58.7965	1.68749	yes	1.68749	0	alive	1.68749	0	alive	2	yes	86	71	158	89	107	24	36.89	no	no	no	yes	no	8.6	80	20.2	8.5	12	25	32	8.2	0.9	219	137	3.9	1.2	13	25.9	6	36	3	13	no	no	no	no	1085	no
Male	61.73	42.1417	8.01316	yes	7	0	alive	8.01316	0	alive	0	no	69	74.7333	186	88	161	24	38.44	no	no	no	no	no	11.9	227	13.2	11.4	11	26	9	8.2	0.8	126	138	3.6	1.2	13.5	31.9	2	46	4	8	no	no	no	no	6925	no
Female	91.1225	24.925	24.9243	yes	7	0	alive	24.9243	0	alive	2	yes	49.8	80.0606	241	126.5	156	25	37.44	no	no	yes	no	no	8.9	323	14.9	8.9	15	24	14	8.2	0.8	189	134	3.8	1.2	13.5	26	8	41	1	15	no	no	no	no	1804	no
Male	45.0512	8.04931	1.13971	yes	1.13971	0	alive	1.13971	0	alive	0	no	80	79.3077	135	73	85	18	38.67	no	no	no	no	no	11.1	342	14.9	18.5	11	25	15	8	1	99	139	4.2	1.2	13.5	25.1	0	20	1	15	no	no	no	no	2547	no
Male	32.7539	1.30625	1.07149	yes	1.07149	0	alive	1.07149	0	alive	0	no	90.3333	76.7308	128	83	93	25	37.56	no	no	no	no	no	14.1	181	13.2	15.6	10	24	7	9.1	0.7	104	138	4.5	1.2	13.4	26.88	0	20	3	10	no	no	no	no	4060	no
Male	77.4645	4.31528	2.2284	yes	2.08441	1	death	2.08441	1	death	3	yes	111.7	68.8519	126	52	69	22	37.06	no	no	no	yes	yes	11.3	96	15.7	11.4	15.8	20.4	52	8.5	2.06	147.4	145	4.78	2.1	22.2	34.7	9	54	8	15	no	no	no	no	675	no
Female	87.0775	3.08264	1.18763	yes	1.18763	0	alive	1.18763	0	alive	0	no	50.9	74.64	155	88	96	27	36.94	no	no	no	no	no	9.1	259	13.7	6.8	16	27	14	9.2	0.4	87	145	3.1	1.1	12.1	31.6	4	32	2	13	no	no	no	no	1975	no
Female	62.4268	10.9028	2.27426	yes	2.27426	0	alive	2.27426	0	alive	1	yes	65.9	86.7667	155	89	105	22.5	37.33	no	no	no	no	no	11.9	234	13.2	10.9	14	24	13	8.5	0.6	115	137	3.7	0.9	10.3	25.7	2	23	0	15	no	no	no	no	2115	no
Male	20.7123	25.3306	21.6403	yes	7	0	alive	21.6403	0	alive	2	yes	101.6	72.7778	162	73	96	24	38.78	no	no	no	no	no	11.5	180	13.1	21	14	23	17	9	0.8	144	141	4.2	1.2	12.9	28	2	22	4	15	no	no	no	no	3350	no
Female	86.905	12.0944	2.10859	yes	2.10859	0	alive	2.10859	0	alive	1	yes	55	81.375	162	89	120	23	37.33	no	yes	no	no	no	10.5	166	14.2	12.2	13	33	10	8.8	0.8	159	136	3.4	1.1	11.9	24.8	5	47	2	13	no	no	no	no	2272	no
Male	66.77	25.6854	3.75382	yes	3.75382	0	alive	3.75382	0	alive	1	yes	65.1667	81.1379	148	88	105	34	37.17	no	no	no	no	no	7.8	127	12.7	5.5	12	24.6	16.4	8.34	0.96	106.4	138	4.74	1.6	17.1	43.4	4	39	5	8	no	no	no	no	2035	no
Male	66.6521	24.8062	24.8089	yes	7	0	alive	24.8089	0	alive	3	yes	62	88.5833	154	76	101	24	37.44	no	no	no	no	no	7.4	428	15.9	13.5	16	18	10	8.4	1.1	132	141	3.7	1.4	14.7	36	4	64	5	5	no	no	no	no	1355	no
Female	90.2696	13.2312	2.1691	yes	2.1691	0	alive	2.1691	0	alive	0	no	64.6	70.2414	156	112	117	21	37.33	no	yes	yes	yes	no	11.2	162	13.9	12.4	12	26	20	8.4	0.9	114	141	4.5	1.2	12.8	26.6	8	31	3	13	no	no	no	no	1922	no
Female	78.4287	11.1937	3.14919	yes	3.14919	0	alive	3.14919	0	alive	1	yes	72.4	82.1714	174	101	111	25	37.67	no	no	no	yes	no	7.7	204	14.1	12.3	12	26	20	7.9	0.8	199	143	3.9	1.1	12.4	26.6	4	29	1	15	no	no	no	no	1515	no
Male	73.0805	7.10833	1.14597	yes	1.14597	0	alive	1.14597	0	alive	2	yes	72.05	73.3333	183	88	115	27	37.39	no	no	no	no	no	10	176	15.1	7.2	9	23	12	8.7	0.9	97	144	4.4	1.2	12.5	28.8	10	32	2	14	no	no	no	no	1850	no
Male	60.254	2.72847	1.80638	yes	1.80638	0	alive	1.80638	0	alive	0	no	73.2	73.2308	153	73	97	26	37.39	no	no	no	yes	no	12.18	189.6	12.7	11.32	17	23.4	11	8.5	0.8	125	136.8	4.18	1.2	13.2	28.4	3	22	2	14	no	no	no	no	2525	no
Male	60.2665	9.40486	2.02258	yes	2.02258	0	alive	2.02258	0	alive	0	no	71.5	48.5385	150	82	92	22	37	no	no	no	yes	no	11.5	158	11.4	10.6	12	26	19	8.1	0.6	163	140	4	1.2	13	27.1	3	27	2	14	no	no	no	no	1175	no
Male	63.3559	10.6507	5.44421	yes	5.44421	0	alive	5.44421	0	alive	2	yes	86.4	94.3462	172	85	97	34	36.78	no	no	no	no	no	9.5	102	14	8.7	17	20	25	8	1	123	141	5.3	1.1	12.1	29	2	24	2	14	no	no	no	no	1575	no
Male	60.0069	21.0326	7.26221	yes	7	0	alive	7.26221	0	alive	1	yes	62	82.76	139	102	111	30	38.22	no	no	no	no	no	11.7	154	14	7.8	7	24	13	8.4	0.7	100	145	4.3	1	11	25.5	2	32	0	15	no	no	no	no	1000	no
Male	69.7289	4.6125	1.30477	yes	1.30477	0	alive	1.30477	0	alive	0	no	89.9	79.1481	140	104	110	20	37.39	no	no	no	no	no	11.5	163	16.6	14.8	17	27	18	8.9	1.2	125	167	4.3	1.1	11.7	31.5	2	31	5	13	no	no	no	no	1420	no
Male	78.4634	12.2514	1.63873	yes	1.63873	0	alive	1.63873	0	alive	2	yes	75	79.625	138	84	97	21	37.78	no	no	no	no	no	15.5	259	13.7	11.1	13	24	17	8.5	1	116	135	3.4	1.2	13.8	30.2	4	40	5	14	no	no	no	no	400	no
Male	51.2215	33.8507	1.26941	yes	1.26941	0	alive	1.26941	0	alive	0	no	77.4	98.8889	158	94	110	21	37.17	no	no	no	no	no	8.8	48	16	5.1	12	27	8	7.5	0.4	119	140	3.8	1.6	17.3	36.6	4	22	6	11	no	no	no	no	2235	no
Male	32.0618	3.36736	1.72003	yes	1.72003	0	alive	1.72003	0	alive	0	no	118.45	56.2	139	77	92	30	37.67	no	no	no	no	no	13.8	314	11.9	19.4	16	24	8	9.3	1	111	144	4	1.26	13.34	27.92	0	13	2	14	no	no	no	no	2800	no
Male	32.2761	4.99861	1.82926	yes	1.82926	0	alive	1.82926	0	alive	2	yes	97.4	86.2308	155	90	105	33	38.44	no	no	no	no	no	11.9	143	14.3	8.1	14	23	12	8.5	1.2	78	138	4.1	1.1	11.6	28.2	0	20	6	15	no	no	no	no	1590	no
Female	56.2048	6.87153	3.92377	yes	3.92377	0	alive	3.92377	0	alive	3	yes	85	84.12	148	90	113	35	37.56	no	no	no	no	no	9.4	196	12.8	7.2	10	24	8	8.4	0.5	111	143	3.4	1.3	11.96	29.04	1	24	2	11	no	no	no	no	875	no
Male	75.8111	2.18542	1.49935	yes	1.49935	0	alive	1.49935	0	alive	2	yes	82	76.5769	143	75	86	19	38.11	no	no	no	no	no	11.16	216.8	13.28	9.78	12.2	25.6	11.2	8.72	0.84	126	137.6	3.78	1.28	13.72	29.8	3	22	1	15	no	no	no	no	2285	no
Male	60.7605	4.90556	1.77028	yes	1.77028	0	alive	1.77028	0	alive	0	no	68	85.28	143	80	97	32	38.22	no	no	no	no	no	12.6	177	12.6	10.1	10	22	14	8.6	0.7	108	140	3.4	1.2	12.6	26	2	27	2	10	no	no	no	no	1225	no
Male	30.3394	13.5778	11.5614	yes	7	0	alive	11.5614	0	alive	0	no	93.5	70.925	136	66	84	32	37.33	no	no	no	no	no	11.22	161.4	13.36	8.22	13.2	25.8	9.4	8.3	0.76	119.2	145	4.2	1.2	12.5	28.9	0	16	5	15	no	yes	no	no	4485	no
Male	68.4429	5.84444	2.71098	yes	2.71098	0	alive	2.71098	0	alive	2	yes	96	98.7105	185	117	134	29	37	no	no	yes	yes	no	12.7	306	14.3	16.1	17	22	16	9	1.2	263	137	4.2	1	11	27.1	4	22	1	15	no	no	no	no	2965	no
Male	82.7724	5.56597	1.55197	yes	1.55197	0	alive	1.55197	0	alive	0	no	81.5	104.625	123	72	83	33	37.72	no	no	no	no	no	9.3	152	13.2	10	20	20	23	8.3	1	245	135	3.7	1.2	14.1	25.7	4	27	3	14	no	no	no	no	1625	no
Male	66.657	1.73264	1.07716	yes	1.07716	0	alive	1.07716	0	alive	0	no	79.3	78.5714	135	96	107	20	37.61	no	no	no	no	no	12.9	160	12.3	10.3	13	25	11	8.6	0.8	106	141	4.1	1.1	11.4	25.8	2	38	4	15	no	no	no	no	200	no
Female	88.249	5.69583	1.45205	yes	1.45205	0	alive	1.45205	0	alive	0	no	55.5	68.875	167	80	105	24	37	no	no	no	yes	no	12.3	151	12.8	10.7	12	23	15	8.9	0.7	163	138	4.2	1	11.1	25.2	8	26	3	14	no	no	no	no	1030	no
Male	69.6222	27.3972	15.7231	yes	7	0	alive	15.7231	0	alive	2	yes	113	90.5217	176	77	127	24	36.78	no	no	no	no	no	9.3	106	16.6	14.2	18	19	24	7.7	0.8	176	140	3.9	1.5	16.1	29.2	2	48	7	13	no	no	no	no	2155	no
Female	61.4273	11.6611	2.4183	yes	2.4183	0	alive	2.4183	0	alive	0	no	40.7	93.0385	179	89	107	25	37.22	no	no	no	no	yes	8.7	166	14.4	29.7	16	20	13	7.9	0.5	136	134	3.9	1.22	12.28	27.74	11	44	3	11	no	no	no	no	1770	no
Male	23.8427	5.79722	2.87331	yes	2.87331	0	alive	2.87331	0	alive	1	yes	80	85.6154	139	96	103	21	39.44	no	no	no	no	no	13.9	232	13.9	9.9	15	25	18	9.2	1.2	135	144	3.6	1.1	11.9	25.7	0	26	2	15	no	no	no	no	2280	no
Female	55.3314	23.7063	8.84115	yes	7	0	alive	8.84115	0	alive	2	yes	76.6	93.2667	164	75	96	26	39.28	no	no	no	no	no	11.3	262	12.8	18.9	14	27	13	9.2	1	160	151	4.3	1.5	15.9	28.7	1	33	1	15	no	no	no	no	2340	no
Female	80.9845	38.1778	5.27853	yes	5.27853	0	alive	5.27853	0	alive	1	yes	80	99.2917	166	135	145	35	38	no	no	no	yes	yes	10.5	307	12.7	14.8	19	23	18	8.3	0.7	220	135	4.5	1	10.9	26	8	37	2	10	no	no	no	no	1745	no
Male	67.7386	5.95139	1.63034	yes	1.63034	0	alive	1.63034	0	alive	0	no	72.8	96.8846	171	82	105	43	37.22	no	no	no	no	no	11.7	237.8	13.2	9.78	13	24.6	13.4	8.58	0.92	129.6	134	4.14	1	10.7	23.8	4	26	3	14	no	no	no	no	1810	no
Male	56.4783	38.0604	14.1476	yes	7	0	alive	14.1476	0	alive	1	yes	64.5	69.1923	173	115	127	25	37.2	no	no	no	no	no	14	195	12.9	12.4	13	24	10	8.8	0.6	130	143	3.8	1.1	11.9	24.7	1	39	6	7	no	no	no	no	1650	no
Male	82.6391	16.8632	1.67516	yes	1.67516	0	alive	1.67516	0	alive	0	no	68	83.1923	151	85	99	25	36.83	yes	no	no	no	no	11.3	233	12.9	6.9	13	19	17	8.2	0.5	130	132	4	1.22	13.08	27.4	6	38	1	15	no	no	no	no	925	no
Female	86.399	4.90764	3.18278	yes	3.18278	0	alive	3.18278	0	alive	0	no	69.5	108.28	158	137	143	34	36.83	no	no	no	no	no	11.3	188	12.9	10.1	15	23	11	11.5	0.5	113	142	4.5	1.1	12.2	26.9	5	35	2	11	no	no	no	no	2374.6	no
Male	74.7313	3.51528	3.4958	yes	3.4958	0	alive	3.4958	0	alive	2	yes	84.2	73.0714	152	93	111	25	37	no	no	no	no	yes	12.1	225.6	13.32	8.78	11.4	26.2	14.4	8.92	0.78	144.6	135.6	4.08	1.2	13	29.2	5	35	1	14	no	no	no	no	1250	no
Male	19.3987	27.0597	6.97928	yes	6.97928	0	alive	6.97928	0	alive	1	yes	65.6	117.25	131	93	105	31	38.8	no	no	no	no	no	10.9	180	15.7	25.8	14	23	11	8.1	0.8	185	145	4.5	1.4	15	90.4	0	28	4	15	no	yes	no	no	4020	no
Male	83.5271	13.4042	4.15006	yes	4.15006	0	alive	4.15006	0	alive	2	yes	71.9	67.3333	119	81	104	31	38.39	yes	yes	no	no	no	11.5	228	13.7	10.4	16	22	29	8.2	1.2	115	138	4.1	1.2	14	28.9	6	48	6	14	no	no	no	no	1625	no
Female	79.5827	10.7292	6.02075	yes	6.02075	0	alive	6.02075	0	alive	0	no	63.2	84.3077	165	99	125	24	37.89	no	no	no	no	no	10.96	275.6	12.98	12	11	25	12	8.6	0.6	205	133	4	1.2	13.5	27.48	3	32	0	15	no	no	no	no	4566	no
Male	30.8438	1.23611	3.36159	yes	1.19375	1	death	1.19375	1	death	1	yes	179.6	106.296	182	93	120	27	39.1	no	no	no	no	no	13.3	254	14.6	21.4	12	23	8	8.4	1.1	127	144	4.6	1.3	14.3	25.2	0	31	6	15	yes	no	no	no	8375	no
Female	76.501	9.57153	3.75478	yes	3.75478	0	alive	3.75478	0	alive	0	no	80	103.419	166	128	139	36	37.78	no	no	no	yes	no	11.64	284.2	13.68	16.54	19	20	18	9.7	0.8	242	147	3.5	1.1	12.1	26.1	4	47	3	10	no	no	no	no	3275	no
Female	91.6751	14.8493	8.03466	yes	7	0	alive	8.03466	0	alive	2	yes	74	105.333	143	100	109	22	38.28	no	yes	no	yes	no	9.8	240	13.6	13.3	14	25	28	8.1	1.3	217	139	3.9	1.1	12.1	24.6	6	58	5	6	no	no	no	no	2329	no
Female	65.7845	20.8069	5.20477	yes	5.20477	0	alive	5.20477	0	alive	2	yes	77	83.375	135	78	91	25	39.17	no	no	no	yes	yes	8.5	331	19.1	15.1	14	22	20	7.2	1.4	188	138	4.4	1.28	14.6	54.02	10	44	8	14	no	yes	no	no	570	no
Female	81.0454	3.40903	1.51141	yes	1.51141	0	alive	1.51141	0	alive	1	yes	64.7	93.3	157	97	107	21	36.56	no	no	yes	no	no	11.4	147	14.3	8.8	11	29	11	9	0.8	139	132	4.8	1.24	13.08	33.22	7	38	5	9	no	no	no	no	1280	no
Female	82.8584	15.1646	7.3387	yes	7	0	alive	7.3387	0	alive	2	yes	58	101.067	166	136	143	26	37.83	no	no	yes	no	no	9.6	176	16.1	13.9	12	25	31	8.7	1	65	135	4.4	1.3	13.7	27.5	8	47	2	15	no	no	no	no	1455	no
Female	72.9489	6.13819	3.26233	yes	3.26233	0	alive	3.26233	0	alive	1	yes	64.75	75.3871	152	68	89	30	36.5	yes	yes	yes	yes	no	9.4	198	15	6.2	15	27	65	9	1.6	173	140	4.7	1.1	13	26.3	9	32	3	15	no	no	no	no	1225	no
Male	58.9782	30.4111	7.39336	yes	7	0	alive	7.39336	0	alive	1	yes	78.75	85.1667	145	98	109	24	37.33	no	no	no	no	yes	11.8	212	13	16.1	20	24	5	8.7	0.6	204	133	4.4	1	10.9	25.4	3	17	1	15	no	no	no	no	2825	no
Male	88.0934	1.79306	1.76896	yes	1.76896	0	alive	1.76896	0	alive	2	yes	82.2	92.5	155	87	105	32	37.11	yes	no	no	no	no	11.5	363	13.7	25.1	14.6	23.6	19.2	9.18	1.12	118	141.6	4.26	1.1	12.1	29.2	6	40	3	9	no	no	no	no	930	no
Female	88.5197	1.56667	1.76177	yes	1.76177	0	alive	1.76177	0	alive	2	yes	55	90.5769	148	66	104	26	38.5	no	no	no	yes	no	11	133.4	14.64	14.62	13.4	25.6	17.6	8.44	0.86	175.8	138.4	3.72	1.28	13.48	25.82	6	59	5	3	no	no	no	no	1427	no
Male	70.3382	26.0125	26.0252	yes	7	0	alive	26.0252	0	alive	3	yes	109.35	97.2414	169	88	114	26	38.1	no	no	no	no	no	8.8	116	14.6	6.4	10	23	22	7.6	1.3	114	136	4.9	1.5	15.8	37.3	3	36	6	15	yes	yes	no	no	1058	no
Female	28.7757	4.34306	1.31016	yes	1.31016	0	alive	1.31016	0	alive	0	no	94.15	96	140	96	104	30	37.56	no	no	no	no	no	11.8	161	13.4	9.4	13	22	5	8.2	0.4	107	137	3.7	1.1	12.5	33.7	0	20	2	15	no	no	no	no	2240	no
Female	57.1241	9.23333	4.0978	yes	4.0978	0	alive	4.0978	0	alive	3	yes	62.2333	88.0833	216	75	130	27	37	no	no	no	yes	no	10	192	16	9	25	16	41	8.6	3.2	283	139	3.4	1.36	15.86	61.84	5	30	4	14	no	no	no	no	600	no
Female	62.4053	5.71736	1.54862	yes	1.54862	0	alive	1.54862	0	alive	0	no	79.6	116.741	145	103	112	21	38.22	no	no	yes	no	no	10.3	55	14.6	8.4	14	29	27	8.2	0.5	102	146	3.2	1.1	12.3	29.6	4	43	8	15	no	no	no	no	2505	no
Male	82.3613	20.6674	3.92618	yes	3.92618	0	alive	3.92618	0	alive	0	no	62.8	99.087	180	129	136	30	37.61	no	no	no	yes	no	11.12	190.8	15.08	9.86	15.2	24	16	8.46	0.96	144.8	141.8	4.02	1.1	11.8	35.2	9	37	1	14	no	no	no	no	800	no
Female	54.6677	14.6243	1.75159	yes	1.75159	0	alive	1.75159	0	alive	0	no	62	85.875	150	101	107	24	38.06	no	no	no	no	no	12.1	96.4	14.48	8.22	13.8	26.1	8.6	8.34	0.62	121.4	138.2	3.84	1.5	16.9	36.9	5	15	6	14	no	no	no	no	1805	no
Male	63.2127	19.9847	8.08641	yes	7	0	alive	8.08641	0	alive	2	yes	100	64.2083	181	64	86	27	39.33	no	no	no	no	no	13.1	123	13.5	10.2	14	24	16	8.5	0.9	161	144	4.1	1.3	13.7	25.7	2	47	8	7	no	no	no	no	2100	no
Female	28.7613	1.62292	1.60888	yes	1.60888	0	alive	1.60888	0	alive	0	no	56.2	52.0714	105	68	78	24	37.5	no	no	no	no	no	12.2	258	12.94	10.08	13.4	23.8	12	9	0.88	109.6	141	4.3	1	10.7	24.3	0	19	0	15	no	no	no	no	600	no
Female	73.5094	8.32847	8.41433	yes	7	0	alive	8.31671	1	death	2	yes	75.1	80.2727	165	85	106	23	37.11	no	no	no	yes	no	11.98	194	14.46	10.18	12.6	24.4	15.4	8.28	0.7	120.6	142.8	4.22	1.4	14.8	33.1	4	30	3	10	no	no	no	no	1870	no
Male	41.4595	6.89306	1.59138	yes	1.59138	0	alive	1.59138	0	alive	0	no	70.66	65.8462	125	77	77	21	37.78	no	no	no	no	no	12.9	177	12.8	11.2	12	24	14	8.8	0.9	126	138	4.5	1.3	14.38	27.98	0	20	2	14	no	no	no	no	2415	no
Male	26.6959	9.54097	3.43265	yes	3.43265	0	alive	3.43265	0	alive	0	no	73.4	90.5862	147	94	111	30	37.06	no	no	no	no	no	8.7	133	12.8	12.2	14	25	12	8.6	0.9	90	139	3.8	1.1	12.3	26.8	0	19	2	15	no	no	no	no	4880	no
Male	82.9101	5.31667	5.32916	yes	5.32916	0	alive	5.32916	0	alive	2	yes	67.5	62.3684	175	82	106	21	36.67	no	no	no	no	yes	13.9	272	13.3	8.5	14	21	14	9	0.8	131	130	3.3	1.1	11.8	32	6	33	1	13	no	no	no	no	1700	no
Male	26.4695	2.13611	1.00098	yes	1.00098	0	alive	1.00098	0	alive	1	yes	97	53.8333	141	72	84	23	37.72	no	no	no	no	no	14.7	221	12.1	10.3	18	24	8	9	0.7	82	142	4	1.24	15.02	61.98	0	10	2	14	no	no	no	no	1600	no
Male	92.2335	6.96181	5.98958	yes	5.98958	0	alive	5.98958	0	alive	3	yes	69.8	70.3478	160	90	101	25	37	no	no	no	no	yes	8.1	113	14.6	92.4	15	21	44	8.3	2.6	99	139	4.5	1.4	15.3	29.4	8	52	5	15	no	no	no	no	1295	no
Male	87.6048	23.8681	1.23553	yes	1.23553	0	alive	1.23553	0	alive	1	yes	61.2	63.625	113	61	77	26	36.67	yes	yes	no	no	no	8.1	188	22.9	7.3	18	26	69	9.1	2.3	110	137	4.3	1.2	13.2	26.8	9	49	6	13	no	no	no	no	725	no
Male	59.2542	4.60972	2.93873	yes	2.93873	0	alive	2.93873	0	alive	1	yes	87.2	84.1852	148	101	110	23	37	no	no	no	no	no	10.68	50	16.2	6.26	13	23.4	18.4	8.5	0.92	139.2	139.6	4.1	1.4	15.8	35.6	4	28	7	15	no	no	no	no	1585	no
Female	94.0291	9.33542	6.05507	yes	6.05507	0	alive	6.05507	0	alive	2	yes	60.3	74.7188	160	71	87	34	37.17	no	yes	yes	no	no	10.8	323	14	24.3	17	32	30	9.4	1	191	145	6	4.9	46.8	56.7	6	50	4	6	no	no	no	no	4030	no
Male	87.1895	5.41389	3.01713	yes	2.93161	1	death	2.93161	1	death	3	yes	87.5	61.25	211	78	127	18	36.78	no	no	no	no	no	9.2	173	16	13.4	12	18	44	7.5	1	140	139	4.4	1.5	15.9	32.8	6	67	4	15	no	no	no	no	490	no
Male	85.569	1.84931	1.70532	yes	1.70532	0	alive	1.70532	0	alive	2	yes	77.2	75.8889	157	80	102	25	37.17	no	no	no	no	no	11.6	214	18.6	12.9	13	24	19	8.8	0.9	132	137	3.3	1.4	15.1	28.8	4	30	2	14	no	no	no	no	500	no
[truncated: 1,100 more rows]
[truncated: 2 more columns]

## Sheet: 1.logistic
name	desc	0 (N=659)	1 (N=1432)	id	OR (univariable)	OR (multivariable)
sex	0	251 (38.1%)	507 (35.4%)	sex0
[truncated: 53 more rows]

## Sheet: 2.lasso
(Intercept)	-3.34531
[truncated: 41 more rows]

[truncated: 1 more sheets: 3.boruta]
